# Supplementary material for: Gut microbiome in PCOS associates to serum metabolomics: a cross-sectional study
Source: Sci Rep. 2022 Dec 23;12:22184. doi: 10.1038/s41598-022-25041-4 (PMC9789036; doi:10.1038/s41598-022-25041-4)
Supplement: Supplementary file 1 — Supplementary Information 1. [file 41598_2022_25041_MOESM1_ESM.xlsx]

## Sheet: EC_path_abun_unstrat_norm_descr
pathway	description	PCOS1	PCOS2	PCOS3	PCOS4	PCOS5	PCOS6	PCOS7	PCOS8	PCOS9	PCOS10	PCOS11	PCOS12	PCOS13	PCOS14	PCOS15	PCOS16	PCOS17	PCOS18	PCOS19	PCOS20	HC1	HC2	HC3	HC4	HC5	HC6	HC7	HC8	HC9	HC10	HC11	HC12	HC13	HC14	HC15	HC16	HC17	HC18	HC19	HC20
1CMET2-PWY	N10-formyl-tetrahydrofolate biosynthesis	1251.58	1227.59	1223.88	1034.48	1423.77	1218.39	1392.76	1259.19	1368.61	1307.98	1327.99	1151	1333.8	1109.81	1211.67	1400.4	1288.69	1317.29	1357.38	1363.8	1363.93	1389.3	1368.18	1351.04	1441.71	1357.54	1304.09	1380.69	1322.77	1259.06	1293.11	1449.22	1278	1262.07	1290.18	1254.28	1331.28	1253.57	1355.97	1477.83
3-HYDROXYPHENYLACETATE-DEGRADATION-PWY	4-hydroxyphenylacetate degradation	54.1026	24.938	38.0226	72.253	0.115195	65.4364	13.3137	1.20436	7.91455	20.7452	10.4419	81.9609	28.4802	9.36005	0.794765	1.52102	26.0276	12.167	3.02848	0.680252	0	0.156938	2.48774	2.83538	1.37668	0.3047	4.53571	4.14398	0	1.7011	11.1004	1.28608	13.0495	18.7609	3.50686	14.3512	20.4466	195.089	0.0775167	0.19622
AEROBACTINSYN-PWY	aerobactin biosynthesis	0	0	0	0	0	0.207645	0.107355	0	0	0	0	0	0	0.0579438	0	0.513254	1.2841	0	0	0	0	0	0	0	0	0	0.0291617	0	0	0	0	0	0	0	0.198201	0	0	0	0	0
ALL-CHORISMATE-PWY	superpathway of chorismate metabolism	309.763	396.036	278.373	543.753	2.54082	387.02	245.989	17.1887	285.452	426.114	64.6001	285.25	261.169	131.032	432.867	182.204	332.162	170.853	135.451	57.1985	4.85451	16.4428	27.6659	29.2102	20.7767	5.47264	58.5084	42.8546	66.4422	30.2154	113.176	80.3462	191.813	194.419	216.525	168.751	267.868	387.915	15.2326	22.9072
ANAEROFRUCAT-PWY	homolactic fermentation	1131.19	1426.83	1444.66	861.379	1130.13	1015.58	874.494	1569.99	1136.47	1238.83	1290.54	937.024	1223.19	776.323	1394.04	1242.69	1347.31	1126.29	1014.94	1345.9	1896.83	1143.49	1107.21	1141.63	1557.94	1279.53	1606.54	1307.46	1063.99	1052.68	1436.01	1039.76	1489.67	1638.47	1466.09	934.607	1330.32	1293.17	1009.68	1237.32
ANAGLYCOLYSIS-PWY	glycolysis III (from glucose)	1280.74	1477.14	1683.68	1226.53	1795.93	1402.57	1790.32	1659.31	1804.64	1734.28	1728	1262.53	1599.48	1518.89	1518.75	1700.83	1457.14	1721.16	1819.99	1871.63	1877.76	1816.36	1862.67	1774.17	1842.12	1811.7	1786.46	1799.6	1684.91	1843.43	1639.37	1821.99	1836.34	1693.4	1839.7	1661.77	1716.3	1679.24	1773.09	1779.94
ARG+POLYAMINE-SYN	superpathway of arginine and polyamine biosynthesis	572.444	840.82	482.765	534.508	348.573	654.271	652.147	618.321	550.567	743.385	384.277	579.861	679.366	958.779	683.982	540.787	1042.9	653.904	499.405	308.831	542.531	330.685	322.73	516.492	205.189	492.524	579.094	563.942	647.603	230.254	611.256	483.597	369.665	611.62	541.222	758.959	677.44	783.197	50.9699	786.361
ARGDEG-PWY	superpathway of L-arginine, putrescine, and 4-aminobutanoate degradation	94.3856	190.77	96.8987	153.954	0.618043	169.632	124.66	4.77316	154.574	309.566	14.4568	155.956	74.3159	34.5234	236.309	12.5294	236.57	63.3452	53.9873	20.2354	1.49528	2.85895	1.64541	7.98852	1.68967	0.422038	14.6682	16.8074	16.2509	5.25329	34.5901	18.2314	5.97082	70.961	118.381	60.2042	29.3031	269.403	1.54298	2.85046
ARGORNPROST-PWY	arginine, ornithine and proline interconversion	169.082	126.214	202.108	636.598	5.14635	196.557	117.078	29.9091	28.2544	40.1389	178.683	239.359	167.536	41.4594	11.7825	294.032	67.5648	175.791	62.199	35.2637	22.8659	71.2518	78.8608	40.5299	38.5342	94.2206	81.8648	72.3244	30.0516	77.0067	50.7901	88.8277	251.786	82.8479	116.201	110.771	216.821	54.8477	103.094	31.6128
ARGSYN-PWY	L-arginine biosynthesis I (via L-ornithine)	1279.62	1479.64	1170.54	1035.97	1389.01	1045.77	1417.12	1627.83	1212.6	1241.34	993.393	1100.17	1096.39	1335.42	1608.45	1391.7	1292.63	1488.56	1348.74	1339.79	1623.96	1461.81	1506.48	1399.63	1364.97	1369.35	1471.15	1504.1	1584.05	1020.82	1599.07	1357	1406.89	1518.57	1012.39	1312.51	1438.63	1264.78	1036.83	1394.49
ARGSYNBSUB-PWY	L-arginine biosynthesis II (acetyl cycle)	1297.42	1548.84	1155.55	1067.84	1371.22	1080.74	1463.92	1694.73	1214.3	1260.7	920.34	1153.8	1023.2	1455.52	1661.95	1502.97	1403.65	1541.53	1330.34	1330.83	1595.6	1483.1	1516.59	1426.14	1350.59	1379.71	1534.09	1506.28	1647.97	974.514	1631.78	1357.18	1450.81	1550.4	971.412	1386.4	1479.85	1263.32	922.161	1359.62
ARO-PWY	chorismate biosynthesis I	1499.15	1690.57	1439.87	1129.78	1745.86	1373.23	1724.81	1726.25	1586.45	1579.17	1431.09	1323.58	1497.75	1573.05	1628.1	1662.99	1675.4	1703.53	1701.6	1715.85	1792.08	1789.88	1741.15	1768.96	1672.3	1704.28	1767.25	1716.87	1762.87	1535.29	1762.59	1659.11	1654.15	1692.39	1662.96	1611.41	1712.92	1625.33	1365.95	1798.86
ASPASN-PWY	superpathway of L-aspartate and L-asparagine biosynthesis	1978.17	1897.13	1498.52	720.949	1306.63	840.676	1276.75	2439.15	1377.66	1259.19	1227.15	575.201	1063.9	1206.17	2308.26	976.816	1167.4	1247.14	1347.64	1335.7	1506.55	1462.77	1417.98	1349.89	1251.65	1316.83	1078.6	1486.64	1390.92	1411.08	1985.48	1443.23	1014.23	1626.75	1035.05	1109.45	1148.82	1231.19	1631.8	1485.12
AST-PWY	L-arginine degradation II (AST pathway)	182.934	169.107	59.975	190.109	0.318576	208.611	100.367	3.04294	109.589	238.42	23.2159	246.308	103.475	28.3843	164.117	18.1842	176.415	75.516	31.9535	12.6626	1.03117	1.75859	4.46946	5.91931	4.76574	0.384647	11.11	11.3577	12.9898	4.64415	25.0583	15.729	17.7998	79.2872	76.8346	61.6995	62.2751	330.345	0.793138	2.47076
BIOTIN-BIOSYNTHESIS-PWY	biotin biosynthesis I	887.2	613.992	614.201	787.174	661.882	953.72	342.523	508.835	608.982	587.539	890.768	899.597	904.721	267.658	625.507	533.777	458.543	498.986	574.098	307.124	135.388	317.787	220.959	312.012	377.202	594.659	280.979	326.591	612.894	290.574	622.082	497.893	328.132	472.621	344.104	587.1	524.75	499.981	537.476	335.575
BRANCHED-CHAIN-AA-SYN-PWY	superpathway of branched amino acid biosynthesis	1573.3	1530.16	1555.88	1160.98	1799.71	1727.73	1738.11	1675.19	1659.67	1606.72	1671.24	1727.58	1736.01	1586.2	1564.85	1693.2	1361.3	1787.81	1702.31	1812.83	1875.17	1819.15	1826.17	1827.16	1789.57	1760.24	1818.6	1801.16	1762.08	1751.99	1763.22	1747.51	1794.45	1803.34	1682.73	1743.44	1848.53	1639.91	1622.67	1664.43
CALVIN-PWY	Calvin-Benson-Bassham cycle	1485.37	1676.83	1590.26	1313.5	1830.49	1491.78	1778.48	1642.42	1726.45	1736.97	1572.63	1396.75	1647.4	1802.74	1691.81	1660.57	1682.35	1722.85	1803.34	1785.45	1955.23	1788.94	1765.74	1801.24	1718.49	1808.97	1711.7	1777.19	1772.42	1819.5	1758.51	1839.23	1774.62	1697.88	1881.86	1715.81	1674.46	1830.78	1552.81	1994.6
CATECHOL-ORTHO-CLEAVAGE-PWY	catechol degradation to &beta;-ketoadipate	54.8586	24.4333	5.10228	60.9001	0.0597704	50.7793	6.90105	0.253597	7.50044	15.593	6.04466	79.9451	28.3075	4.54446	1.10992	0.636027	9.24853	15.8508	0.195505	0.114844	0	0.401356	3.54033	0.978005	5.45808	0.231832	2.61315	2.343	0.0513724	0	6.59331	0.952879	7.73205	18.3221	0.246383	13.2095	21.9509	149.139	0.0403126	0.135681
CENTFERM-PWY	pyruvate fermentation to butanoate	409.98	225.484	361.691	97.5581	5.47904	288.207	222.741	33.9748	372.4	359.039	396.559	80.5542	487.215	150.445	315.508	321.13	63.6997	270.667	183.851	85.5035	7.93487	41.3379	80.1408	59.3876	70.9325	17.7813	89.5251	70.0829	65.4548	212.043	132.883	109.965	352.232	231.111	201.294	265.801	264.557	74.286	24.0704	33.5875
CHLOROPHYLL-SYN	chlorophyllide a biosynthesis I (aerobic, light-dependent)	12.3697	2.94705	4.88404	2.00446	0	7.37972	0.529659	0	0.293952	0	1.10372	10.1013	2.74822	5.04446	0	0	0	0	0	0	0	0.425747	0	0	0	0	2.80781	0	0	0	3.56242	0	1.77986	0.287008	0	2.02534	3.22505	0	0	0
COA-PWY	coenzyme A biosynthesis I	1258.3	1381.96	1241.07	970.858	1528.88	1192.09	1493.99	1369.32	1411.92	1334.32	1327.85	1099.6	1383.34	1356.93	1334.66	1561.95	1384.45	1433.17	1479.27	1508.59	1573.49	1556.85	1512.24	1566.11	1461.34	1445.82	1443.56	1507.38	1493.4	1488.47	1511.22	1577.87	1427.57	1348.44	1550.2	1438.41	1407.01	1377.86	1375.85	1667.04
COBALSYN-PWY	adenosylcobalamin salvage from cobinamide I	704.841	996.08	1010.29	872.27	1480.03	1190.54	1450.29	891.85	1306.1	1357.27	1164.23	1032.84	1272.75	1428.31	854.265	1252.92	1282.27	1381.93	1433.15	1468.4	1094.9	1527.44	1550.13	1604.78	1266.33	1409.24	1403.51	1455.21	1368.5	1539.48	1138.42	1438.66	1165.21	1125.76	1800.25	1455	1225.89	1478.68	1085.31	1742.64
CODH-PWY	reductive acetyl coenzyme A pathway	453.69	557.488	98.9069	2.81264	0.717053	36.993	10.3092	586.486	8.70156	9.84524	77.0366	17.3081	11.3124	164.396	595.996	284.785	65.1306	122.229	71.8904	45.2844	126.301	11.5634	149.064	87.9397	75.7168	33.5483	110.202	266.792	124.949	38.4934	527.45	47.5875	21.0878	389.785	23.7001	7.49997	62.6836	147.84	0	111.38
COLANSYN-PWY	colanic acid building blocks biosynthesis	778.351	385.774	924.206	295.007	461.49	727.83	371.32	788.881	590.138	361.006	867.749	513.898	797.419	507.116	597.824	1074	290.573	500.342	451.055	554.874	417.156	410.153	368.333	546.121	706.794	556.019	391.936	482.979	446.07	812.457	534.4	731.973	245.804	416.124	330.151	548.343	601.608	250.813	818.729	637.219
COMPLETE-ARO-PWY	superpathway of aromatic amino acid biosynthesis	1518.43	1740.01	1503.04	1206.62	1837.67	1428.26	1811.05	1780.9	1651.79	1653.07	1478.94	1380.7	1542.63	1678.51	1666.57	1756.11	1751.73	1783.36	1777.38	1798.25	1891.96	1879.21	1828.96	1851.62	1753.21	1781.92	1859.74	1799.17	1847.69	1607.99	1825.59	1736.16	1737.12	1765.8	1755.88	1684.74	1773.86	1705.82	1447.43	1883.07
CRNFORCAT-PWY	creatinine degradation I	0	0	3.47026	7.5318	0	0	0	0	0	0	0	1.51039	0	0	2.01441	14.8388	0	0	0	0	0	0	0	0	0	0	0	0	11.3522	0	0	0	0	1.1409	0	0	0	0	0	0
DAPLYSINESYN-PWY	L-lysine biosynthesis I	1347.83	1436.34	1225.27	1007.59	1472.64	1210.39	1462.94	1379.22	1402.39	1401.34	1017.28	1253.24	1196.47	1143.13	1435.2	1062.13	1270.49	1504.45	1360.47	1336.79	1376.93	1526.65	1528.83	1411.86	1263.67	1415.56	1434.4	1419	1466.32	1204.07	1498.76	1300.11	1279.76	1420.81	1158.52	1328.33	1495.99	1346	1049.37	1354.2
DENITRIFICATION-PWY	nitrate reduction I (denitrification)	107.792	42.1147	6.69109	102.308	0	86.7394	0.712341	0	0.819518	0	14.0318	87.6848	59.0387	0.515776	0.541721	5.62962	0.489045	20.9184	0.385863	0	0	0	0.966228	0.856952	0.454413	0.416035	2.83395	0	0	0.783724	0.441897	0.265025	42.0141	30.032	0.80222	25.9549	45.2291	0	0	1.03825
DENOVOPURINE2-PWY	superpathway of purine nucleotides de novo biosynthesis II	1352.97	1389.83	1221.12	1136.37	941.811	1201.13	977.715	1422.57	1126.4	1013.96	1063.24	1121.65	1210.52	1304.63	1332.36	1479.79	1444.83	1047.17	967.98	1011.48	774.969	851.95	632.035	1005.15	1108.91	1078.14	1066.57	1045.49	1221.57	1152.46	1293.34	938.641	826.517	1184.46	1045.13	1233.18	1176.98	984.646	1202.76	970.75
DHGLUCONATE-PYR-CAT-PWY	glucose degradation (oxidative)	0.209949	0	2.77751	0	0	0	0	0	0	0	0	0.597262	0	0	0	0	0	0	0	0	0	0	0	0	0	0	0	0	5.97974	0	0	0	0	0.94682	0	0	0	0	0	0
DTDPRHAMSYN-PWY	dTDP-L-rhamnose biosynthesis I	1447.91	1401.24	1757.31	957.605	1558.02	1437.78	1416.54	1525.41	1446.74	1430.77	1642.55	1341.94	1542.23	860.596	1503.5	1528.29	638.973	1434.58	1361.14	1665.33	1369.91	1548.47	1601.31	1571.24	1601.07	1415.29	1547.69	1593.62	1328.31	1568.12	1485.34	1565.58	1369.4	1632.27	1485.7	1297.78	1379.31	1545.58	1791.07	1462.35
ECASYN-PWY	enterobacterial common antigen biosynthesis	89.9817	171.289	108.62	135.569	0.645759	143.248	145.099	5.8286	166.771	299.242	26.144	128.222	89.5508	47.8674	248.67	32.1757	242.864	74.7331	53.0166	25.1244	1.4578	3.76033	2.65617	8.6834	1.88382	0.955662	19.307	19.8452	17.4558	7.13187	35.4848	28.7146	15.3505	93.1472	125.209	67.4338	44.1206	254.917	1.8464	4.21582
ENTBACSYN-PWY	enterobactin biosynthesis	245.011	394.192	332.572	341.067	2.04973	337.626	319.379	21.069	311.128	477.085	45.3671	361.688	189.618	118.763	492.022	73.7491	538.651	149.807	148.212	62.2414	6.07831	11.6191	14.4438	32.9205	13.4178	2.47214	41.5831	57.9431	41.2838	25.0759	109.018	75.2856	330.489	178.85	305.263	143.375	130.115	559.446	3.98661	9.64488
FAO-PWY	fatty acid &beta;-oxidation I	740.835	549.219	296.039	1236.8	2.98999	819.469	272.571	15.1382	290.642	554.138	140.551	905.595	480.444	88.8321	441.926	232.504	423.159	295.718	95.4897	40.2138	3.73315	23.0759	42.61	25.0626	24.3301	8.66094	46.0644	36.1262	33.244	145.416	75.9453	57.9488	339.147	300.835	222.528	254.602	369.829	480.275	6.67257	19.4296
FASYN-ELONG-PWY	fatty acid elongation -- saturated	1814.33	1661.32	1348.52	1506.13	1377.58	1592.49	791.928	1519.03	988.558	839.644	1555.14	1638.09	1548.67	681.983	1670.59	1545.84	647.317	885.774	879.329	876.146	820.1	670.672	672.637	942.609	1063	781.069	493.391	1092.06	958.469	1045.97	1475.83	1240.2	673.715	1211.04	633.761	932.202	1038.4	1057.21	1434.12	1262.48
FASYN-INITIAL-PWY	superpathway of fatty acid biosynthesis initiation (E. coli)	997.268	668.467	369.388	932.897	1109.04	1063.9	569.961	331.258	434.226	509.05	778.304	1158.77	1054.4	131.036	510.657	382.693	437.606	530.648	502.487	163.157	631.75	220.689	168.806	209.716	197.474	558.727	213.363	205.815	593.898	135.863	684.717	927.35	296.801	565.372	353.343	623.774	520.508	809.772	273.272	940.284
FERMENTATION-PWY	mixed acid fermentation	792.402	832.699	1283.62	739.475	782.852	958.344	783.517	854.972	1004.31	836.719	984.05	1028.11	962.789	438.291	1125.92	617.829	880.219	794.344	825.07	757.547	901.995	623.564	710.87	386.548	764.17	850.555	771.967	520.939	554.986	894.754	718.526	635.169	670.171	904.074	621.483	736.553	829.053	800.597	1155.49	347.856
FOLSYN-PWY	superpathway of tetrahydrofolate biosynthesis and salvage	1216.16	1116.21	1202.77	1072.38	1108.59	1070.9	1058.13	1246.85	1074.95	1059.95	1234.66	1106.11	1222.02	850.871	1164	1294.62	1046.57	983.512	1203.43	973	1341.55	939.879	859.672	956.593	1267.56	1150.21	1059.13	920.326	1120.33	994.094	1126.52	1162.14	1056.47	1077.11	930.811	985.66	1192.07	962.474	1262.51	1115.16
FUC-RHAMCAT-PWY	superpathway of fucose and rhamnose degradation	189.68	218.253	463.4	160.025	215.38	261.682	303.981	137.405	422.143	458.622	240.343	198.24	203.62	615.342	379.363	300.421	468.802	202.563	221.958	120.596	63.9248	197.647	132.96	274.074	94.6119	307.709	260.316	136.862	398.077	271.709	204.048	262.954	135.799	179.193	255.631	393.781	220.648	197.819	82.4098	57.5775
FUCCAT-PWY	fucose degradation	200.447	220.086	358.004	171.007	141.674	247.583	265.387	103.768	321.647	438.02	185.002	170.789	146.794	936.883	312.518	457.961	762.272	175.776	200.959	79.612	73.2684	143.764	100.492	208.7	140.598	258.86	283.755	89.857	432.34	167.007	163.372	196.433	108.372	172.539	265.259	448.447	248.661	149.883	38.6172	37.7632
GALACT-GLUCUROCAT-PWY	superpathway of hexuronide and hexuronate degradation	374.36	340.509	589.171	269.208	500.573	494.37	565.516	340.212	504.286	534.192	626.684	578.2	473.134	434.232	724.336	286.85	343.062	313.057	558.269	308.451	317.996	371.583	276.288	242.799	359.371	453.426	324.346	298.301	314.237	448.271	490.927	372.636	391.731	323.235	366.004	371.874	284.314	469.356	576.684	316.18
GALACTARDEG-PWY	D-galactarate degradation I	140.081	82.2097	26.2646	137.907	2.37208	151.39	63.3304	3.70287	16.703	52.0166	32.6331	171.879	66.632	116.732	20.1042	23.0662	76.8493	61.6148	4.83688	3.37716	1.42435	2.9391	8.22558	6.22447	8.53997	0.75848	9.29733	5.57524	9.1428	20.0451	22.4774	14.9813	18.2287	59.3481	21.8336	41.4981	51.7702	208.176	0.756561	2.33702
GALACTUROCAT-PWY	D-galacturonate degradation I	546.544	458.696	801.466	316.859	706.588	668.724	678.024	640.285	578.332	568.132	777.857	709.488	732.394	658.97	893.088	742.776	396.501	487.811	673.506	463.509	623.561	533.292	514.76	483.675	667.974	580.392	485.13	565.653	523.576	657.349	757.026	599.831	506.167	431.409	456.633	560.71	477.679	591.255	835.325	728.537
GALLATE-DEGRADATION-I-PWY	gallate degradation II	8.24204	3.98075	0.236899	5.94494	0	11.0328	2.67619	0.0483764	1.20383	3.90233	5.64241	11.8921	4.41305	0.861319	0	0.074862	4.29648	3.7852	0.16292	0	0	0.378548	0.0808904	0.141384	0	0	0.366529	0.254596	0	0	5.33354	0.119885	2.49083	4.14278	0.249999	2.23725	2.93671	6.79909	0.0501285	0.125413
GALLATE-DEGRADATION-II-PWY	gallate degradation I	8.24204	3.98075	0.236899	5.94494	0	11.0328	2.67619	0.0483764	1.20383	3.90233	5.64241	11.8921	4.41305	0.861319	0	0.074862	4.29648	0.621628	0.16292	0	0	0	0.0808904	0.141384	0	0	0.366529	0.254596	0	0	5.34322	0.119885	2.49083	4.14278	0.249999	2.23725	2.93671	6.79909	0.0501285	0.125413
GLCMANNANAUT-PWY	superpathway of N-acetylglucosamine, N-acetylmannosamine and N-acetylneuraminate degradation	229.688	395.402	832.361	235.139	787.149	326.945	701.198	583.5	813.449	906.263	374.684	278.229	308.205	1101.55	556.966	375.283	900.217	450.855	962.14	564.227	360.307	703.209	621.683	777.314	638.797	972.347	846.038	530.602	863.141	565.072	692.606	531.423	588.688	647.481	715.627	740.441	449.653	673.289	193.078	464.886
GLUCARDEG-PWY	D-glucarate degradation I	178.253	204.65	88.672	220.088	11.2288	214.37	125.55	11.2025	140.946	275.044	45.1282	215.279	103.029	192.884	221.767	39.6913	206.997	103.738	50.6533	23.6975	5.67975	15.266	10.5121	29.7144	10.1624	11.1422	34.6077	23.4316	19.3627	41.0942	63.204	40.5417	19.485	91.707	131.422	80.4484	67.8762	235.501	6.37825	7.21009
GLUCARGALACTSUPER-PWY	superpathway of D-glucarate and D-galactarate degradation	140.081	82.2097	26.2646	137.907	2.37208	151.39	63.3304	3.70287	16.703	52.0166	32.6331	171.879	66.632	116.732	20.1042	23.0662	76.8493	61.6148	4.83688	3.37716	1.42435	2.9391	8.22558	6.22447	8.53997	0.75848	9.29733	5.57524	9.1428	20.0451	22.4774	14.9813	18.2287	59.3481	21.8336	41.4981	51.7702	208.176	0.756561	2.33702
GLUCONEO-PWY	gluconeogenesis I	1365.6	1402.45	1428.95	1200.1	1373.71	1245.94	1293.28	1496.31	1391.68	1303.18	1431.77	1155.14	1367.48	1321.58	1493.86	1464.36	1342.14	1299.61	1330.41	1438.11	1293.36	1358.54	1294.13	1383.16	1488.29	1385.33	1389.59	1407.03	1434.24	1437.37	1402.89	1496.25	1248.59	1338.38	1123.07	1340.97	1236.72	1251.49	1444.45	1458.05
GLUCOSE1PMETAB-PWY	glucose and glucose-1-phosphate degradation	106.547	220.753	119.524	165.817	310.495	188.904	202.348	16.2588	199.913	403.716	31.9791	172.922	80.766	59.0966	297.699	584.62	309.049	79.6716	206.448	49.4907	294.787	42.0758	22.3625	12.4568	86.4993	122.944	59.8047	27.7886	186.357	14.5587	171.278	31.598	10.6912	85.6246	299.546	64.4045	205.615	403.825	2.57201	20.3455
GLUCUROCAT-PWY	superpathway of &beta;-D-glucuronide and D-glucuronate degradation	436.621	376.157	596.735	306.06	491.8	574.227	612.238	290.511	607.519	654.301	634.696	679.092	459.546	495.212	699.124	234.461	394.882	318.386	589.107	298.586	269.623	386.458	267.659	230.242	314.253	485.489	332.108	286.606	328.73	442.083	487.877	345.916	433.23	337.209	400.633	412.478	321.295	514.979	517.255	267.366
GLUTORN-PWY	L-ornithine biosynthesis	1116.48	1179.38	1014.52	1004.54	1056.44	1054.5	1271.89	1421.02	1095.36	1098.95	991.033	1125.05	988.184	1399.58	1339.89	1489.46	1173.53	1410.61	1027.95	1123.01	1242.63	1301.78	1211.81	1182.95	1209.27	1145.31	1301.9	1244.62	1363.64	801.873	1268.71	1187.24	1261.98	1204.81	645.191	1275.52	1370.52	911.301	1014.75	1089.09
GLYCOCAT-PWY	glycogen degradation I (bacterial)	1023.96	1270.81	1701.86	607.376	2005.27	1452.44	1761.49	1615.19	2041.26	1946.26	1682.03	1181.63	1540.45	1236.76	1377.82	1563.33	1343.87	1595.39	1907.5	2148.29	1617.63	2053.41	2076.96	1876.13	2057.63	2056.45	1860.58	2040.09	1863.6	1866.66	1636.92	1835.86	1833.39	1677.95	1591.84	1707.17	1625.55	1600.12	1783.58	1458.49
GLYCOGENSYNTH-PWY	glycogen biosynthesis I (from ADP-D-Glucose)	830.039	1186.84	1486.8	551.461	2006.85	1302.7	1952.78	1169.64	1950.03	1894.68	1370.1	1061.24	1391.07	1190.22	1215.63	1343.38	1253.6	1666.66	1941.15	2121.33	1531.66	2115.86	1982.36	1978.36	1814.78	1907.67	1686.9	2041.29	1733.12	1801.95	1548.64	1949.5	2049.78	1421.53	1826.91	1664.93	1495.83	1719.07	1544.15	1871.46
GLYCOL-GLYOXDEG-PWY	superpathway of glycol metabolism and degradation	128	192.714	249.225	148.953	0.912735	186.883	135.93	13.0911	184.053	328.122	88.5348	176.743	122.142	42.2551	276.722	34.8978	246.919	117.233	55.5051	36.0278	1.5133	5.29165	16.8084	21.1031	12.3701	1.83474	28.8186	23.5898	29.6691	19.1757	35.0797	32.959	14.1325	84.5187	129.254	69.8633	53.1196	72.364	2.894	4.81328
GLYCOLYSIS	glycolysis I (from glucose 6-phosphate)	1287.23	1450.71	1630.96	1029.65	1313.41	1223	1052.14	1578.73	1302.58	1377.66	1555.52	1185.79	1422.86	915.969	1520.14	1491.61	1471.33	1300.03	1196.67	1499.01	1918.51	1323.42	1294.29	1305.61	1702.44	1443.97	1723.67	1462.41	1218.37	1230.37	1577.1	1234.59	1574.31	1683.48	1569.01	1083.49	1484.94	1433.32	1558.78	1410.13
GLYCOLYSIS-E-D	superpathway of glycolysis and Entner-Doudoroff	936.329	845.508	676.856	702.898	25.5069	899.335	510.818	990.659	496.108	694.797	423.709	1018.22	773.322	604.918	954.8	620.434	978.666	783.288	370.284	283.871	903.547	109.294	364.344	396.439	309.32	328.884	493.724	459.833	431.496	319.754	564.87	396.158	590.225	881.679	659.168	551.757	659.566	718.567	38.6952	317.598
GLYCOLYSIS-TCA-GLYOX-BYPASS	superpathway of glycolysis, pyruvate dehydrogenase, TCA, and glyoxylate bypass	930.66	758.436	521.111	1026.73	2.62296	913.583	387.11	31.2211	418.525	666.983	310.835	940.251	705.128	162.714	656.556	97.4937	651.288	446.462	180.307	83.3521	10.1611	14.1029	56.5438	57.1875	58.7682	4.73741	79.2684	73.2607	96.7459	43.2819	169.482	95.3924	503.546	502.464	355.493	449.711	501.959	631.39	5.32872	19.0957
GLYOXYLATE-BYPASS	glyoxylate cycle	705.433	523.997	343.98	1093.36	0.915007	739.049	234.358	14.5387	323.111	450.085	165.732	823.362	473.89	68.5312	487.201	46.8929	441.387	275.873	117.624	49.2374	4.89143	6.79844	26.41	29.683	23.6815	1.85283	39.0833	31.4994	39.8751	23.2285	66.1275	44.5542	265.602	281.602	222.999	276.91	283.731	299.068	2.92767	9.75568
GOLPDLCAT-PWY	superpathway of glycerol degradation to 1,3-propanediol	0.361785	0.936132	77.2593	24.313	0.545937	4.22504	89.5424	0.217848	19.0713	29.9983	0.724346	3.80606	0.706012	35.6666	24.8357	21.4628	63.1071	12.9795	0.926718	4.24187	0.505421	2.59105	13.2119	0.440366	2.95829	3.19429	1.96074	1.91432	9.57902	1.65703	8.04071	16.3528	1.21342	2.48476	6.19772	0	3.83476	36.2114	1.47568	4.33111
HCAMHPDEG-PWY	3-phenylpropanoate and 3-(3-hydroxyphenyl)propanoate degradation to 2-oxopent-4-enoate	70.4404	37.0421	7.40115	67.864	0	59.7766	35.7099	0.647533	1.12805	9.9067	6.64087	62.2994	25.4653	11.8376	5.7616	12.7342	34.177	36.8729	1.85828	0.6482	0.457358	0.586344	0.94518	1.73286	1.76058	0	2.51918	0.216396	0.0400694	2.3131	2.3781	8.34166	9.9788	27.8185	1.99022	14.6635	24.4641	6.51586	0.0403126	1.2997
HEME-BIOSYNTHESIS-II	heme biosynthesis I (aerobic)	549.861	357.708	227.118	939.591	0.517061	567.744	125.316	51.0173	143.151	281.337	131.415	717.627	362.48	105.416	269.898	186.578	195.385	145.754	55.9798	23.1722	102.917	27.8388	24.4983	58.0945	21.8554	29.0312	32.0236	17.6428	23.3723	20.5474	80.0689	61.4144	286.396	191.633	107.165	174.561	243.054	241.371	7.69283	120.221
HEMESYN2-PWY	heme biosynthesis II (anaerobic)	984.122	841.037	443.966	1008.11	281.652	744.736	207.798	572.328	230.011	404.514	209.693	913.282	506.007	163.77	856.274	286.08	275.744	276.842	245.358	91.7568	121.82	52.0048	138.999	93.6529	93.771	155.835	93.4656	249.679	273.225	47.9582	585.297	65.1736	453.667	529.758	190.731	263.132	408.126	425.761	10.7597	132.509
HEXITOLDEGSUPER-PWY	superpathway of hexitol degradation (bacteria)	100.363	170.48	344.01	492.424	40.5047	75.2514	399.422	104.113	320.507	417.233	116.187	270.247	111.597	640.954	403.669	159.253	965.593	218.221	303.722	148.995	303.195	181.474	89.0413	289.467	125.585	304.067	433.075	77.6773	590.757	217.96	173.453	296.413	461.202	277.188	294.255	563.613	237.622	499.853	28.1365	43.0501
HISDEG-PWY	L-histidine degradation I	605.895	244.192	617.268	975.305	118.982	431	96.1324	400.07	143.814	100.935	761.985	530.434	588.479	84.2733	290.976	399.093	60.107	186.834	199.213	297.065	8.2824	114.356	134.663	105.078	247.808	222.637	120.385	149.656	104.904	265.201	74.904	243.529	224.614	200.803	86.3359	193.042	230.623	205.424	761.251	100.345
HISTSYN-PWY	L-histidine biosynthesis	1167.64	1254.76	1263.62	1030.05	1363.89	1249.71	1507.12	1472.73	1465.69	1353.77	1435.48	1171.25	1388.4	1430.93	1361.61	1500.18	1278.55	1531.93	1375.27	1600.44	1315.69	1604.65	1620.89	1596.92	1507.89	1409.45	1604.4	1599.71	1497.43	1559.44	1487.94	1522.35	1429.44	1462.42	1358.29	1534.47	1479.53	1364.09	1527.53	1465.8
HOMOSER-METSYN-PWY	L-methionine biosynthesis I	616.48	525.595	553.558	837.648	952.922	835.519	630.824	598.57	587.467	676.339	506.378	688.416	639.698	408.106	471.839	489.122	764.589	548.684	657.22	407.5	787.411	298.241	492.934	247.871	863.276	660.985	844.468	280.196	575.438	471.763	730.051	210.218	896.712	824.787	512.749	473.913	612.532	924.803	498.914	107.472
HSERMETANA-PWY	L-methionine biosynthesis III	886.972	580.258	585.34	1028.34	1087.11	1126.35	672.935	651.227	628.258	725.849	791.409	1159.91	1082.16	340.43	506.072	982.878	839.921	583.347	711.164	426.059	861.833	308.21	520.913	254.701	955.901	715.993	926.096	289.788	618.842	497.831	814.725	246.964	1006.62	928.589	547.004	504.569	748.832	1031.57	529.973	108.811
ILEUSYN-PWY	L-isoleucine biosynthesis I (from threonine)	1829.19	1647.55	1654.69	1341.51	1874.62	1950.09	1822.35	1809.21	1747.32	1714.54	1766.69	2043.91	1883.68	1656.52	1650.6	1726.21	1424.38	1865.32	1826.58	1887.2	2087.51	1898.95	1902.26	1914.48	1863.39	1864.68	1887.48	1884.97	1831.79	1879.58	1859.51	1826.42	1909.19	1882.82	1762.94	1829.15	1921.24	1704.73	1718.13	1740.19
KDO-NAGLIPASYN-PWY	superpathway of (Kdo)2-lipid A biosynthesis	279.622	471.758	246.741	261.934	254.222	379.588	213.822	20.4388	299.973	312.619	49.5751	351.974	220.679	151.356	544.496	106.203	435.017	158.265	239.192	109.382	5.1038	100.259	8.77026	29.5047	41.3104	209.848	80.7605	66.067	280.88	19.3382	327.143	106.739	18.7838	192.583	239.216	156.259	88.985	335.524	8.27661	59.6406
KETOGLUCONMET-PWY	ketogluconate metabolism	152.566	86.0458	13.7736	118.725	0	172.911	57.1246	4.12356	0	4.39599	21.2383	200.374	76.1715	42.543	1.65872	26.0172	65.2218	53.3809	5.12888	2.58524	0.668005	2.04294	12.7858	7.75378	7.67919	0.715741	17.1805	5.17505	0	11.0846	18.5313	17.9759	28.4635	59.3382	6.0367	45.7736	48.0613	6.20966	0	4.34235
LACTOSECAT-PWY	lactose and galactose degradation I	5.22587	19.8959	38.0953	49.3125	6.86024	1.59184	9.80419	6.00374	54.8206	48.8342	3.26797	8.7605	2.98584	9.81403	23.5697	22.4777	12.1844	6.52443	10.077	3.87778	0	71.8714	4.57514	54.9008	6.23357	8.75281	23.9688	6.94077	1.29024	27.023	37.0469	79.519	105.517	13.1509	44.2965	57.7885	36.6984	15.9642	4.8553	5.31225
LEU-DEG2-PWY	L-leucine degradation I	506.142	186.241	35.7306	402.066	0	496.861	1.41653	0.857694	8.19686	14.0537	108.1	682.23	322.228	1.84244	3.41701	29.4088	2.53857	115.095	1.45643	1.77057	0.657759	1.27291	9.16888	6.32331	8.40373	0.968737	8.64879	0	7.10495	4.87022	5.27322	1.95974	139.196	126.052	3.09426	140.824	228.157	0	0	2.64434
LIPASYN-PWY	phospholipases	0	0	0	0	0	0	0	0	0	0	0	0.132855	0	0	0	0	0	0	0	0	0	0	0	0	0	0	0	0	0	0	0	0	0	0	0	0	0	0	0	0
LPSSYN-PWY	superpathway of lipopolysaccharide biosynthesis	3.4503	2.52694	0.0932309	2.12882	0	21.5875	201.346	0	4.62743	48.7278	0	20.3954	4.68713	158.137	45.0726	5.96229	461.153	110.803	0	0	0	89.6808	0	29.348	0	163.149	84.1757	2.12522	301.488	0	3.111	97.9779	14.0086	1.62806	1.93371	161.527	0.935369	17.9554	0	0
MET-SAM-PWY	superpathway of S-adenosyl-L-methionine biosynthesis	838.115	740.333	737.561	979.425	1129.18	1010.26	815.238	833.515	779.333	875.956	687.05	907.445	841.434	554.571	658.057	675.181	992.485	727.598	845.484	565.262	1066.68	424.392	665.245	357.479	1071.62	858.793	1056.34	402.661	757.992	637.999	946.754	308.032	1070.38	1071.42	700.342	637.391	822.083	1125.04	672.394	162.358
METH-ACETATE-PWY	methanogenesis from acetate	60.7846	94.5802	446.081	64.7194	295.313	74.9519	201.006	147.904	357.699	467.742	99.7009	80.039	57.2407	90.9049	109.223	61.2957	79.889	119.808	728.997	140.467	84.1412	158.658	134.422	88.4442	84.2737	644.281	131.106	116.266	188.498	144.86	238.447	161.849	211.582	179.98	305.24	93.0874	145.332	218.697	84.7271	78.037
METHANOGENESIS-PWY	methanogenesis from H2 and CO2	0	0	0	0	0	0	0	0	0	0	0	0	0.397148	0	0	0	0	1.51787	0	0	0	0	0	0	0	0	0	0	0	0	0	0	0	0	0	0	0.827423	0	0	0
METHGLYUT-PWY	superpathway of methylglyoxal degradation	90.8182	162.61	91.0233	137.662	0.645359	152.621	90.9878	4.43829	133.541	265.376	11.7169	158.009	74.5878	21.1122	210.402	5.58633	180.979	58.3686	48.5546	19.7814	0.952264	2.62674	5.96119	6.64643	7.22997	0.892503	12.9403	13.0327	16.3594	4.96067	23.0637	13.4927	7.40905	60.255	98.9586	51.6067	32.8241	82.1305	1.71012	2.5258
METHYLGALLATE-DEGRADATION-PWY	methylgallate degradation	10.2845	4.97364	0.296121	7.42381	0	13.7732	3.34462	0.0604705	1.50466	4.8765	7.05032	14.8317	5.51403	1.07659	0	0.0935774	5.36843	4.73029	0.20365	0	0	0.473176	0.101116	0.176728	0	0	0.458154	0.31824	0	0	6.66409	0.149856	3.11299	5.17668	0.312494	2.79612	3.66996	8.49501	0.0626594	0.15677
NAD-BIOSYNTHESIS-II	NAD salvage pathway II	103.493	207.47	121.522	157.375	286.467	175.526	192.926	9.94514	219.978	396.43	33.8215	182.381	78.5894	51.916	302.549	40.0029	266.763	74.634	190.833	41.1362	8.29307	46.7214	17.3842	14.4302	24.6149	164.001	36.4478	28.2366	171.977	32.4041	151.046	37.7175	13.985	82.6415	161.124	67.7409	34.8168	335.763	5.28355	22.9197
NADSYN-PWY	NAD biosynthesis II (from tryptophan)	178.826	87.9384	130.474	175.661	0	144.525	4.58395	3.24667	5.2469	2.37291	18.5059	141.77	77.9014	4.21366	4.07123	0	5.08355	54.4092	4.15742	1.38253	1.24851	0	5.75852	7.39961	4.05733	0.538889	6.47492	1.42989	0.773998	5.70623	7.46465	1.10612	226.843	64.6138	6.47554	45.0168	87.6897	0.300008	0	1.51523
NAGLIPASYN-PWY	lipid IVA biosynthesis	1133.72	936.383	672.543	386.919	284.813	750.624	262.811	945.709	442.997	335.42	878.441	695.563	873.117	569.837	888.535	1064.31	658.279	386.965	325.038	356.052	569.93	273.822	216.306	405.56	520.952	328.557	246.14	466.64	483.117	481.035	677.278	626.655	124.71	507.119	325.471	470.762	480.84	365.167	851.439	641.993
NONMEVIPP-PWY	methylerythritol phosphate pathway I	1357.43	1507.2	1329.48	1066.78	1677.84	1231.54	1623.56	1647.83	1478.25	1400.33	1489.81	1143.75	1456.88	1546.7	1485.7	1604.96	1505.68	1578.79	1612.17	1670.74	1546.15	1673.67	1661.33	1696.02	1674.75	1627.4	1716.07	1640.4	1686.52	1547.51	1654.41	1707.38	1489.62	1588.28	1539.46	1573.28	1539.45	1463.23	1488.55	1737.03
NONOXIPENT-PWY	pentose phosphate pathway (non-oxidative branch)	1722.78	2038.1	2018.84	1552.98	2303.52	1803.31	2364.16	1910.59	2227.06	2148.26	2070.35	1704.08	1978.75	2842.28	2087.22	1849.68	2572.72	2319.07	2243.89	2360.01	2312.52	2499.23	2390.39	2483.24	2183.7	2389.25	2478.73	2384.11	2507.57	2228.49	2196.01	2355.64	2411.23	2118.37	2244	2552.71	2203.92	2321.66	1956.62	2350.62
OANTIGEN-PWY	O-antigen building blocks biosynthesis (E. coli)	1173.78	1279.11	921.984	869.203	1272.58	1083.98	1216.62	1306.96	1178.5	1207.05	1031.65	1111.71	1098.42	934.256	1139.53	894.409	826.474	1327.85	1199.51	1406.34	1439.19	1349.59	1337.55	1384.06	1281.1	1245.23	1398.18	1378.62	1176.05	1216.57	1276.57	1232.57	1206.52	1433.75	1396.9	1194.3	1282.27	1289	994.42	1340.77
ORNARGDEG-PWY	superpathway of L-arginine and L-ornithine degradation	94.3856	190.77	96.8987	153.954	0.618043	169.632	124.66	4.77316	154.574	309.566	14.4568	155.956	74.3159	34.5234	236.309	12.5294	236.57	63.3452	53.9873	20.2354	1.49528	2.85895	1.64541	7.98852	1.68967	0.422038	14.6682	16.8074	16.2509	5.25329	34.5901	18.2314	5.97082	70.961	118.381	60.2042	29.3031	269.403	1.54298	2.85046
ORNDEG-PWY	superpathway of ornithine degradation	83.8969	199.234	75.767	112.902	0.516834	149.056	139.778	4.76353	114.835	237.007	12.5318	141.408	66.1612	46.0311	257.302	27.8135	303.736	55.0217	52.606	20.8641	1.28449	3.13478	6.07317	7.07991	7.05511	0.370974	13.7539	17.3342	15.2468	4.78621	34.5284	26.5324	6.78952	66.8569	135.181	52.8313	25.5367	272.811	1.39504	2.74842
P101-PWY	ectoine biosynthesis	31.0453	11.2511	1.55288	30.242	0	22.5953	0	0	0	0	9.68826	24.3327	8.01076	0	0	0	0	6.83794	0	0	0	0	0	0	0	0	0.738893	0	0	0	0	0	8.36332	6.53772	0	1.67761	17.6836	0.169643	0	0
P105-PWY	TCA cycle IV (2-oxoglutarate decarboxylase)	1143.15	786.012	717.895	1412.59	3.13597	1129.77	403.844	41.7973	501.005	626.891	544.691	1165.06	958.645	206.261	649.088	179.185	650.653	518.914	205.327	98.8172	21.4856	23.7384	80.8648	92.5641	84.4232	8.40944	116.289	83.9126	127.487	66.5065	208.073	116.083	512.636	607.387	343.749	637.946	643.176	597.705	8.77106	28.7158
P108-PWY	pyruvate fermentation to propanoate I	789.356	573.104	910.136	1055.74	215.368	825.092	287.512	944.309	567.155	298.646	1304.01	744.896	1006.35	1359.93	511.909	1321.04	1111.53	457.751	494.04	534.642	185.482	446.866	325.41	585.594	719.961	614.172	570.007	467.155	768.487	835.229	458.587	624.111	317.501	381.609	385.054	862.855	620.395	128.306	1198.11	476.664
P122-PWY	heterolactic fermentation	363.791	271.137	122.689	353.266	9.33644	348.356	213.2	569.904	39.4455	107.675	397.313	385.28	303.499	26.2678	8.47552	203.663	253.409	329.971	51.1427	248.459	853.451	146.412	210.463	141.986	484.686	273.81	585.363	146.459	27.5128	40.0249	123.298	147.754	152.915	614.879	323.587	232.071	547.258	199.059	48.8938	124.31
P124-PWY	Bifidobacterium shunt	420.068	330.641	142.533	365.284	10.7066	409.879	277.718	683.504	46.1941	129.221	495.401	424.427	370.434	30.0246	9.69654	272.558	284.851	445.532	60.8764	331.176	1223.08	191.68	296.043	186.916	652.283	349.619	776.978	204.41	31.6662	46.6371	158.837	204.725	188.639	797.494	437.066	283.948	805.467	251.636	56.3416	194.847
P125-PWY	superpathway of (R,R)-butanediol biosynthesis	130.313	71.7465	118.238	1034.68	2.78623	109.691	5.49148	7.25682	27.6002	25.0557	18.5761	157.633	56.7466	78.8716	13.6784	2.95367	8.0868	65.3728	10.0699	3.36584	3.89415	0.844655	11.2554	5.85568	12.5812	3.12354	9.75759	7.17501	4.10715	22.4533	7.53623	1.66503	136.134	56.7534	22.3013	33.0412	52.5658	3.113	0	6.27877
P161-PWY	acetylene degradation	594.216	816.024	1123.66	688.574	1459.7	831.457	1241.42	999.632	1072.06	1219.47	733.73	833.035	774.373	421.965	1009.03	397.031	789.945	1288.75	1366.48	1154.77	1442.93	945.419	1614.88	1217.15	1327.95	1215.66	1407.21	919.225	1036.44	1428.84	1122.91	961.873	1121.61	1463.25	1651.33	827.093	1205.52	1539.37	820.715	1046.47
P162-PWY	L-glutamate degradation V (via hydroxyglutarate)	178.555	208.748	129.47	102.001	8.00378	259.017	23.6676	50.276	47.3034	32.3133	113.857	29.3918	220.556	126.092	49.2535	19.8945	9.92685	120.934	33.7807	21.4746	4.73213	20.2436	30.0612	19.3434	41.209	56.807	58.8261	23.4333	45.0916	13.5824	57.2735	58.6753	32.6979	129.231	28.4519	169.617	181.428	19.3725	4.50822	17.7595
P163-PWY	L-lysine fermentation to acetate and butanoate	27.7033	51.0484	112.735	6.19224	4.23499	7.0997	19.3661	5.0219	4.98087	3.04174	86.511	3.28083	36.2952	18.6306	31.253	233.273	12.0506	54.5856	1.08087	3.43839	0	31.9925	30.0872	1.74359	12.6915	33.1819	13.2022	17.0447	5.13921	218.082	12.2219	32.7696	12.8929	35.2837	22.431	25.532	46.0972	14.9832	38.1673	22.3575
P164-PWY	purine nucleobases degradation I (anaerobic)	555.578	316.08	499.074	374.514	170.161	256.955	240.573	137.204	376.282	448.168	422.634	326.073	468.107	532.173	157.418	335.648	145.849	377.478	437.11	118.865	137.806	182.205	147.176	118.165	82.058	476.261	166.758	161.463	128.781	362.76	216.077	218.943	300.464	242.322	251.463	215.308	384.661	260.286	74.9273	147.123
P184-PWY	protocatechuate degradation I (meta-cleavage pathway)	8.16873	3.85154	0	4.77255	0	2.40141	0	0	0	0	0	6.72179	1.83972	0	0	0	0	0.797095	0	0	0	0	0	0	0	0	0	0	0	0	2.16045	0	1.54751	0.175515	0	0.845654	1.13676	0	0	0
P221-PWY	octane oxidation	82.5392	46.9775	8.15443	146.483	139.406	74.491	26.5668	11.3947	92.5688	111.903	15.7186	112.908	46.4243	2.89307	47.3375	19.5917	4.21883	24.882	52.7761	33.1988	48.366	27.8076	31.1267	49.6355	45.3309	23.2093	38.6557	22.0887	46.8052	85.2831	104.954	57.2601	297.053	46.6451	56.9087	38.7077	60.1931	35.3153	14.183	3.7315
P23-PWY	reductive TCA cycle I	1088.4	829.38	522.181	953.988	27.0845	936.436	451.595	962.066	457.109	604.25	443.873	731.468	834.419	198.339	689.012	691.684	726.173	510.32	351.907	278.17	699.297	108.807	252.709	186.67	318.617	321.903	494.963	186.833	458.607	105.501	514.799	149.636	347.354	907.789	504.761	577.681	671.32	637.105	41.4506	136.87
P241-PWY	coenzyme B biosynthesis	0	0	0	0.146845	0	0.0509668	0	0	0	0	0	0.0776622	0.247857	0	0	0	0	1.09697	0	0	0	0	0	0	0	0	0	0	0	0	0	0	0.135169	0	0	0	0.711375	0	0	0
P261-PWY	coenzyme M biosynthesis I	0	0.0916963	1.07146	2.95461	0	0.563371	0.504787	0	0	0	0	0.106125	0.282645	0	0	0	0	1.54008	0	0	0	0.113106	0	0	0	0	0	0.190627	0	0	0.349255	0	0.782394	0.150946	0	0.220842	1.17064	0	0.248413	0
P281-PWY	3-phenylpropanoate degradation	137.413	65.3257	14.1813	121.602	0.11134	161.072	7.35714	1.16341	6.56536	12.3364	31.0867	207.443	73.5201	7.7107	3.40318	8.20455	9.40556	42.6459	1.50405	1.78051	0.665238	0.627792	3.85604	3.91475	3.09108	0.652569	6.42878	3.61663	0.0600581	4.12147	10.7485	1.58813	86.6463	64.7931	2.97814	42.7138	71.5717	159.066	0	1.3059
P341-PWY	glycolysis V (Pyrococcus)	0	0	36.2448	8.72279	0	0	0	0	0	0	0	0	0	0	26.1559	0	0	0	0	0	0	0	0	0	0	0	0	0	8.99858	1.0561	0	0	0.434065	0	0	0	0	0	0.971048	0
P381-PWY	adenosylcobalamin biosynthesis II (late cobalt incorporation)	244.069	185.348	36.9833	158.094	0	219.804	3.06452	0	0	0	76.3028	133.199	188.562	0	4.44746	0	0	110.737	0	0	0	3.26042	6.53486	12.7922	0	0	10.1019	0	36.4774	0	12.5952	0	58.4906	95.3819	0	131.397	152.778	0	0	0
P4-PWY	superpathway of L-lysine, L-threonine and L-methionine biosynthesis I	1063.73	1044.65	852.458	954.735	810.44	1076.99	994.815	1100.28	975.854	1047.96	843.318	1041.8	1003.97	661.786	974.077	808.039	1063.47	902.948	1010.98	752.919	1151.6	666.337	824.381	571.456	968.149	1029.53	1069.82	709.15	809.434	565.364	1165.25	581.121	982.478	1229.38	863.571	851.055	1049.57	1022.59	799.067	344.848
P42-PWY	incomplete reductive TCA cycle	1604.85	1264.79	1532.98	937.545	632.516	1088.62	623.321	1718.62	803.633	669.751	1677.48	684.793	1221.63	1548.91	1579.74	1672.4	1274.83	1005.27	649.978	828.332	961.065	655.148	585.053	792.255	1046.03	816.287	937.542	819.239	1173.5	1110.6	1089.47	1129.8	637.882	1031.51	649.548	1130.53	1111.35	666.276	1773.53	921.9
P441-PWY	superpathway of N-acetylneuraminate degradation	496.927	751.009	902.251	503.925	835.389	640.522	691.88	994.366	744.513	965.189	549.787	567.178	632.827	545.86	942.052	653.979	989.547	810.994	661.456	475.322	810.715	214.879	602.485	665.156	512.978	555.318	759.803	789.685	630.058	510.225	1043.89	621.051	816.389	1072.08	984.078	679.892	762.037	992.027	74.6562	778.559
P461-PWY	hexitol fermentation to lactate, formate, ethanol and acetate	102.901	223.118	161.046	169.924	80.1303	183.981	426.824	62.6253	253.017	461.292	105.981	212.807	97.436	1155.02	378.038	76.8808	1069.7	133.816	192.674	120.975	169.959	117.866	77.4217	225.292	123.68	179.151	343.064	34.4596	658.785	292.846	92.6218	210.081	983.876	160.679	170.028	539.875	228.588	373.458	19.1335	14.3682
P562-PWY	myo-inositol degradation I	109.567	60.9352	35.9711	123.02	21.0838	95.5165	22.021	11.9102	23.6292	23.0683	38.789	145.302	61.9521	20.9737	29.2667	23.7639	21.5625	51.0725	29.7144	19.7416	38.8851	3.66598	16.0354	5.87344	29.5802	20.4458	15.4375	9.86139	54.3445	66.1703	28.1456	18.672	229.981	66.9445	16.2394	43.5957	69.8893	164.379	6.01059	4.59722
P621-PWY	nylon-6 oligomer degradation	48.0843	21.4678	3.14337	41.6774	0	67.2076	0.595918	0	0	0	10.8174	73.4975	22.7876	0	0	0	0	6.19634	0	0	0	0	0.927248	1.72178	0	0	1.11826	0	0	0	0.289941	0	16.3206	12.6034	0	12.6333	18.7855	0	0	0
PANTO-PWY	phosphopantothenate biosynthesis I	1218.9	1129.86	1102.18	1048.54	977.096	1142.12	1082.73	1140.04	1015.32	1024.11	1159.64	1098.34	1095.02	1251.03	1227.02	1354.26	923.397	1219.53	1074.48	1107.82	976.341	1168.58	1069.9	1158.52	1145.45	993.81	947.489	1166.21	1192.63	863.795	1083.09	1237.35	1213.29	876.711	562.256	1133.57	1150.93	847.571	1170.28	1144.82
PANTOSYN-PWY	pantothenate and coenzyme A biosynthesis I	1222.23	1201.62	1126.69	977.104	1138.38	1127.81	1207.56	1207.13	1115.98	1093.51	1193.79	1072.21	1182.19	1251.2	1242.93	1412.59	1046.89	1229.3	1158.89	1226.34	1135.04	1292.09	1187.06	1286.23	1242.06	1063.94	1046.58	1258.71	1300.49	1017.55	1175.87	1352.93	1265.94	990.301	725.285	1198.75	1179.02	983.852	1228.17	1296.8
PENTOSE-P-PWY	pentose phosphate pathway	714.817	699.996	1014.29	874.763	638.243	834.085	504.649	956.362	512.013	600.068	947.121	911.552	801.059	905.804	800.216	455.045	960.699	572.584	393.046	552.427	1062.05	373.289	363.822	363.939	737.645	656.776	925.762	315.406	748.921	611.178	351.51	356.725	585.325	864.794	668.682	780.035	654.364	580.632	1054.55	211.678
PEPTIDOGLYCANSYN-PWY	peptidoglycan biosynthesis I (meso-diaminopimelate containing)	1341.29	1515.97	1341.54	1163.97	1607.3	1228.08	1580.22	1613.52	1481.86	1418.61	1461.74	1138.78	1439.62	1494.2	1451.63	1454.53	1571.57	1582.38	1570.92	1614.49	1781.8	1632.85	1642.18	1657.33	1607.51	1590.79	1682.85	1606.21	1609.55	1559	1618.87	1621.54	1473.03	1587.61	1662.59	1535.65	1566.41	1479.17	1432.95	1701.47
PHOSLIPSYN-PWY	superpathway of phospholipid biosynthesis I (bacteria)	1319.79	1484.12	1414.79	1218.23	1939.07	1371.23	1770.14	1362.21	1661.77	1705.76	1445.21	1391.38	1519.57	1499.88	1411.92	1654.57	1582.18	1724.12	1783.51	1839.88	1815.67	1841.39	1866.15	1748.65	1731.84	1773.94	1805.92	1736.36	1721.45	1614.92	1609.17	1668.82	1786.59	1697.51	1848.56	1558.81	1724.35	1669.67	1361.39	1797.71
POLYAMINSYN3-PWY	superpathway of polyamine biosynthesis II	323.765	389.354	264.801	194.983	269.163	445.971	432.932	139.759	271.872	425.793	186.765	396.395	370.129	368.367	313.534	347.196	85.4285	272.106	325.885	186.456	290.882	199.673	188.596	323.007	117.39	318.348	282.152	369.523	212.499	115.057	337.894	299.32	155.642	259.762	255.178	436.283	342.764	311.388	27.5165	500.286
POLYAMSYN-PWY	superpathway of polyamine biosynthesis I	371.994	595.686	305.879	366.297	258.17	476.533	449.627	384.825	364.121	584.222	238.739	395.735	505.105	925.264	438.117	342.094	1055.91	452.235	320.822	177.708	342.696	192.734	188.927	330.192	111.684	321.112	388.497	359.016	446.337	130.319	387.243	299.845	219.736	393.036	526.295	592.913	461.576	583.94	26.136	585.448
POLYISOPRENSYN-PWY	polyisoprenoid biosynthesis (E. coli)	1255.78	1129.54	949.594	728.472	702.741	1075.94	570.482	1170.72	862.061	746.415	1189.49	1070.68	1197.14	683.364	1130.18	1277.8	550.456	767.107	740.657	771.443	670.94	613.199	548.704	771.961	974.327	684.996	463.497	852.685	741.912	886.995	1075.17	1026.73	422.493	943.577	519.79	777.018	906.594	747.932	1144	939.117
PPGPPMET-PWY	ppGpp biosynthesis	640.349	440.479	220.732	522.191	362.776	699.634	241.713	6.52119	241.575	479.059	151.05	874.316	433.005	64.8993	385.238	36.2828	376.088	141.144	233.211	49.2922	1.60727	48.7812	21.3009	15.5217	32.5454	150.059	43.8085	23.586	206.318	8.19231	181.7	41.7144	158.552	206.49	201.036	235.597	245.247	423.914	2.60655	30.0417
PROTOCATECHUATE-ORTHO-CLEAVAGE-PWY	protocatechuate degradation II (ortho-cleavage pathway)	327.47	157.953	25.1891	289.86	0.0956326	485.488	22.9249	1.52507	15.4326	31.3471	106.324	496.138	171.456	14.3862	4.84889	3.88159	29.029	93.1569	1.29975	0.301402	0.89424	0.551788	9.60401	7.27754	13.1053	0.27818	9.23144	3.74635	7.32489	4.59062	11.8787	3.25406	76.7109	109.332	2.65173	105.844	125.86	228.723	0.0645001	2.46824
PRPP-PWY	superpathway of histidine, purine, and pyrimidine biosynthesis	1104.21	1243.71	756.935	1035.02	726.335	1115.01	634.18	1189.32	793.578	894.004	919.419	1065.29	1099.71	497.659	1170.15	1044.73	940.509	752.127	746.562	415.579	532.273	452.114	461.801	567.822	941.774	757.523	450.046	838.935	846.563	325.788	1150.62	564.249	596.73	1070.37	693.914	842.231	996.43	887.994	430.042	485.182
PWY-1269	CMP-3-deoxy-D-manno-octulosonate biosynthesis I	1068.68	912.84	642.643	416.036	285.766	764.565	325.78	869.107	455.658	366.028	870.83	727.394	859.459	1070.05	844.205	1181.37	1001.52	456.197	309.789	377.663	534.943	302.321	214.758	473.945	485.161	366.451	414.261	457.406	605.551	494.103	643.351	654.335	122.514	481.824	335.112	644.419	479.746	383.041	803.864	590.534
PWY-1361	benzoyl-CoA degradation I (aerobic)	153.909	68.2985	11.2486	137.405	0	141.145	0.912617	0.365474	0	0	19.2086	163.355	67.7204	1.41394	2.15839	0	2.01656	37.9317	0.92204	0	0	0	1.53458	2.57817	0.450817	0	3.79704	0	0	1.698	2.29177	0	22.3777	47.2099	1.49774	36.1943	56.3254	0	0	1.02653
PWY-1422	vitamin E biosynthesis (tocopherols)	0	0	0	0	0	0.0582332	0	0	0	0	0	0.229212	0	0	0	0	0	0	0	0	0	0	0	0	0	0	0	0	0	0	0	0	0	0	0	0	0	0	0	0
PWY-1501	mandelate degradation I	21.3904	7.20425	0	17.1046	0	46.9257	0	0	0	0	7.81019	47.2087	14.522	0	0	0	0	0	0	0	0	0	0	0.90961	0	0	0	0	0	0	0	0	7.01881	4.7584	0	8.20956	8.17522	0	0	0
PWY-1541	superpathway of taurine degradation	4.59017	9.61966	2.65201	3.58933	0	11.6067	3.83974	0	0	0	2.36261	4.90736	3.9887	0	0	22.8516	0	49.6193	4.8185	0	0	0.372047	0.919624	13.8987	0	0	1.02677	0	0	0	9.57701	0	0	0	0	2.38472	7.15431	0	0	0
PWY-1622	formaldehyde assimilation I (serine pathway)	35.6505	4.06765	26.5237	17.2409	0	22.4496	0	0	0	0	3.7223	31.0544	6.40819	0	3.4426	21.6298	0	0	0	0	0	0	0	0	0	0	0	0	0	1.68413	0	0	6.04973	0	0	6.88288	1.47055	0	0	0
PWY-181	photorespiration	420.797	254.578	61.1716	365.118	0	605.402	14.2469	3.51618	0	0	195.429	555.971	295.608	5.28356	6.40324	111.415	5.61412	358.335	20.7514	0	2.67896	1.65855	15.7765	90.1171	5.56888	0	19.0466	0	0	13.3034	44.2707	3.42905	217.289	200.386	6.66836	255.093	285.856	0	0	6.51069
PWY-1861	formaldehyde assimilation II (RuMP Cycle)	11.0096	49.9604	343.93	74.1642	103.279	11.2469	110.893	52.047	293.092	191.8	16.3535	49.2655	11.5774	249.747	239.828	82.2173	46.9446	23.2954	136.514	55.1819	79.7	277.626	40.2051	144.124	119.818	14.1234	9.48833	203.524	157.431	274.041	241.312	227.753	871.105	91.731	48.0244	124.97	195.907	71.6794	28.2511	10.2547
PWY-1882	superpathway of C1 compounds oxidation to CO2	16.1811	1.97962	0	2.01988	0	9.80451	0	0	0	0	1.59339	11.2371	3.08512	0	0	0	0	0	0	0	0	0	0	0	0	0	0	0	0	0	0	0	2.5673	0	0	2.98169	0	0	0	0
PWY-2221	Entner-Doudoroff pathway III (semi-phosphorylative)	0	0	0	0	0	0	0	0	0	0	0	0.239169	0	0	0	0	0	0	0	0	0	0	0	0	0	0	0	0	0	0	0	0	0	0	0	0	0	0	0	0
PWY-2941	L-lysine biosynthesis II	41.9696	138.263	449.985	112.838	62.6753	61.0477	339.044	45.6787	515.824	222.186	76.6663	61.2796	37.842	59.7919	123.651	219.322	584.513	72.6988	449.319	62.4681	688.64	347.134	266.093	175.858	144.935	328.373	150.145	222.86	30.4136	317.105	328.516	270.34	390.614	107.627	283.197	214.711	168.856	107.469	636.85	73.0447
PWY-2942	L-lysine biosynthesis III	1517.2	1591.66	1535.04	1272.33	1808.75	1476.21	1732.84	1754.06	1692.96	1614.31	1688.22	1383.38	1652.67	1519.81	1521.71	1726.93	1609.36	1714.78	1784.86	1799.33	1895.76	1818.47	1804.34	1808.83	1814.48	1807.83	1851.04	1729.39	1692.24	1790.13	1752.95	1738.88	1630.42	1768.18	1838.14	1650.09	1779.56	1666.09	1666.16	1816.09
PWY-3001	superpathway of L-isoleucine biosynthesis I	1488.1	1524.97	1574.95	1169.66	1682.21	1506.66	1688.82	1713.86	1653	1577.56	1629.74	1411.09	1615.99	1585.82	1595.14	1597.77	1481.7	1729.42	1681.49	1724.92	1759.01	1753.79	1684.88	1714.6	1761.04	1733.56	1743.37	1712.49	1714.27	1667.25	1723.07	1745.17	1628.89	1686.44	1619.22	1674.24	1765.29	1541.51	1635.47	1694.21
PWY-3081	L-lysine biosynthesis V	0	0	0	0	0	0	0	0	0	0	0	0	0	0	0	0	0	0	0	0	0	0	0	0	0	0	0	0	0	0	0	0	0.151727	0	0	0	0	0	0	0
PWY-3661	glycine betaine degradation I	7.75935	3.7463	1.28049	15.3744	0	8.97844	0	0	0	0	1.519	35.4845	8.78802	0	0	38.8269	0	0	0	0	0	0	0	0	0	0	0	0	0	0	0	0	1.62589	2.42986	0	3.3078	2.07095	0	0	0
PWY-3781	aerobic respiration I (cytochrome c)	2160.14	1014.5	1015.81	3236.91	0.268919	2213.62	60.4128	28.6641	43.3616	24.6653	867.647	2381.67	2019.6	46.6795	40.5275	1129.72	48.5459	612.833	37.6548	23.7814	9.36859	7.59147	69.871	78.2727	34.1832	4.92912	84.1561	9.45758	31.3898	62.0432	75.9041	16.5899	1089.13	757.437	60.2874	999.249	1309.19	7.75609	1.1654	27.4713
PWY-3801	sucrose degradation II (sucrose synthase)	0	0	0	0	0	0.49254	0	0	0	0	0	1.59252	0	0	0	0	0	0	0	0	0	0	0	0	0	0	0	0	0	0	0	0	0	0	0	0	0	0	0	0
PWY-3941	&beta;-alanine biosynthesis II	0	0	0	0	0	0	0	0	0	0	0	0.387245	0	0	0	0	0	0	0	0	0	0	0	0	0	0	0	0	0	0	0	0	0.664026	0	0	0	0	0	0	0
PWY-4361	S-methyl-5-thio-&alpha;-D-ribose 1-phosphate degradation	1.36002	2.81919	76.6658	9.85784	0	1.93866	2.53918	1.78203	3.15383	2.35534	0	6.35643	0	3.72005	2.17052	0	3.51593	0	2.1866	0.666395	0.603567	0	1.95888	2.7089	1.73542	0	1.2944	1.1979	1.02948	2.66094	4.49943	0.697401	123.303	1.89928	3.39908	0	1.85911	0.18091	0	0
PWY-4722	creatinine degradation II	0	0	0	0	0	0	0	0	0	0	0	0.796803	1.58926	0	0	0	0	0.0629256	0	0.589311	0	0.66608	0.891085	0	0	1.90636	0	0	0	0	0.589834	0.105901	0	2.2061	0.859437	0	0	0	0	0
PWY-4984	urea cycle	388.373	195.069	727.949	970.021	12.4801	329.888	170.696	50.8779	153.57	191.763	316.251	349.696	282.61	57.2547	64.351	54.1704	40.2045	215.118	324.034	115.272	1.59226	30.0352	70.5051	24.0558	25.4364	323.69	62.8918	48.0378	51.7906	54.5662	91.7912	133.903	427.525	148.231	51.6064	144.679	201.647	331.416	311.178	16.849
PWY-5005	biotin biosynthesis II	17.6843	39.205	2.96011	21.0495	5.5163	75.5421	165.261	279.382	80.9696	108.937	32.1166	7.70054	72.1955	571.99	35.4439	373.624	347.467	164.657	261.827	76.5792	0	133.48	29.3176	206.166	30.4651	308.243	252.56	15.2283	363.286	94.4138	131.178	181.563	48.2298	76.6255	27.5814	382.898	19.124	18.2039	1.16494	9.25237
PWY-5022	4-aminobutanoate degradation V	311.233	204.515	256.927	1102.9	12.6309	341.161	240.232	19.8108	118.84	126.001	82.5201	436.727	221.66	338.509	184.292	185.021	135.463	200.624	173.04	48.4714	289.513	74.5013	33.6243	64.9974	23.9951	144.114	163.612	102.023	60.6592	64.2389	72.1922	113.093	330.129	134.838	87.0406	281.894	148.987	121.841	9.95901	14.8022
PWY-5028	L-histidine degradation II	355.515	166.505	82.2669	395.81	0	279.917	2.46746	2.19866	0.631045	0	73.9454	314.778	183.841	9.93943	9.37953	2.0896	4.05067	123.641	2.40145	1.30351	1.51408	1.69868	5.99123	8.41243	4.07835	0.953958	12.2357	0	10.6404	9.91634	11.0604	0.358629	86.4897	120.004	5.18737	92.3794	135.124	0	0	5.47938
PWY-5088	L-glutamate degradation VIII (to propanoate)	0.151614	0	0	1.4045	0	1.96079	164.36	0.385256	1.41837	3.04072	0	1.46921	1.68885	63.9691	4.2637	1.5848	383.526	77.9172	0	0	0	7.13779	0	28.939	0	60.4712	18.9156	0	44.9102	0	0	80.4239	6.40248	0	0	95.5268	0	0	0	0
PWY-5097	L-lysine biosynthesis VI	1462.3	1565.95	1528.61	994.317	1794.2	1433.59	1692.72	1732.66	1678.57	1603.39	1639.29	1338.86	1614.02	1554.19	1517.06	1681.53	1583.66	1655.47	1754.2	1749.75	1868.92	1790.35	1772.61	1771.83	1793.83	1783.37	1812.54	1713.83	1670.17	1776.99	1731.45	1709.2	1603.68	1739.1	1804.39	1620.34	1713.8	1638.46	1625.3	1788.23
PWY-5100	pyruvate fermentation to acetate and lactate II	930.594	1187.01	1418.63	524.879	1625.68	937.446	1597.18	1441.21	1577.11	1466.82	1464.71	739.095	1184.76	1255.31	1163.71	1256.98	1156.7	1581.6	1564.01	1683.65	1952.62	1681.67	1678.8	1588.69	1564.17	1567.13	1621.15	1599.8	1635.83	1716.41	1456.79	1600.31	1694.81	1492.1	1608.67	1370.47	1426.5	1450.89	1560.04	1542.1
PWY-5101	L-isoleucine biosynthesis II	1986.65	1827.82	1796.63	1226.92	2039.03	2061.36	1970.02	1904	1900.98	1857.12	1913.24	2122.86	2018.81	1795.21	1825.56	1884.1	1532.17	2027.81	1967.68	2053.7	1999.26	2063.68	2064.55	2079.87	2033.03	2007.04	2061.36	2053.56	2006.12	1969.53	2025.36	1979.98	2074.97	2081.41	1903.04	1981.66	2069.35	1844.73	1776.64	1896.11
PWY-5103	L-isoleucine biosynthesis III	1484.95	1500.76	1540.47	1071.59	1792.86	1642.25	1723.84	1654.46	1652.47	1590.52	1645.85	1604.26	1687.89	1575.87	1561.93	1629.2	1360.93	1754.93	1685.98	1810.22	1832.63	1810.46	1820.64	1818.26	1784.01	1750.58	1812.19	1799.16	1751.12	1747.34	1756.43	1742.53	1769.49	1797.55	1677.88	1725.05	1787.45	1622.64	1619.4	1654.14
PWY-5104	L-isoleucine biosynthesis IV	1803.08	1741.13	1653.56	673.645	1827	1331.47	1819.73	1756.76	1697.49	1646.75	1736.04	1134.1	1619.69	1646.33	1749.1	1713.31	1413.97	1913.12	1797.14	1914.32	1889.83	1873.58	1921.78	1941.18	1808.41	1827.7	1828.84	1917.88	1880.46	1865.98	1885.59	1833.04	1916.33	1879.94	1739.66	1763.78	1867.93	1689.99	1620.98	1794.73
PWY-5121	superpathway of geranylgeranyl diphosphate biosynthesis II (via MEP)	1158.51	1300.23	1273.86	959.895	1585.43	1149.43	1546.75	1503.22	1429.04	1327.74	1452.59	1053.74	1412.09	1465.5	1242.84	1572.3	1426.12	1525.48	1531.54	1618.45	1565.28	1631.98	1610.28	1640.58	1623.78	1565.91	1658	1570.35	1576.36	1521.04	1504.84	1641.29	1440.45	1480.14	1529.93	1506.71	1513.75	1370.9	1448.21	1681.88
PWY-5154	L-arginine biosynthesis III (via N-acetyl-L-citrulline)	1242.04	1082.39	943.8	707.122	224.679	1004.27	351.274	1184.15	704.474	587.724	994.97	970.855	1066.02	526.858	1219.36	790.302	398.817	498.145	456.181	574.088	469.905	423.411	335.484	512.288	750.109	354.772	314.295	627.751	460.768	734.092	799.834	734.426	468.071	762.657	335.033	621.908	640.844	761.894	956.416	700.568
PWY-5177	glutaryl-CoA degradation	177.064	496.364	112.723	67.0418	2.92838	308.776	275.795	20.2749	129.406	64.1953	229.029	15.618	415.8	112.745	111.335	286.495	532.461	329.278	77.2588	48.5794	5.02308	24.5797	49.4928	36.6423	39.0803	10.2534	67.0589	41.298	42.3295	129.16	91.194	71.4167	18.7318	228.949	230.085	409.243	386.58	140.617	11.4308	21.3159
PWY-5178	toluene degradation IV (aerobic) (via catechol)	42.2857	15.8977	8.73253	44.169	0	32.5809	8.25607	0.556311	6.18529	13.0528	8.45934	47.5934	17.6575	6.71897	1.58195	1.14418	12.5576	9.89252	0.440653	0	0	0.189896	1.64659	0.876341	3.00989	0	3.2135	2.06064	0.0863283	0	7.79878	1.18194	10.243	17.3472	1.243	6.47332	13.8798	6.29832	0	0.338474
PWY-5180	toluene degradation I (aerobic) (via o-cresol)	307.541	195.951	153.734	320.078	0	346.524	65.2038	13.7759	31.9348	23.1178	101.174	429.578	194.174	24.0224	15.291	21.1408	53.1918	146.745	15.2687	4.18173	3.00143	1.36822	8.48026	16.2426	12.9452	3.88592	18.1096	3.21364	2.20958	21.8402	14.2409	17.0975	254.619	134.821	58.1475	118.879	140.087	12.8121	0	11.2291
PWY-5181	toluene degradation III (aerobic) (via p-cresol)	196.927	84.7868	13.98	170.416	0.0796918	249.388	10.6223	0.516514	7.42689	20.4114	47.7129	294.799	101.672	7.26284	3.22225	1.04824	15.7111	45.5771	0.891259	0.179818	0	0.256562	2.28782	3.37491	0.825381	0.238453	5.55895	3.12315	0.453821	2.07509	8.55826	1.41485	38.5963	60.3963	1.57614	55.0225	73.0137	195.273	0.0537517	1.185
PWY-5182	toluene degradation II (aerobic) (via 4-methylcatechol)	307.541	195.951	153.734	320.078	0	346.524	65.2038	13.7759	31.9348	23.1178	101.174	429.578	194.174	24.0224	15.291	21.1408	53.1918	146.745	15.2687	4.18173	3.00143	1.36822	8.48026	16.2426	12.9452	3.88592	18.1096	3.21364	2.20958	21.8402	14.2409	17.0975	254.619	134.821	58.1475	118.879	140.087	12.8121	0	11.2291
PWY-5183	superpathway of aerobic toluene degradation	43.4709	18.3634	7.47747	42.9295	0	40.7382	0	0.56594	0	0	6.13358	62.2272	20.865	3.02207	1.56723	0	4.67254	11.276	0.527173	0	0	0	0.337659	1.14385	0	0	3.64914	0	0.121837	0	3.85187	0	4.47512	20.0117	0.934575	7.60025	14.3469	0	0	0.432483
PWY-5188	tetrapyrrole biosynthesis I (from glutamate)	986.873	1127.92	589.107	881.706	780.826	924.906	819.032	737.877	680.5	878.948	375.819	993.909	704.965	1002.52	967.298	1082.48	1030.31	776.221	947.553	732.616	604.915	656.98	535.852	531.103	499.624	848.18	643.395	862.892	960.65	347.913	899.025	653.94	1097.5	692.911	542.061	871.451	901.242	729.773	239.534	702.236
PWY-5189	tetrapyrrole biosynthesis II (from glycine)	931.417	1069.49	539.118	864.719	721.757	862.865	755.799	678.4	637.381	832.49	316.011	950.163	632.644	1057.17	933.272	1016.73	1027.28	679.09	896.917	664.075	604.901	612.636	485.189	491.071	475.089	801.636	567.995	813.221	911.502	315.745	844.643	593.793	1043.27	613.726	478.972	806.031	821.699	691.433	188.442	646.495
PWY-5198	factor 420 biosynthesis	0.386957	0	0.436847	0.729357	0	1.49853	0	0	0	0	0	1.64612	1.22055	0	0	0	0	1.7158	0	0	0	0	0	0	0	0	0	0	0	0	0	0	0.988457	0.298285	0	0	2.95952	0	0	0
PWY-5265	peptidoglycan biosynthesis II (staphylococci)	16.5353	32.3607	13.0401	3.74155	0	0	6.3127	1.0525	289.352	196.828	10.453	5.32849	1.24803	13.5312	5.34371	85.7547	42.9852	4.15067	0	0.433155	0	21.6613	0	5.06278	0	0	10.5999	40.2645	0	41.3245	56.1373	62.9854	1.0115	8.09465	23.8733	36.0743	27.1926	31.6065	0	23.4678
PWY-5304	superpathway of sulfur oxidation (Acidianus ambivalens)	110.794	324.322	365.943	397.417	244.42	286.035	159.707	85.0822	512.063	615.362	141.544	167.614	75.543	251.122	91.1585	421.902	120.333	291.62	341.756	686.77	702.493	199.441	326.397	180.706	392.052	369.154	145.693	850.967	87.3413	185.6	136.98	558.864	881.883	190.42	156.547	248.361	91.3296	237.473	218.077	233.997
PWY-5345	superpathway of L-methionine biosynthesis (by sulfhydrylation)	978.462	673.477	521.984	1087.39	522.184	1129.15	440.018	34.3856	588.963	730.124	677.003	1144.4	959.883	208.104	570.835	1017.42	453.53	476.868	495.117	186.705	8.60462	183.608	165.045	94.0948	198.988	362.169	168.72	131.316	375.722	57.0882	430.035	281.792	565.43	563.266	374.956	579.282	736.733	566.392	195.039	85.4165
PWY-5347	superpathway of L-methionine biosynthesis (transsulfuration)	928.197	837.684	898.53	1009.16	1251.88	1091.77	980.535	960.114	943.123	1016.01	846.641	937.336	979.8	700.122	791.357	838.41	1065.13	894.555	1017.05	718.99	1145.98	564.71	816.16	481.083	1221.76	1027.14	1179.89	532.37	915.898	793.026	1073.27	424.234	1180.68	1132.35	799.786	792.473	971.308	1153.21	846.899	231.752
PWY-5384	sucrose degradation IV (sucrose phosphorylase)	240.276	556.816	340.543	184.869	790.949	610.516	847.279	282.684	931.986	1162.52	455.768	390.591	488.788	216.751	420.547	566.412	410.551	402.667	827.885	1089.49	658.562	918.364	810.465	890.019	666.445	806.281	617.935	1002.27	322.57	950.556	516.957	749.966	1002.76	734.823	1227.71	647.197	417.161	973.329	365.952	809.826
PWY-5392	reductive TCA cycle II	0	0.657284	0	0.876434	0	0	0	0	0	0	0	2.78377	0	0	0	0	0	0	0	0	0	0	0	0	0	0	0	0	0	0	0	0	8.35582	0	0	0	0	0	0	0
PWY-5415	catechol degradation I (meta-cleavage pathway)	294.727	163.012	115.147	297.491	0	329.913	13.1398	4.95224	7.01925	18.7727	81.881	347.601	168.643	10.253	9.15535	6.06744	29.5289	118.081	7.60451	3.34631	2.10626	0.953665	6.64266	11.2601	6.77313	0.415994	11.1958	1.76657	0.930423	10.6831	10.1001	4.34286	219.059	112.671	11.1503	104.334	127.732	3.55783	0	3.90324
PWY-5417	catechol degradation III (ortho-cleavage pathway)	74.6	31.9338	6.37438	78.1453	0.0652035	70.026	7.51445	0.279055	8.34471	17.4534	8.67891	109.504	39.1039	4.9965	1.53195	0.693851	10.8772	19.7313	0.274007	0.162059	0	0.436246	3.85965	1.23773	6.01685	0.240748	3.15843	2.556	0.0694417	0	7.17311	1.1469	10.7513	23.8635	0.343021	18.0665	29.3152	162.692	0.0439796	0.190225
PWY-5419	catechol degradation to 2-oxopent-4-enoate II	203.851	99.1656	98.0249	231.103	0	150.705	3.48528	3.27537	4.062	1.73247	19.0759	168.891	87.3515	3.73626	3.95405	0	5.30252	63.121	3.90432	0.974303	1.31089	0	4.27917	6.43833	3.81182	0.395602	6.17833	1.13391	0.658758	5.99437	5.7858	0.994537	163.723	68.6555	6.48868	45.0689	78.6637	0.176014	0	2.47962
PWY-5420	catechol degradation II (meta-cleavage pathway)	240.041	128.748	111.435	247.223	0	197.782	5.92971	4.21001	5.33109	2.91424	29.5945	220.549	116.663	6.03368	6.11313	0	8.74092	86.5188	5.42461	1.51657	1.78991	0	5.84675	8.91615	5.20965	0.416035	8.54545	1.51041	0.842262	8.11977	8.02021	1.69024	204.601	89.3264	8.4067	63.6368	100.023	0.305864	0	3.22646
PWY-5430	meta cleavage pathway of aromatic compounds	95.2421	44.1356	12.5607	95.5778	0	93.2539	4.78615	1.1261	4.75948	2.77037	12.6435	103.78	42.4865	4.87337	2.31717	0	7.25261	23.6074	0.963732	0.297262	0	0	4.3795	1.94307	4.45374	0	4.01247	1.4873	0.171745	0	6.79057	1.14831	19.642	37.8982	1.3774	23.445	37.8032	0.294587	0	0.744441
PWY-5431	aromatic compounds degradation via &beta;-ketoadipate	74.6	31.9338	6.37438	78.1453	0.0652035	70.026	7.51445	0.279055	8.34471	17.4534	8.67891	109.504	39.1039	4.9965	1.53195	0.693851	10.8772	19.7313	0.274007	0.162059	0	0.436246	3.85965	1.23773	6.01685	0.240748	3.15843	2.556	0.0694417	0	7.17311	1.1469	10.7513	23.8635	0.343021	18.0665	29.3152	162.692	0.0439796	0.190225
PWY-5484	glycolysis II (from fructose 6-phosphate)	1263.15	1427.22	1559.19	1266.16	1013.75	1066.17	729.843	1617.57	1001.89	1127.56	1412.35	1091.88	1261.46	633.636	1495.21	1288.38	1279.2	1016.04	876.927	1239.17	1926.63	1011.61	973.46	1007.84	1559.43	1170.18	1603.06	1205.92	924.873	919.506	1420.49	915.264	1370.04	1667.53	1350.53	788.44	1276.88	1224.68	1373.61	1125.6
PWY-5505	L-glutamate and L-glutamine biosynthesis	422.453	779.75	1107.88	295.882	1606.15	741.05	1508.68	892.596	1420.96	1333.73	605.471	630.725	628.247	782.518	963.346	1393.55	704.842	1098.24	1491.82	1524.85	1228.4	1692.46	1595.88	1448.22	1408.49	1466.2	1152.19	1485.71	1383.07	1164.03	1262.39	1356.18	1600.97	915.967	909.861	969.66	805.883	1043.59	1141.93	1305.37
PWY-5507	adenosylcobalamin biosynthesis I (early cobalt insertion)	199.773	316.672	92.4628	68.1166	0	10.2872	6.87028	3.44218	14.0348	0	72.3627	61.4839	205.195	11.3614	20.2435	72.566	14.9355	215.297	8.19554	1.8601	7.14231	7.90803	17.4539	41.7552	6.41932	3.7536	44.2821	0	69.6573	4.03566	32.679	0	70.4952	91.5666	18.0167	293.209	199.279	0	0	18.1214
PWY-5509	adenosylcobalamin biosynthesis from cobyrinate a,c-diamide I	660.634	920.619	977.857	835.796	1425.14	1109	1407.16	862.812	1261.27	1295.9	1120.73	897.168	1173.72	1380.21	815.239	1038.08	1209.01	1358.69	1396.8	1429.94	1059.81	1492.78	1514.7	1560.18	1208.27	1374.26	1361.33	1408.39	1344.48	1477.97	1102.54	1378.28	1131.58	1070.17	1639.17	1406.18	1183.94	1385.46	1052.6	1611.01
PWY-5529	superpathway of bacteriochlorophyll a biosynthesis	18.5372	4.26256	0	2.8819	0	10.5598	0	0	0	0	1.60148	14.114	3.72164	0	0	0	0	0	0	0	0	0	0	0	0	0	0	0	0	0	1.2792	0	2.73781	0	0	2.95427	3.70905	0	0	0
PWY-5531	chlorophyllide a biosynthesis II (anaerobic)	15.1487	3.027	4.47491	1.83302	0	7.97651	0.423999	0	0.293952	0	1.12887	9.69641	2.55532	5.04446	0	0	0	0	0	0	0	0.354756	0	0	0	0	2.74208	0	0	0	3.61176	0	2.52626	0.197464	0	2.14374	3.01204	0	0	0
PWY-5532	adenosine nucleotides degradation IV	0	0	5.83587	0.936447	0	0.786698	11.6739	0.243589	0.737891	1.37121	7.01566	0.398233	1.37058	82.8644	5.51065	1.02185	255.004	49.8358	0	0	0	1.69011	0	8.25924	0	7.92926	16.5299	0	13.1309	5.78459	0	2.11225	6.10251	4.14247	7.19375	78.9961	0	0	0	0
PWY-5647	2-nitrobenzoate degradation I	103.78	47.313	67.1993	105.849	0	82.4298	1.93236	1.64666	2.14756	0.907235	8.37538	79.8783	46.6427	2.02543	2.03086	0	2.56402	28.4307	2.07511	0.555703	0.661968	0	2.56274	3.47332	1.92319	0.208651	2.88412	0.690193	0.387753	2.80712	3.27671	0.506734	123.969	32.7937	2.99847	23.0825	45.0678	0.0905002	0	0.79925
PWY-5651	L-tryptophan degradation to 2-amino-3-carboxymuconate semialdehyde	119.294	56.8348	85.3862	118.758	0	95.2922	2.86878	2.03188	3.28487	1.48427	11.6283	93.5771	49.8227	2.63692	2.54838	0	3.18278	34.536	2.6017	0.864416	0.780599	0	3.60515	4.63426	2.5387	0.33686	4.0551	0.894055	0.483857	3.57303	4.67773	0.691529	152.199	41.4674	4.05706	28.5211	56.2026	0.187525	0	0.947405
PWY-5654	2-amino-3-carboxymuconate semialdehyde degradation to 2-oxopentenoate	108.347	50.6279	67.9711	110.069	0	84.9401	1.89555	1.85249	2.13149	0.907235	10.5639	94.7511	48.5101	2.17728	2.33638	0	2.79674	37.0615	2.18192	0.555703	0.838497	0	2.61748	4.04797	2.18229	0.208651	3.02573	0.690193	0.387753	3.55308	3.52264	0.492254	122.524	35.1841	3.25987	23.9328	46.4916	0.0905002	0	1.06462
PWY-5655	L-tryptophan degradation IX	131.129	64.806	26.5485	129.579	0	104.815	2.08394	0	1.12479	0	13.4874	108.907	57.5958	1.16202	1.24564	0	1.26155	41.3764	0.898707	0	0	0	2.67076	3.00677	1.04461	0.294636	4.00836	0	0	1.84763	1.62427	0.47351	95.7731	46.1426	1.75924	31.8856	57.0235	0	0	1.16988
PWY-5656	mannosylglycerate biosynthesis I	0	0	0	0	0	0	0	0	0	0	0	0.212433	0.212302	0	0	0	0	0	0	0	0	0	0	0	0	0	0	0	0	0	0	0	0.62386	0	0	0	0	0	0	0
PWY-5659	GDP-mannose biosynthesis	1092.92	727.049	1240.83	579.308	904.094	1172.73	921.152	1041.03	912.158	528.206	1182.18	1045.57	1241.29	1064.11	799.237	1351.38	840.34	1044.77	756.371	788.197	1033.43	820.267	833.678	928.466	1158.69	854.695	942.507	822.453	830.67	1409.77	908.868	1273.84	589.539	970.601	793.332	1022.78	1088.66	560.061	1534.71	933.079
PWY-5667	CDP-diacylglycerol biosynthesis I	1573.69	2008.14	1522.2	1372.4	2108.99	1629.46	1966.41	1459.65	1827.68	1924.36	1599.69	1597.11	1757.11	1620.2	1781.54	1800.76	1757.75	1909.46	1982.77	1989.3	1925.44	2008.81	2033.03	1984.24	1831.55	1939.42	1900.58	2054.96	1957.62	1770.43	2038.22	1862.57	2035.49	1931.24	2051.4	1807.81	1867.53	1872.75	1457.03	2012.57
PWY-5676	acetyl-CoA fermentation to butanoate II	278.589	359.22	501.091	277.054	168.874	413.794	558.329	101.395	389.573	479.47	648.471	429.239	463.859	392.392	211.927	345.417	258.088	796.059	477.561	181.369	825.33	553.489	538.906	306.448	173.128	385.624	496.469	608.708	184.124	849.773	313.946	537.517	788.434	328.436	355.768	597.155	718.875	304.742	137.351	473.646
PWY-5677	succinate fermentation to butanoate	19.6481	67.4983	56.5978	25.2066	8.39246	46.3664	149.774	20.4305	51.557	36.5699	75.6949	43.9072	75.3243	222.054	47.4311	221.694	70.0505	121.285	25.8566	34.8743	88.6115	63.9404	38.4781	28.0882	28.5922	70.8634	94.9958	25.4298	29.1452	78.5931	51.6354	78.2742	47.2572	68.8828	50.5787	145.167	36.0885	54.505	22.292	73.349
PWY-5686	UMP biosynthesis	1364.53	1439.19	1462.36	1152.39	1696.03	1455.96	1738.1	1539.35	1661.43	1591.05	1642.29	1363.37	1638.1	1676.11	1270.61	1829.07	1684.83	1732.78	1676	1827.66	1932.07	1808.9	1802.64	1812.39	1867.52	1743.8	1893.77	1725.84	1665.49	1720.16	1535.48	1794.24	1655.72	1663.43	1810.92	1731.16	1768.13	1611.92	1589.12	1835.24
PWY-5695	urate biosynthesis/inosine 5'-phosphate degradation	1097.24	1096.4	1334.26	988.912	1036.98	1125.23	994.805	1346.81	1298.93	1304.03	1535.84	1203.72	1407.93	1346.47	1166.7	1159.42	1401.26	1097.28	1131.45	979.384	1094.06	939.868	671.221	1088.24	1228.08	1057.48	854.674	1149	1225	1162.65	1432.34	1378.14	804.306	1220.11	1005.48	1201.68	1215.26	1274.89	1473.58	1274.09
PWY-5705	allantoin degradation to glyoxylate III	49.1222	28.644	27.0019	400.685	2.32458	95.6291	22.9732	8.81434	33.2436	60.0043	31.4803	123.222	44.9273	60.4364	27.8161	52.4136	69.1049	35.994	12.1299	5.69787	5.05522	10.8844	14.7583	12.4848	6.61421	34.9844	30.3651	12.1453	9.74378	16.1657	27.9248	22.4087	18.9325	17.2656	30.2775	67.2501	71.72	84.8247	2.80182	5.91864
PWY-5741	ethylmalonyl-CoA pathway	220.109	52.2223	6.74102	107.028	0	231.932	0	0	0	1.30347	64.0934	367.643	173.181	0	0.731219	11.6431	0.464371	19.612	0.381413	1.46872	0	0.296678	1.06291	1.05213	0	0	2.07876	0	0	0.66875	0.613373	1.15373	50.2902	36.3015	0.631964	63.9912	77.4386	0	0	0
PWY-5747	2-methylcitrate cycle II	186.532	103.994	25.5127	209.209	0.160962	195.428	39.5826	0.751409	10.2064	29.2236	30.562	224.86	117.563	15.1321	9.46446	14.5232	45.846	63.3813	3.17754	1.92341	0.51041	0.902785	8.16601	3.6171	10.5538	0.401061	5.86466	0.468543	5.76981	3.43911	5.42738	9.34532	52.8879	66.2967	4.11639	57.2482	75.6263	10.1865	0	1.72787
PWY-5823	superpathway of CDP-glucose-derived O-antigen building blocks biosynthesis	1.43247	0	0	1.07034	0	0	0	0	0	0	92.2668	1.46876	0	0	0	0	0	25.8012	0	0	0	0	0	0	0	0	0	0	0	0	0	0	0	0	0	0	0	0.256631	0	0
PWY-5837	1,4-dihydroxy-2-naphthoate biosynthesis I	133.682	197.946	245.306	504.901	214.598	181.68	151.943	17.8772	183.573	278.984	22.3535	117.891	113.138	129.068	295.387	518.422	201.768	74.1533	162.098	44.8976	3.78957	42.388	23.6168	15.0604	20.1355	126.767	36.4046	24.9143	149.944	19.3819	144.643	44.8059	128.371	84.242	159.299	70.8047	141.573	261.215	11.2357	32.8791
PWY-5838	superpathway of menaquinol-8 biosynthesis I	325.882	393.248	454.88	560.575	186.26	306.705	204.77	58.2342	308.017	336.469	72.071	176.731	274.622	219.264	531.8	769.472	224.241	162.916	256.584	118.915	12.8022	99.8607	65.4396	46.3849	63.3759	224.941	91.5052	74.9449	231.966	59.9682	308.87	127.813	161.396	209.795	217.227	148.783	275.966	314.068	37.2608	95.1937
PWY-5840	superpathway of menaquinol-7 biosynthesis	311.043	390.198	459.855	588.101	190.626	304.304	212.452	58.1747	314.243	347.159	71.9553	175.242	273.284	225.711	526.185	757.842	233.908	165.66	263.858	120.347	12.8254	101.515	66.2761	46.6141	63.5544	231.674	93.6444	75.3947	238.221	60.2001	311.536	128.557	169.899	211.608	227.426	151.018	281.153	323.349	37.243	95.7477
PWY-5845	superpathway of menaquinol-9 biosynthesis	246.325	350.521	298.53	460.313	4.78406	271.95	193.43	32.1796	280.716	329.908	52.566	162.519	210.121	142.524	474.254	587.312	221.813	136.913	166.608	79.5658	7.56132	22.4906	25.4001	28.3902	16.5593	7.4413	62.6185	55.7643	78.191	38.5335	154.645	94.7454	119.983	174.456	196.802	125.227	248.144	302.74	27.7476	41.7228
PWY-5850	superpathway of menaquinol-6 biosynthesis I	246.325	350.521	298.53	460.313	4.78406	271.95	193.43	32.1796	280.716	329.908	52.566	162.519	210.121	142.524	474.254	587.312	221.813	136.913	166.608	79.5658	7.56132	22.4906	25.4001	28.3902	16.5593	7.4413	62.6185	55.7643	78.191	38.5335	154.645	94.7454	119.983	174.456	196.802	125.227	248.144	302.74	27.7476	41.7228
PWY-5855	ubiquinol-7 biosynthesis (prokaryotic)	673.584	391.062	139.878	601.263	0.776919	669.484	158.934	5.63565	157.177	297.931	253.176	823.81	518.555	63.3869	240.381	61.7995	266.287	229.318	52.7143	23.3238	1.82792	6.44314	26.2161	20.7716	23.299	2.44112	38.0062	19.4938	30.0376	15.0758	44.2137	44.8046	205.956	220.349	113.499	287.014	350.113	247.762	12.5265	9.91291
PWY-5856	ubiquinol-9 biosynthesis (prokaryotic)	673.584	391.062	139.878	601.263	0.776919	669.484	158.934	5.63565	157.177	297.931	253.176	823.81	518.555	63.3869	240.381	61.7995	266.287	229.318	52.7143	23.3238	1.82792	6.44314	26.2161	20.7716	23.299	2.44112	38.0062	19.4938	30.0376	15.0758	44.2137	44.8046	205.956	220.349	113.499	287.014	350.113	247.762	12.5265	9.91291
PWY-5857	ubiquinol-10 biosynthesis (prokaryotic)	673.584	391.062	139.878	601.263	0.776919	669.484	158.934	5.63565	157.177	297.931	253.176	823.81	518.555	63.3869	240.381	61.7995	266.287	229.318	52.7143	23.3238	1.82792	6.44314	26.2161	20.7716	23.299	2.44112	38.0062	19.4938	30.0376	15.0758	44.2137	44.8046	205.956	220.349	113.499	287.014	350.113	247.762	12.5265	9.91291
PWY-5860	superpathway of demethylmenaquinol-6 biosynthesis I	178.611	279.03	226.247	378.644	3.2287	207.75	168.983	21.7745	235.212	302.729	35.8027	116.951	153.295	112.397	394.124	489.91	228.998	102.012	129.832	57.3373	5.06659	15.5003	17.6063	19.5058	11.1716	4.99927	47.2931	38.8272	57.1823	26.4561	113.598	67.0044	93.2257	132.437	185.639	95.1812	190.624	295.127	18.7059	28.7029
PWY-5861	superpathway of demethylmenaquinol-8 biosynthesis	243.183	320.628	371.348	485.868	242.296	238.752	182.206	39.8883	264.7	311.078	49.4852	128.067	206.326	191.81	455.578	696.1	232.904	124.161	220.016	89.2667	8.60878	77.8737	48.3916	32.4993	44.2532	195.32	73.6234	52.9916	209.617	41.8679	252.541	92.35	133	163.869	214.126	116.147	215.681	311.559	25.216	68.2805
PWY-5862	superpathway of demethylmenaquinol-9 biosynthesis	178.611	279.03	226.247	378.644	3.2287	207.75	168.983	21.7745	235.212	302.729	35.8027	116.951	153.295	112.397	394.124	489.91	228.998	102.012	129.832	57.3373	5.06659	15.5003	17.6063	19.5058	11.1716	4.99927	47.2931	38.8272	57.1823	26.4561	113.598	67.0044	93.2257	132.437	185.639	95.1812	190.624	295.127	18.7059	28.7029
PWY-5863	superpathway of phylloquinol biosynthesis	148.623	218.745	271.929	520.932	239.873	201.329	170.953	20.3857	205.64	307.803	25.4861	131.54	127.593	145.482	319.814	564.577	225.358	84.0967	182.119	51.095	4.32949	48.2551	26.9298	17.1877	22.9686	143.071	41.4657	28.4008	168.672	22.1092	162.347	50.9922	144.693	95.2954	179.278	80.3102	159.474	288.833	12.8259	37.4635
PWY-5896	superpathway of menaquinol-10 biosynthesis	246.325	350.521	298.53	460.313	4.78406	271.95	193.43	32.1796	280.716	329.908	52.566	162.519	210.121	142.524	474.254	587.312	221.813	136.913	166.608	79.5658	7.56132	22.4906	25.4001	28.3902	16.5593	7.4413	62.6185	55.7643	78.191	38.5335	154.645	94.7454	119.983	174.456	196.802	125.227	248.144	302.74	27.7476	41.7228
PWY-5897	superpathway of menaquinol-11 biosynthesis	299.523	371.259	436.335	574.828	184.59	291.535	202.083	51.4318	296.906	334.528	63.751	168.006	252.82	211.411	508.153	751.458	224.624	152.323	249.301	108.682	11.2445	92.5559	59.4475	41.3415	56.3158	216.825	84.8029	67.109	224.847	53.4143	289.656	115.319	161.807	193.546	216.259	139.271	262.148	311.481	32.7967	85.6783
PWY-5898	superpathway of menaquinol-12 biosynthesis	299.523	371.259	436.335	574.828	184.59	291.535	202.083	51.4318	296.906	334.528	63.751	168.006	252.82	211.411	508.153	751.458	224.624	152.323	249.301	108.682	11.2445	92.5559	59.4475	41.3415	56.3158	216.825	84.8029	67.109	224.847	53.4143	289.656	115.319	161.807	193.546	216.259	139.271	262.148	311.481	32.7967	85.6783
PWY-5899	superpathway of menaquinol-13 biosynthesis	299.523	371.259	436.335	574.828	184.59	291.535	202.083	51.4318	296.906	334.528	63.751	168.006	252.82	211.411	508.153	751.458	224.624	152.323	249.301	108.682	11.2445	92.5559	59.4475	41.3415	56.3158	216.825	84.8029	67.109	224.847	53.4143	289.656	115.319	161.807	193.546	216.259	139.271	262.148	311.481	32.7967	85.6783
PWY-5910	superpathway of geranylgeranyldiphosphate biosynthesis I (via mevalonate)	4.55119	5.09102	47.0469	59.847	0.189239	17.2885	10.2332	11.1607	32.1297	27.1941	8.28609	35.9139	7.50872	3.4074	2.1644	6.24097	22.9098	9.09215	13.7605	2.93081	343.631	7.04815	1.79329	1.35501	8.30342	4.28108	6.88537	1.82539	1.43423	10.3568	4.50393	3.42775	7.89172	11.1137	108.284	3.99298	4.56908	12.4425	0	6.26395
PWY-5913	TCA cycle VI (obligate autotrophs)	918.829	905.095	1213.47	1006.71	599.566	1062.45	515.73	1235.35	516.292	556.446	837.169	1041.85	1070.06	755.742	1054.01	1327.53	653.479	659.514	524.959	497.234	622.639	327.069	474.682	702.546	811.829	636.264	701.224	498.798	904.182	318.753	831.844	607.449	432.584	808.764	386.714	944.55	721.118	542.763	829.762	308.302
PWY-5918	superpathay of heme biosynthesis from glutamate	724.618	597.91	359.232	840.447	1.29129	660.453	252.974	115.556	263.229	458.801	207.327	750.582	486.025	227.236	474.743	369.785	379.868	281.844	128.141	54.5574	202.199	65.091	56.669	123.559	50.3073	68.8086	74.403	42.4791	56.365	47.1038	176.32	131.127	499.302	334.102	205.414	329.178	429.469	396.75	17.5415	234.722
PWY-5920	superpathway of heme biosynthesis from glycine	445.314	155.078	180.231	670.469	0	479.422	143.106	10.6502	56.8836	21.4185	130.014	637.62	294.452	77.729	67.6782	219.105	67.066	91.7344	22.5784	11.5103	3.85906	8.2274	24.335	24.6168	23.8767	2.22293	36.0951	20.2091	24.4323	16.0517	70.3695	46.9955	224.502	88.96	78.4963	169.859	164.869	100.507	3.10683	10.7523
PWY-5941	glycogen degradation II (eukaryotic)	389.206	99.3683	14.2706	194.346	0	411.231	0	0	0.759009	2.90032	127.57	606.748	341.919	0	1.49315	0	0.94059	41.5623	0.77368	3.33085	0	0.624481	2.05511	2.14003	0	0	3.76321	0	0	1.35164	1.24127	2.582	88.7773	72.0626	1.28115	140.478	155.192	0	0	0
PWY-5971	palmitate biosynthesis II (bacteria and plants)	56.1348	151.758	512.665	1035.37	1396.27	218.609	786.66	454.845	580.333	613.709	814.769	1154.64	707.8	124.617	112.451	436.391	548.906	725.796	709.472	165.728	876.455	364.717	162.734	149.596	340.395	654.035	331.884	308.703	668.965	194.142	914.779	685.762	483.504	385.059	561.939	363.615	403.444	667.654	164.083	564.212
PWY-5973	cis-vaccenate biosynthesis	1940.71	1922.17	1771.08	1944.37	1890.09	2020.52	1840.32	1524.58	1720.56	1643.5	1889.29	1989.39	1961.59	1778.63	1768.08	1877.25	1851.18	1941.95	1783.7	1865.15	1427.79	1819.92	1830.78	1942.44	1662.55	1759.42	1669.74	1805.07	1936.46	1840.33	1825.2	1857.86	1777.81	1599.72	1825.7	1910.54	1881.84	1781.55	1725.88	1985.94
PWY-5989	stearate biosynthesis II (bacteria and plants)	1251.83	804.8	436.356	1156.01	1172.82	1311.3	623.989	395.683	499.18	561.613	936.583	1482.31	1253.98	157.054	605.027	449.764	516.57	596.303	563.97	193.587	727.335	256.855	198.21	247.189	235.662	637.428	252.996	242.884	688.599	161.473	795.853	1084.43	342.243	666.414	407.018	720.981	600.013	874.236	325.197	1086.33
PWY-6071	superpathway of phenylethylamine degradation	18.4388	5.65202	2.01571	35.1993	0.100564	75.2508	12.7014	0.447279	8.91153	27.6928	11.538	75.4558	28.8524	8.7784	7.80299	1.27009	27.1358	7.23859	2.12233	0	0	0	0.11383	0.864242	0	0	3.86195	4.33991	0	0	10.2132	1.42133	16.4616	12.2957	0.999396	9.20696	11.6102	213.441	0.0712659	0.260369
PWY-6107	chlorosalicylate degradation	23.2117	7.8897	0	18.7995	0	54.1071	0	0	0	0	10.4116	52.7235	14.9647	0	0.70569	0	0	0	0	0	0	0	0	0.77192	0	0	0.409354	0	0	0	0	0	7.4719	5.26914	0	8.51109	8.38374	0	0	0
PWY-6121	5-aminoimidazole ribonucleotide biosynthesis I	1571.16	1528.66	1483.59	1298.28	1648.6	1527.82	1596.23	1646.46	1552.01	1460.51	1659.65	1536.26	1690.23	1538.24	1461.71	1710.49	1582.01	1663.67	1573.15	1670.89	1807.96	1704.3	1680.96	1698.11	1691.64	1636.93	1706.27	1635.24	1668.12	1635.55	1619.44	1670.12	1515.04	1613.11	1661.32	1646.73	1724.57	1481.48	1638.23	1718.73
PWY-6122	5-aminoimidazole ribonucleotide biosynthesis II	1560.35	1509.47	1436.3	1305.58	1614.48	1520.9	1597	1607.03	1539.75	1431	1605.54	1530.26	1677.22	1569.19	1416.19	1724.1	1580.83	1658.37	1562.04	1658.33	1842.86	1713.16	1683.45	1712.68	1676.77	1638.74	1709.4	1635.89	1673.08	1617.94	1622.5	1674.32	1531.75	1598.68	1656.19	1658.51	1739.91	1456.11	1555.27	1729.88
PWY-6123	inosine-5'-phosphate biosynthesis I	1343.65	1432.32	1339.53	1221.56	1565.85	1252.83	1543.13	1637.05	1514.6	1379.27	1531.46	1109.45	1473.92	1566.39	1388.54	1659.12	1578.05	1574.71	1525.51	1631.78	1785.47	1644.79	1595.96	1679.65	1672.84	1581.87	1678.5	1605.62	1601.9	1585.75	1583.49	1687.19	1362.76	1527.27	1581.68	1562.76	1545.5	1400.23	1551.66	1722.28
PWY-6125	superpathway of guanosine nucleotides de novo biosynthesis II	1273.66	1304.63	1110.67	1310.24	731.728	1089.97	770.882	1280.31	940.193	842.831	865.745	1020.59	1033	1168.69	1243.36	1322	1315.4	836.502	764.588	796.748	467.64	635.236	448.337	777.939	892.595	873.599	845.743	835.633	1017.67	951.161	1114.24	717.899	639.151	962.974	835.356	1042.52	977.536	805.222	1026.79	741.482
PWY-6126	superpathway of adenosine nucleotides de novo biosynthesis II	1400.77	1652.58	1511.03	1420.27	1717.97	1386.74	1621.83	1715.96	1706.88	1660.31	1681.46	1188.8	1647.55	1299.04	1625.12	1665.19	1607.34	1720.26	1767.27	1676.77	1866.65	1470.09	1656.69	1651.26	1527.12	1763.98	1645.25	1674.83	1433.24	1798.06	1790.27	1624.18	1487.51	1770.84	1960.68	1598.1	1727.19	1721.6	1640.3	1755.75
PWY-6141	archaetidylserine and archaetidylethanolamine biosynthesis	0	0	0	0	0	0	0	0	0	0	0	0	0	0	0	0	0	0.635903	0	0	0	0	0	0	0	0	0	0	0	0	0	0	0	0	0	0	0.345754	0	0	0
PWY-6142	gluconeogenesis II (Methanobacterium thermoautotrophicum)	0	0	0	0	0	0	0	0	0	0	0	0	0	0	0	0	0	0	0	0	0	0	0	0	0	0	0	0	0	0	0	0	0.805073	0	0	0	0	0	0	0
PWY-6143	CMP-pseudaminate biosynthesis	0.88984	0.225245	0	0	0	0	0	0	0	0	0	0.183846	0	0	0	0	0	0	0	0	0	0	0	0	0	0	0	0	0	0	0	0	0	0	0	0	0	0	0	0
PWY-6147	6-hydroxymethyl-dihydropterin diphosphate biosynthesis I	1280.21	1096.18	1131.12	997.502	988.355	965.828	916.834	1173.06	773.9	740.577	1085.26	1041.73	1111.69	1152.64	1138.52	892.738	1088.53	883.197	1033.19	690.021	1060.33	798.541	831.033	820.954	1071.92	949.911	881.694	696.944	1230.03	748.626	1083.35	972.695	831.218	899.189	715.298	867.421	1040.23	755.909	1028.47	1007.79
PWY-6148	tetrahydromethanopterin biosynthesis	0	0	0	0	0	0	0	0	0	0	0	0	0.340147	0	0	0	0	1.30641	0	0	0	0	0	0	0	0	0	0	0	0	0	0	0.20825	0	0	0	0.71074	0	0	0
PWY-6151	S-adenosyl-L-methionine cycle I	806.9	943.374	854.382	949.138	1404.96	845.862	1268.76	1087.4	1396.95	1361.56	958.118	899.204	847.229	604.493	906.327	701.354	729.372	953.671	1442.01	1502.75	1334.43	1392.59	1283.54	1386.86	1427.98	1368.93	1240.19	1315.7	1071.31	1322.67	1249.15	1167.76	1352.44	1218.69	1376.31	964.54	1052.17	1231.62	1009.2	1269.38
PWY-6163	chorismate biosynthesis from 3-dehydroquinate	1467.35	1650.26	1448.89	1083.08	1695.54	1326.45	1647.46	1673.15	1546.46	1524.38	1456.86	1268.6	1464.19	1537.52	1592.22	1608.33	1613.03	1638	1663.74	1671.48	1788.37	1729.38	1661.79	1708.82	1650.3	1660.75	1676	1683.14	1711.89	1460.12	1720.27	1637.23	1613.76	1600.57	1565.83	1541.53	1622.15	1553.92	1419.35	1765.49
PWY-6165	chorismate biosynthesis II (archaea)	2.96684	1.08377	5.48345	6.05493	0	6.73091	0	0	1.34896	0	0	4.19867	3.0725	11.7417	3.61738	0	0	2.1663	0	0	0	0	0	0	0	0	0	0	1.9494	0	0	0	1.15715	0	0	1.97739	2.74406	0	0	0
PWY-6167	flavin biosynthesis II (archaea)	0	0	0	0	0	0	0	0	0	0	0	0	0	0	0	0	0	2.00634	0	0	0	0	0	0	0	0	0	0	0	0	0	0	0	0	0	0	1.09452	0	0	0
PWY-6174	mevalonate pathway II (archaea)	0	0	0	0	0	0	0	0	0	0	0	0.600869	0.319015	0	0	0	0	1.14721	0	0	0	0	0	0	0	0	0	0	0	0	0	0	0.415337	0	0	0	0.670608	0	0	0
PWY-6182	superpathway of salicylate degradation	72.3114	30.3973	5.42287	72.6658	0.0643667	75.1163	7.40739	0.264637	6.19541	16.6238	9.67762	112.8	39.1663	4.88309	1.31243	0.686328	10.5493	17.7611	0.246844	0.150671	0	0.425966	2.33621	1.26536	1.83224	0.228208	2.88522	2.53207	0.0584877	0	6.79724	1.10385	11.4158	21.6021	0.310599	18.857	27.0597	160.604	0.0434113	0.169962
PWY-6185	4-methylcatechol degradation (ortho cleavage)	65.6815	29.131	6.17816	72.6836	0.0664108	51.4252	7.66964	0.302101	5.97584	17.8209	4.56736	77.6736	29.3388	5.16442	1.4517	0.706697	11.3723	21.0845	0.323914	0.135052	0	0.259404	2.13496	1.23185	0.564338	0.200625	3.27157	2.60333	0.066393	0	7.0394	1.21314	8.35536	23.5164	0.408075	14.8638	25.372	165.691	0.0447907	0.228334
PWY-621	sucrose degradation III (sucrose invertase)	425.691	866.932	1493.2	507.923	1491.87	716.613	1675.12	963.582	1827.6	1892.74	858.251	766.654	678.622	1456.1	953.121	579.593	1573.39	903.936	1358.75	1496.19	1278.86	1395.3	1331.44	1296.72	1252	1578.5	1520.06	1253.79	1463.62	1137.23	1037.68	1189.34	1658.02	1235.54	1401.77	1308.27	972.365	1534.49	1322.84	1057.05
PWY-6210	2-aminophenol degradation	89.8212	42.488	10.7372	91.8237	0	63.9386	1.00437	0	0.45124	0	7.51655	70.1189	37.8679	0.472311	0.516872	0	0.499875	25.7443	0.355422	0	0	0	1.36737	1.40379	0.424855	0	2.27206	0	0	0.782223	0.644717	0.222312	48.0624	29.4612	0.73149	20.0043	35.7762	0	0	0.72159
PWY-622	starch biosynthesis	1.79891	0	0	2.23933	0	0	0	0	0	0	0	0	0	0	0	0	0	0	0	0	0	0	0	0	0	0	0	0	0	0	0	0	0	0	0	0	0	0	0	0
PWY-6263	superpathway of menaquinol-8 biosynthesis II	19.0222	4.90958	21.4203	28.5489	0	78.5402	167.45	2.37633	7.88459	2.03468	431.176	79.613	387.921	376.367	10.1208	144.625	262.098	170.523	9.14564	5.48385	0	151.368	31.9441	228.356	82.1841	161.795	184.085	69.0877	312.862	11.8174	22.1809	330.226	35.7899	1.39597	30.0703	340.073	86.2496	14.2605	138.693	46.2798
PWY-6269	adenosylcobalamin salvage from cobinamide II	664.908	929.228	982.392	832.402	1425.74	1120.9	1414.51	868.94	1269.1	1305.04	1134.74	901.126	1185.47	1387.62	820.813	1053.15	1218.98	1365.64	1400.91	1436.53	1064.86	1497.3	1520.37	1568.5	1210.23	1379.62	1369.44	1413.19	1350.34	1487.3	1106.82	1388.17	1135.61	1080.76	1652.12	1416.44	1190.42	1396.11	1069.26	1622.18
PWY-6277	superpathway of 5-aminoimidazole ribonucleotide biosynthesis	1560.35	1509.47	1436.3	1305.58	1614.48	1520.9	1597	1607.03	1539.75	1431	1605.54	1530.26	1677.22	1569.19	1416.19	1724.1	1580.83	1658.37	1562.04	1658.33	1842.86	1713.16	1683.45	1712.68	1676.77	1638.74	1709.4	1635.89	1673.08	1617.94	1622.5	1674.32	1531.75	1598.68	1656.19	1658.51	1739.91	1456.11	1555.27	1729.88
PWY-6282	palmitoleate biosynthesis I (from (5Z)-dodec-5-enoate)	1218.24	793.997	431.175	1141.32	1231.18	1320.55	658.688	387.338	508.26	591.63	915.913	1494.44	1243.83	157.566	594.928	452.346	524.694	614.787	582.753	194.335	705.465	261.496	199.692	249.682	234.035	648.245	252.434	244.14	699.593	161.698	789.135	1086.56	348.258	650.806	414.441	743.193	605.51	913.604	322.063	1097.72
PWY-6317	galactose degradation I (Leloir pathway)	579.793	913.625	1311.13	423.299	1782.12	928.474	1528.03	1107.66	1600.02	1492.88	1050.06	734.367	984.657	1354.99	1043.75	802.491	1381.41	1122.75	1566.97	1687.02	1597.64	1621.3	1573.88	1575.87	1607.66	1593.19	1596.83	1452.87	1532.93	1558.86	1331.54	1389.18	1544.07	1351.2	1636.55	1384.41	1160.62	1413.91	1173.05	1382.88
PWY-6338	superpathway of vanillin and vanillate degradation	7.19068	3.40488	0	4.23998	0	1.99893	0	0	0	0	0	5.78597	1.554	0	0	0	0	0.384486	0	0	0	0	0	0	0	0	0	0	0	0	1.06029	0	1.29686	0.143851	0	0.714132	0.933851	0	0	0
PWY-6339	syringate degradation	0	0	0	0	0	6.22291	0	0	0	0	0	0	0	0	0	0	0	4.78054	0	0	0	0	0	0	0	0	0	0	0	0	10.6586	0	0	8.27411	0	0	0	0	0	0
PWY-6349	CDP-archaeol biosynthesis	0	0	0	0	0	0	0	0	0	0	0	0	0.188969	0	0	0	0	0.726163	0	0	0	0	0	0	0	0	0	0	0	0	0	0	0.151935	0	0	0	0.394929	0	0	0
PWY-6350	archaetidylinositol biosynthesis	0	0	0	0	0	0	0	0	0	0	0	0	0.202488	0	0	0	0	0.681054	0	0	0	0	0	0	0	0	0	0	0	0	0	0	0.132117	0	0	0	0.370348	0	0	0
PWY-6353	purine nucleotides degradation II (aerobic)	894.102	694.763	783.904	859.499	233.278	1006.32	437.763	260.251	428.257	559.59	613.58	914.167	787.804	558.341	339.007	380.755	312.117	646.909	354.148	221.593	86.4142	338.122	345.004	246.205	174.418	435.158	259.074	365.191	246.818	401.408	358.486	498.867	703.157	580.926	372.439	657.074	778.183	382.475	134.633	374.97
PWY-6383	mono-trans, poly-cis decaprenyl phosphate biosynthesis	7.73106	2.99051	0.652136	19.0911	0	9.34516	5.50772	4.37811	0	1.08724	0	13.8096	7.25455	2.206	0	0	2.26617	5.06416	0	1.10514	0.837625	1.02403	1.41028	0.796815	1.20693	2.05593	2.06678	3.34377	1.43702	2.40583	2.89941	0	11.5753	2.27401	5.88343	2.18955	5.64936	6.27535	0.469676	0.900455
PWY-6385	peptidoglycan biosynthesis III (mycobacteria)	1324.88	1510.82	1338.2	1161.16	1600.35	1217.69	1569.71	1612.24	1478.12	1415.43	1456.87	1127.31	1428.8	1478.61	1449.92	1412.63	1570.43	1569.18	1567.22	1612.91	1777.92	1623.73	1628.84	1651.09	1599.41	1586.23	1674.57	1598.87	1605.71	1549.3	1615.29	1617.88	1448.16	1580.39	1658.64	1527.44	1535.03	1475.69	1432.59	1698.38
PWY-6386	UDP-N-acetylmuramoyl-pentapeptide biosynthesis II (lysine-containing)	1327.33	1527.63	1366.36	1281.94	1630.77	1230.76	1592.92	1628.49	1498.36	1434.76	1490.3	1137.5	1452.66	1472.95	1458.52	1382.25	1579.3	1605.82	1587.63	1643.52	1803.97	1655.01	1662.12	1684.77	1625.2	1605.62	1706.79	1631.61	1622.46	1583.37	1638.81	1649.62	1468.12	1603.45	1702.05	1549.34	1558.22	1507.09	1430.02	1739.69
PWY-6387	UDP-N-acetylmuramoyl-pentapeptide biosynthesis I (meso-diaminopimelate containing)	1361.36	1545.92	1355.57	1222.69	1622.7	1238.09	1603.18	1640.65	1496.94	1434.33	1473.7	1145.64	1450.76	1531.32	1484.44	1434.34	1616.7	1601.77	1591.47	1628.46	1806.05	1646.73	1659.23	1676.05	1616.16	1609.99	1704.45	1622.81	1637.9	1571.21	1644	1639.04	1463.13	1608.1	1687.34	1560.35	1573.8	1502.7	1444.4	1721.11
PWY-6396	superpathway of 2,3-butanediol biosynthesis	91.0355	70.1875	150.172	164.615	2.44998	71.1211	7.93782	16.5723	31.195	36.4905	29.1403	115.115	39.551	26.9163	6.98824	5.2077	17.3596	50.7932	7.30652	7.97783	10.2545	1.73537	20.3829	10.0768	29.3276	6.67155	22.9122	13.1355	7.117	19.4713	13.4688	1.84655	22.1416	104.735	31.0666	21.3712	37.5529	8.05953	0	4.55942
PWY-6397	mycolyl-arabinogalactan-peptidoglycan complex biosynthesis	3.02084	1.08172	0.35609	8.1991	0	3.47547	0	0	0	0	0	4.37223	2.2729	0	0	0	0	1.00625	0	0	0	0	0	0	0	0	0	0	0	0	0	0	2.00855	0.686118	0	0.722246	2.17888	0	0	0
PWY-6404	superpathway of mycolyl-arabinogalactan-peptidoglycan complex biosynthesis	0	0	0	0	0	0	0	0	0	0	0	0	0	0	0	0	0	0	0	0	0	0	0	0	0	0	0	0	0	0	0	0	7.06665	0	0	0	0	0	0	0
PWY-6467	Kdo transfer to lipid IVA III (Chlamydia)	1024.17	839.399	552.08	382.393	269.194	694.155	215.198	699.661	396.28	316.455	802.948	686.674	810.352	410.495	783.327	912.747	469.457	336.677	288.693	305.832	532.967	225.528	187.402	307.826	459.836	277.697	175.3	417.763	332.029	413.488	574.732	525.421	116.413	440.227	311.793	333.011	456.964	346.123	764.5	583.808
PWY-6470	peptidoglycan biosynthesis V (&beta;-lactam resistance)	7.43943	8.41681	111.692	635.397	0.917326	1.67655	36.2436	41.0037	137.901	117.503	6.5295	72.2041	11.6593	9.28407	5.87877	27.931	79.762	10.0485	56.8155	7.63486	0	4.47787	0.789127	1.02701	33.8735	17.1245	20.2358	8.77191	6.84999	42.2545	12.7064	14.2291	7.03043	27.2328	227.6	8.12511	6.33261	8.8349	0	30.7156
PWY-6471	peptidoglycan biosynthesis IV (Enterococcus faecium)	250.706	538	362.83	776.631	1030.65	589.311	970.963	601.997	814.997	893.143	764.759	314.188	676.326	226.295	75.2644	331.942	547.541	682.777	1047.96	1058.11	778.832	936.419	1046.75	1070.4	780.807	982.314	1088.16	936.674	591.67	807.836	834.459	759.226	815.267	981.191	1146.94	860.545	825.58	1053.31	562.199	880.901
PWY-6478	GDP-D-glycero-&alpha;-D-manno-heptose biosynthesis	161.76	144.495	219.512	201.416	62.4013	181.827	133.399	197.607	119.533	97.8909	155.304	157.107	262.143	203.046	237.829	150	88.9979	125.259	68.7542	60.4605	288.688	73.4445	90.4317	84.0594	100.533	115.896	90.7905	115.55	90.146	92.0053	191.096	261.731	113.453	138.988	134.757	178.503	82.9678	159.512	39.9323	386.953
PWY-6505	L-tryptophan degradation XII (Geobacillus)	131.129	64.806	84.1315	129.579	0	101.72	2.82529	2.29437	3.17013	1.52462	13.4874	108.907	57.5175	2.93429	2.84984	0	3.69762	41.3764	2.86418	0.889383	0.935285	0	3.22473	4.56656	2.69406	0	4.00836	0.960395	0.524285	3.80781	4.74516	0.74738	152.684	46.1426	4.17159	31.8856	56.8402	0.168964	0	1.16988
PWY-6507	4-deoxy-L-threo-hex-4-enopyranuronate degradation	456.792	228.451	758.749	229.544	663.395	584.27	456.105	677.191	608.619	283.981	924.202	576.16	688.446	477.639	652.608	513.926	176.769	325.294	599.061	491.559	353.209	492.702	357.542	471.897	807.159	498.374	421.652	474.692	378.365	739.942	602.605	602.73	388.399	342.033	233.266	451.372	365.397	401.629	979.903	571.374
PWY-6519	8-amino-7-oxononanoate biosynthesis I	944.679	598.733	577.526	760.016	709.174	990.253	323.908	471.609	590.957	566.478	950.308	923.81	955.605	219.969	621.383	464.361	392.932	486.649	562.82	280.829	113.777	303.121	220.047	292.142	344.4	577.105	249.134	305.294	584.294	254.905	649.742	542.72	322.893	491.783	324.566	551.793	513.753	509.212	488.329	325.199
PWY-6545	pyrimidine deoxyribonucleotides de novo biosynthesis III	462.368	589.822	494.21	349.664	497.859	614.844	525.277	756.452	496.616	475.96	513.59	456.107	672.949	889.386	504.043	757.927	958.902	580.984	503.173	526.018	305.202	410.198	298.592	542.674	582.7	572.257	596.809	529.726	743.153	676.018	694.195	494.824	405.235	669.665	595.526	779.633	581.319	570.774	459.642	510.75
PWY-6562	norspermidine biosynthesis	1.60282	0.576338	1.56377	6.40731	0.119535	10.1401	12.9756	0.476407	15.8104	29.1959	6.97121	10.0206	2.49871	8.92497	1.66217	1.48276	18.5354	6.74376	0.309508	0.0476277	0	0	10.7	0.686679	15.5744	0	3.53493	5.45508	0.0721123	0	17.8083	1.8007	10.1131	14.9929	0.381695	0.193452	0.426153	259.93	0.0806203	0.207369
PWY-6565	superpathway of polyamine biosynthesis III	0	0	0	0	0	0	0	0	0	0	0	0	0	0	0	0	0	0	0	0	0	0	0	0	0	0	0	0	0	0	0	0	0	0	0	0	0.30459	0	0	0
PWY-6572	chondroitin sulfate degradation I (bacterial)	6.99103	1.53479	401.651	6.1648	46.6995	14.829	5.47988	188.86	132.494	29.0015	582.663	3.69171	173.584	43.1385	173.269	91.6501	0.64084	85.3882	0.840055	61.4949	1.42235	16.4487	131.657	12.9424	75.079	51.8194	110.67	78.0875	80.8016	246.941	7.91017	160.09	6.78805	109.176	40.5685	47.887	16.9109	3.54388	870.845	7.03133
PWY-6581	spirilloxanthin and 2,2'-diketo-spirilloxanthin biosynthesis	0	0	0	0	0	0	0	0	0	0	0	0	0	0	0	0	0	0	0	0	0	0	0	0	0	0	0	0	0	0	0.177415	0	0	0	0	0	0	0	0	0
PWY-6588	pyruvate fermentation to acetone	129.095	153.569	355.221	97.0698	73.271	195.779	416.394	51.6814	140.869	196.813	626.84	204.465	339.857	290.537	118.884	562.3	117.675	962.446	455.898	109.516	717.555	396.176	384.072	186.905	126.896	379.925	385.88	373.616	110.116	609.887	154.738	448.843	808.055	195.106	163.423	456.788	841.702	153.212	106.84	379.049
PWY-6590	superpathway of Clostridium acetobutylicum acidogenic fermentation	461.3	271.187	433.347	121.268	7.0378	343.779	275.116	43.3349	449.535	432.341	472.297	100.886	560.831	183.404	372.433	384.045	80.0076	330.501	228.562	108.285	10.1893	52.7755	101.582	75.4915	90.0224	22.7868	113.117	88.9096	82.9749	262.852	166.055	138.543	424.078	283.187	249.509	321.474	322.293	94.1173	30.8121	42.8957
PWY-6608	guanosine nucleotides degradation III	814.748	529.444	769.192	812.434	230.94	1054.42	339.524	162.732	454.721	527.608	716.661	867.904	818.102	667.424	216.294	443.431	217.561	719.435	455.375	161.273	451.805	261.067	251.849	167.923	104.714	483.347	222.863	268.322	204.563	448.661	277.225	344.452	610.51	442.221	295.928	545.584	981.128	426.805	114.535	260.167
PWY-6609	adenine and adenosine salvage III	734.276	890.338	1320.41	876.686	1665.85	994.599	1636.1	1132.49	1602.32	1533.11	1446.37	782.701	1360.75	1354.06	924.477	1127.75	1361.91	1514.82	1710.41	1670.77	1575.35	1724.94	1671.9	1683	1593.25	1680.57	1672.71	1546.54	1466.53	1690.96	1322.47	1663.91	1582.58	1387.95	1784.72	1513.01	1475.11	1486.77	1432.35	1632.38
PWY-6612	superpathway of tetrahydrofolate biosynthesis	1121.53	985.431	1109.82	1037.79	951.114	960.52	915.5	1110.53	941.687	932.63	1101.4	1016.18	1100.46	712.258	1050.8	1182.97	910.427	823.569	1083.47	809.271	1218.78	776.648	696.647	795.33	1135.12	1016.26	900.031	760.864	980.44	837.658	988.82	1021.9	936.421	926.27	767.575	837.582	1056.36	818.722	1127.05	959.552
PWY-6628	superpathway of L-phenylalanine biosynthesis	1334.33	1555.5	828.881	944.815	198.75	1068.71	1147.2	1451.76	981.581	1150.57	518.681	1046.75	1025.64	1487.51	1429.18	1101.92	1579.85	1210.98	1072.48	581.954	1517.83	922.32	805.918	1024.66	436.366	1104.86	1194.26	1191.23	1309.54	764.147	1438.75	1022.68	593.57	1328.48	1097.56	1306.26	1035.31	1189.78	893.708	1083.8
PWY-6629	superpathway of L-tryptophan biosynthesis	374.564	659.932	411.673	525.356	2.38518	597.926	646.835	25.84	666.54	942.588	41.9427	564.702	328.866	263.454	824.197	148.442	867.174	295.089	303.382	133.433	7.68297	18.95	101.04	39.0419	6.37573	2.22541	64.5757	76.3269	88.0078	29.5332	97.8535	151.359	26.9936	296.84	532.628	282.744	145.105	260.815	8.50185	15.1428
PWY-6630	superpathway of L-tyrosine biosynthesis	1264.98	1503.85	815.095	936.117	198.744	1050.85	1139.26	1414.34	967.961	1140.26	517.609	1037.41	1012.66	1469.69	1392.36	1081.73	1577.69	1203.13	1055.55	579.47	1492.04	918.034	804.356	1013.44	434.007	1092.68	1191.39	1178.57	1298.35	757.943	1400.58	1003.76	592.697	1310.94	1094.88	1292.72	1029.04	1173.04	891.514	1064.05
PWY-6641	superpathway of sulfolactate degradation	43.5842	20.9501	2.92364	45.226	0	26.6048	3.64587	0	0	0.796425	2.26372	36.435	16.5813	0	0	31.5128	0	45.9864	3.95879	0	0	0.377184	0.893615	9.89628	0	0	0.981339	0	0	0	8.79815	0	5.17557	12.559	0	8.39181	17.4217	0	0	0
PWY-6654	phosphopantothenate biosynthesis III	0	0	0	0	0	0	0	0	0	0	0	0	0.283599	0	0	0	0	1.09045	0	0	0	0	0	0	0	0	0	0	0	0	0	0	0.173637	0	0	0	0.592872	0	0	0
PWY-6690	cinnamate and 3-hydroxycinnamate degradation to 2-oxopent-4-enoate	70.4404	37.0421	7.40115	67.864	0	59.7766	35.7099	0.647533	1.12805	9.9067	6.64087	62.2994	25.4653	11.8376	5.7616	12.7342	34.177	36.8729	1.85828	0.6482	0.457358	0.586344	0.94518	1.73286	1.76058	0	2.51918	0.216396	0.0400694	2.3131	2.3781	8.34166	9.9788	27.8185	1.99022	14.6635	24.4641	6.51586	0.0403126	1.2997
PWY-6700	queuosine biosynthesis	1202.5	1087.13	911.662	899.176	874.211	936.068	797.75	1135.07	718.221	615.562	951.784	902.232	951.286	1205.33	1117.73	1258.08	1144.63	761.595	891.521	663.734	861.483	587.691	476.903	802.895	984.178	702.975	787.788	690.446	941.549	777.052	1104.53	892.741	785.787	754.217	562.946	909.697	710.224	587.116	1022.3	953.221
PWY-6703	preQ0 biosynthesis	1146.03	990.734	976.18	894.425	842.484	870.238	727.49	1013.96	559.046	480.144	809.544	896.371	858.537	1203.36	1047.97	1128.25	1095.73	717.697	787.839	565.195	790.311	545.897	623.102	756.38	861.76	607.106	723.093	588.349	988.134	707.167	978.94	860.827	679.537	717.435	554.104	811.551	823.054	641.486	882.912	904.495
PWY-6708	ubiquinol-8 biosynthesis (prokaryotic)	673.584	391.062	139.878	601.263	0.776919	669.484	158.934	5.63565	157.177	297.931	253.176	823.81	518.555	63.3869	240.381	61.7995	266.287	229.318	52.7143	23.3238	1.82792	6.44314	26.2161	20.7716	23.299	2.44112	38.0062	19.4938	30.0376	15.0758	44.2137	44.8046	205.956	220.349	113.499	287.014	350.113	247.762	12.5265	9.91291
PWY-6713	L-rhamnose degradation II	75.0966	83.0113	19.5219	102.023	0	118.514	0.776186	0.824927	0	1.75027	13.5439	124.063	58.9828	1.18946	2.73955	0	2.2622	41.9614	1.29118	1.48934	0.493757	0.246683	0.983548	3.08196	0.834075	0	4.44369	0	0	3.00674	2.55793	1.13352	4.63804	42.2862	2.48537	37.6859	23.5995	0	0	1.28486
PWY-6728	methylaspartate cycle	319.078	151.029	25.7529	270.942	0	377.726	0	0	0	5.34211	86.6556	468.697	242.936	0	2.76997	31.6817	1.73221	59.4309	1.43846	5.83141	0	1.07737	2.97584	3.68586	0	0	7.62887	0	0	2.2728	2.25098	4.62162	29.2913	87.7112	2.37032	118.005	103.408	0	0	0
PWY-6731	starch degradation III	0.147086	0	0	0	0	0.0821086	0	0	0	0	0	0	0	0	0	0	0	0	0	0	0	0	0	0	0	0	0	0	0	0	0	0	0	0	0	1.7841	0	0	0	0
PWY-6737	starch degradation V	1007.77	1254.83	1687.6	583.31	2022.85	1433.49	1856.77	1664.06	1954.34	1797.31	2014.75	1162.17	1560.05	1449.5	1326.01	1531.73	1299.61	1661.5	1852.12	2306.32	1861.67	2101.35	2015.15	2002.27	2168.16	1927.58	2023.05	1965.11	1715.88	2249.43	1602.85	1982.18	1951.4	1764.69	1968.04	1690.09	1577.22	1682.41	2112.98	1978.68
PWY-6749	CMP-legionaminate biosynthesis I	73.596	159.785	140.472	13.4225	564.987	323.203	301.477	367.399	332.783	325.006	452.032	111.834	339.393	90.1123	164.531	66.706	91.5722	235.383	424.517	636.319	225.225	431.474	552.239	560.857	462.201	304.997	516	432.227	195.737	806.829	339.993	309.186	283.538	557.106	932.477	378.192	187.685	648.389	420.001	390.705
PWY-6876	isopropanol biosynthesis	106.266	43.2856	41.9847	87.7467	1.92995	137.063	99.6731	0	6.03227	13.7655	26.8727	168.326	59.4992	0.672657	0	3.6082	0	41.2462	46.2972	29.8146	0	1.57938	10.0311	2.55642	8.06004	10.751	1.9655	8.98318	22.4992	0	18.5522	32.2547	23.294	38.0213	1.64631	28.9097	40.3253	2.53124	4.06477	1.11755
PWY-6891	thiazole biosynthesis II (Bacillus)	166.278	347.832	440.293	247.637	464.062	265.497	529.766	181.77	371.314	558.977	145.42	300.76	177.436	1041.11	573.634	303.427	838.335	464.882	498.377	242.752	647.239	291.659	417.111	444.202	279.72	459.016	472.351	277.792	713.243	230.397	319.585	533.3	230.324	336.803	335.1	616.044	243.59	555.773	229.275	353.288
PWY-6892	thiazole biosynthesis I (E. coli)	759.005	770.159	1009.78	482.917	1174.49	1059.24	1032.59	934.269	1177.96	1184.04	997.155	814.986	1074.24	1446.98	1012.08	1347.57	1049.68	1035.07	1287.21	1175.91	1269.73	925.875	906.164	1006.16	1349.24	1156.05	974.983	1164.97	1207.14	966.356	950.336	1264.16	1286.27	751.181	725.25	1266.05	1069.04	856.787	1241.77	1071.58
PWY-6895	superpathway of thiamin diphosphate biosynthesis II	527.196	753.981	746.891	473.93	510.699	641.521	423.848	529.621	593.413	573.394	499.17	672.359	567.011	642.692	912.751	778.737	726.021	615.843	550.373	455.47	830.762	433.454	396.092	557.11	606.84	507.972	321.58	569.971	586.276	487.401	663.755	846.936	265.087	576.829	474.667	622.682	552.386	577.457	647.213	734.219
PWY-6897	thiamin salvage II	1192.72	1255.32	994.509	857.285	1374.87	963.205	1369.83	1317.99	1136.92	1202.95	1269.86	945.838	1258.96	1322.18	1337.45	1250.94	1349.58	1374.8	1335.02	1180.9	1622.64	1340.21	1264.54	1141.05	1298.42	1363.17	1303.55	1306.91	1406	689.507	1305.65	1219.32	1330.79	1174.82	854.889	1194.01	1303.79	1016.6	1159.06	1423.25
PWY-6901	superpathway of glucose and xylose degradation	675.094	511.851	999.381	484.188	530.188	755.365	448.024	997.598	677.127	532.848	1005.14	648.666	763.424	750.282	691.199	572.146	570.692	587.388	505.264	743.903	918.45	496.505	503.672	479.663	901.965	743.992	935.141	462.83	581.794	792.279	489.784	424.296	229.277	927.406	345.88	573.963	764.749	649.699	1033.04	239.262
PWY-6906	chitin derivatives degradation	0	0.586509	0	8.26794	0	4.78774	1.52711	0	1.01978	0	15.089	6.40333	4.27105	0.0827271	3.14867	4.63345	1.92212	7.64644	1.56416	0.424017	0.973889	0.296766	2.41965	2.37192	2.5088	0.86227	3.54192	0	0	5.25345	2.75081	0	7.58979	0.42287	3.35799	8.54336	17.3109	0	0	0.951545
PWY-6944	androstenedione degradation	43.8625	20.5934	4.31376	58.5589	0	33.4028	0.370082	0	0	0	3.58295	50.9154	20.1363	0	0	0	0	10.0517	0	0.0999671	0	0.074146	0.545591	0.530809	0	0.201842	0.75636	0	0	0	0.17329	0	9.69214	12.0522	0	9.33603	18.6566	0	0	0
PWY-6948	sitosterol degradation to androstenedione	0	0	0	0	0	0	0	0	0	0	0	0	0	0	0	0	0	0	0	0	0	0	0	0	0	0	0	0	0	0	0	0	2.11262	0	0	0	0	0	0	0
PWY-6957	mandelate degradation to acetyl-CoA	37.6539	14.8008	0	34.3397	0	47.452	0	0	0	0	6.01984	64.6771	21.0041	0	0	0	0	0	0	0	0	0	0	1.08773	0	0	0	0	0	0	0	0	5.4675	11.9778	0	9.52634	13.7932	0	0	0
PWY-6969	TCA cycle V (2-oxoglutarate:ferredoxin oxidoreductase)	1386.82	1052.02	1403.74	1566.96	683.065	1311.14	727.392	1368.37	926.919	811.973	1394.61	1198.79	1381.3	1259.47	1106.7	1395.07	1064.48	890.699	680.547	869.89	719.067	685.828	613.199	927.023	1183.34	853.901	1047.82	809.307	1120.62	931.809	945.64	1107.93	661.38	1090.97	594.344	1207.47	1050.8	743.271	1409.59	782.027
PWY-6992	1,5-anhydrofructose degradation	9.22175	3.31872	0.452333	6.08553	0	1.82173	0	0	0	0	0	3.66403	1.11328	0	0	0	0	0.76624	0	0	0	0	0	0	0	0	0	0	0	0	0	0	0.887019	1.13613	0	0.750578	2.30175	0	0	0
PWY-7003	glycerol degradation to butanol	238.577	254.191	496.77	207.346	16.2238	302.726	275.148	35.5083	147.859	233.93	113.417	334.098	224.749	130.317	92.2061	72.3869	167.608	301.033	479.397	74.1062	12.9654	48.4552	47.4433	42.3384	41.0967	362.133	63.1422	42.8596	62.5478	120.177	167.152	57.2554	722.444	235.277	112.405	153.112	264.804	317.101	12.2762	18.8439
PWY-7007	methyl ketone biosynthesis	6.82115	1.78287	0.652215	18.6768	0	11.5783	0	0	0	0	0	13.3956	5.93353	0	0	0	0	2.75944	0	0	0	0	0	0	0	0	0	0	0	0	0	0	8.98702	1.35373	0	1.66812	5.07598	0	0	0
PWY-7013	L-1,2-propanediol degradation	7.78536	19.9081	296.53	35.3572	7.01712	17.5431	226.015	7.87669	34.6689	81.6426	56.8958	8.75401	20.8797	111.674	163.995	105.464	202.774	98.5243	3.71133	11.0111	0.536571	50.1773	46.9604	3.12149	1.97591	19.4053	20.3395	24.9358	20.9201	366.715	31.6375	74.6482	16.4284	61.8697	48.4801	24.599	58.4438	110.234	6.44374	32.1097
PWY-7031	protein N-glycosylation (bacterial)	0.770896	0.223229	0	0	0	0	0	0	0	0	0.427191	0.0847878	0	0	0	0	0	0	0	0	0	0	0	0	0	0	0	0	0	0	0	0	0	0	0	0	0	0	0	0
PWY-7046	4-coumarate degradation (anaerobic)	0	0.0937635	0	3.23225	0	0.611785	0	0	0	0	0	0	0	0	0	0	0	0	0	0	0	0	0	0	0	0	0	0	0	0	0	0	0.567928	0.168242	0	0.226928	0.583068	0	0	0
PWY-7084	nitrifier denitrification	1.00237	0	0	0	0	0	0	0	0	0	0	0	0	0	0	0	0	0	0	0	0	0	0	0	0	0	0	0	0	0	0	0	0	0	0	0	0	0	0	0
PWY-7090	UDP-2,3-diacetamido-2,3-dideoxy-&alpha;-D-mannuronate biosynthesis	3.38125	1.29997	55.5058	1.94349	0.512369	3.474	0	16.5178	8.50581	5.8924	13.272	6.30697	13.0214	0	4.67248	11.0781	0	6.35079	0.9269	7.73821	1.81463	1.76022	17.7629	0.491343	5.01531	2.4616	9.99681	8.81696	3.0001	17.9981	2.7686	4.51232	8.12523	33.1372	3.11828	5.18939	9.00009	1.39363	4.19903	3.88182
PWY-7094	fatty acid salvage	781.78	522.038	262.549	1264.66	0	866.888	12.2613	7.95985	37.896	76.8949	149.476	959.89	507.385	9.82695	23.3198	37.8832	18.1136	262.348	15.5114	15.4283	2.39222	4.61314	36.1541	24.2365	23.5767	2.26578	30.7294	2.01231	19.8293	26.2257	25.4758	10.6417	355.98	297.538	27.0272	267.891	384.704	3.51476	0	4.54096
PWY-7097	vanillin and vanillate degradation I	7.19068	3.40488	0	4.23998	0	1.99893	0	0	0	0	0	5.78597	1.554	0	0	0	0	0.384486	0	0	0	0	0	0	0	0	0	0	0	0	1.06029	0	1.29686	0.143851	0	0.714132	0.933851	0	0	0
PWY-7098	vanillin and vanillate degradation II	8.06315	3.81795	0	4.76	0	2.24678	0	0	0	0	0	6.49498	1.74538	0	0	0	0	0.432331	0	0	0	0	0	0	0	0	0	0	0	0	1.18559	0	1.45363	0.161804	0	0.802278	1.04932	0	0	0
PWY-7111	pyruvate fermentation to isobutanol (engineered)	2123.92	1881.05	1852.67	2144.5	2066.15	2498.82	1917.57	1929.01	1970.47	1952.75	1923.22	2667.76	2021.38	1656.52	1842.75	1766.18	1424.38	2094.77	2019.57	2030.99	2213.05	1980.79	2115.2	2025.47	2038.17	2087.79	2038.23	2052.75	1907.62	2159.24	2035.38	1807.99	2049.18	2191.51	2007.74	1935.32	2111.42	2001.81	1718.13	1801.6
PWY-7159	chlorophyllide a biosynthesis III (aerobic, light independent)	15.1487	3.027	4.47491	1.83302	0	7.97651	0.423999	0	0.293952	0	1.12887	9.69641	2.55532	5.04446	0	0	0	0	0	0	0	0.354756	0	0	0	0	2.74208	0	0	0	3.61176	0	2.52626	0.197464	0	2.14374	3.01204	0	0	0
PWY-7184	pyrimidine deoxyribonucleotides de novo biosynthesis I	1175.68	1124.13	771.298	1301.7	505.512	920.13	545.298	1029.12	669.48	606.71	635.806	945.644	805.586	798.748	1009.75	1056.42	1077.45	612.395	536.192	555.384	321.597	434.819	303	546.457	628.797	616.719	601.97	591.257	753.208	685.837	849.351	497.767	446.148	720.24	593.383	776.257	750.546	577.449	711.697	517.04
PWY-7187	pyrimidine deoxyribonucleotides de novo biosynthesis II	1058.58	1156.25	839.813	851.887	721.096	901.499	775.841	1163.76	826.654	781.983	827.258	871.345	923.281	945.211	1050.52	1118.71	1157.03	840.551	749.156	781.839	1178.66	675.782	522.182	780.822	841.063	830.714	860.863	821.732	956.892	878.166	1031.82	714.975	663.686	954.297	823.122	911.002	966.918	769.709	836.344	741.376
PWY-7196	superpathway of pyrimidine ribonucleosides salvage	1147.05	1209.26	1167.99	1098.78	759.068	1083.23	801.963	1247.65	967.087	847.409	877.55	872.117	1075.09	1386.36	1192.98	1399.82	1358.67	844.729	776.511	826.579	440.394	669.46	444.467	823.263	956.79	885.85	866.901	866.662	1146.79	1002.82	1139.17	748.642	663.133	931.76	843.32	1129.95	973.513	810.889	1067.07	772.013
PWY-7197	pyrimidine deoxyribonucleotide phosphorylation	1120.18	1064.62	784.859	1220.93	483.374	855.056	531.872	994.267	604.575	553.009	583.606	870.403	763.313	1103.21	952.908	1072.97	1160.29	599.414	498.633	531.246	294.566	419.543	286.3	543.722	612.878	580.681	613.164	564.656	819.493	671.186	824.489	483.262	421.94	701.957	579.57	813.825	733.702	564.093	646.095	498.187
PWY-7198	pyrimidine deoxyribonucleotides de novo biosynthesis IV	34.8888	58.3687	270.157	27.2074	147.221	56.2031	69.8103	105.396	202.379	224.784	47.1006	40.225	26.6313	71.165	63.6916	51.5941	63.323	28.5269	146.091	39.7495	40.5864	68.9629	43.9212	41.045	50.5465	201.29	64.1541	49.5735	76.4364	93.8987	113.45	111.496	61.9866	86.9119	126.762	45.3251	47.3084	94.8017	42.2506	28.3684
PWY-7199	pyrimidine deoxyribonucleosides salvage	664.987	646.748	1016.7	867.053	1039.77	745.161	933.943	885.434	1037.49	953.092	1165.61	539.479	1047.63	544.091	721.071	873.296	788.364	819.531	1045.91	1063.38	1037.63	937.484	1051.12	997.625	1098.86	1028.85	972.608	924.242	812.969	1183.26	844.19	1074.45	747.397	934.632	1117.58	841.226	868.123	963.461	1264.44	1090.98
PWY-7200	superpathway of pyrimidine deoxyribonucleoside salvage	805.042	771.893	802.386	969.465	609.698	764.695	625.923	938.246	715.028	651.634	735.244	624.704	843.774	664.309	792.727	934.057	885.655	640.984	623.814	660.771	421.862	528.416	409.731	656.633	741.618	691.255	711.048	649.919	762.09	815.856	793.772	619.656	487.072	784.143	718.196	783.432	745.543	673.02	795.584	633.686
PWY-7208	superpathway of pyrimidine nucleobases salvage	1487.76	1672.09	1547.39	1526.77	1971.6	1456.33	1895.89	1814.33	1693.75	1609.62	1673.85	1340.69	1694.66	1779.83	1617.74	1935.56	1784.97	1875.64	1754.36	1891.23	2100.02	1950.58	1956.37	1967.72	1892.14	1824.8	1978.43	1883.8	1933.53	1814.75	1847.24	1947.12	1667.57	1820.4	1932.27	1827.19	1842.31	1727.2	1652.86	2005.18
PWY-7209	superpathway of pyrimidine ribonucleosides degradation	0	0	0	0	0	0	0	0	0	0	0	0	2.56026	0	0	0	0	0	0	0	0	0	0	0	0	0	0	0	0	0	0	0	0	0	0	1.80025	0	0	0	0
PWY-7210	pyrimidine deoxyribonucleotides biosynthesis from CTP	49.2026	81.4592	328.246	38.6258	181.557	78.0851	93.3832	143.597	247.052	266.34	64.6767	56.3917	37.4471	99.1123	88.3681	72.0939	88.668	39.8245	181.197	54.6263	53.9693	90.1777	57.8938	56.4349	69.163	244.126	87.0823	67.6531	104.367	125.884	151.993	142.363	82.0168	117.202	164.267	63.2035	65.5423	125.594	58.3657	39.3732
PWY-7211	superpathway of pyrimidine deoxyribonucleotides de novo biosynthesis	1242.37	1163.28	572.917	1042.55	540.774	1030.87	473.447	986.834	745.803	701.515	743.033	1043.66	942.173	667.224	1055.03	1157.15	763.494	591.661	625.651	269.239	325.924	447.595	313.147	578.175	716.439	578.488	277.242	692.363	728.543	616.851	976.898	488.548	412.15	829.652	476.863	701.394	854.519	677.947	369.136	364.047
PWY-7219	adenosine ribonucleotides de novo biosynthesis	1512.43	1677.43	1522.55	1613.18	1878.85	1449.26	1820.22	1794.92	1722.79	1655.64	1675.61	1345.74	1666.88	1625.77	1596.14	1823.07	1662.23	1824.76	1808.76	1904.75	1969.63	1973.18	1906.74	1957.65	1893.93	1840.65	1914.42	1884.98	1794.56	1775.24	1827.74	1874.89	1674.02	1798.8	1886.3	1732.95	1820.23	1689.38	1668.83	1999.31
PWY-722	nicotinate degradation I	2.32311	0	0	0	0	0.098123	0	0	0	0	0	0.158368	0	0	0	0	0	0	0	0	0	0	0	0	0	0	0	0	0	0	0	0	0	0	0	0	0	0	0	0
PWY-7220	adenosine deoxyribonucleotides de novo biosynthesis II	1277.63	1682.5	1632.29	1532.47	1543.48	1312.37	1416.56	1634.2	1805.36	1877.64	1859.09	1032.52	1691.65	1025.46	1875.05	1493.8	1579.23	1598.87	1768.07	1448.38	1746.52	1097.17	1410.64	1366.18	1214.5	1672.86	1385.78	1458.41	1132.42	2025.87	1792.96	1378.55	1307.64	1843.38	2461.26	1448.57	1667.32	2038.3	1652.36	1510.41
PWY-7221	guanosine ribonucleotides de novo biosynthesis	1353.08	1499.26	1401.4	1341.29	1600.46	1301.99	1566.22	1609.52	1518.59	1462.39	1525.54	1208.17	1468.46	1435.4	1387.65	1586.68	1457.56	1596.87	1553.18	1692.55	1840.08	1654.63	1661.27	1645.79	1692.29	1664.75	1700.46	1664.06	1530.98	1557.54	1567.72	1645.09	1470.42	1640.7	1657.7	1520.62	1590.71	1490.27	1538.88	1688.1
PWY-7222	guanosine deoxyribonucleotides de novo biosynthesis II	1277.63	1682.5	1632.29	1532.47	1543.48	1312.37	1416.56	1634.2	1805.36	1877.64	1859.09	1032.52	1691.65	1025.46	1875.05	1493.8	1579.23	1598.87	1768.07	1448.38	1746.52	1097.17	1410.64	1366.18	1214.5	1672.86	1385.78	1458.41	1132.42	2025.87	1792.96	1378.55	1307.64	1843.38	2461.26	1448.57	1667.32	2038.3	1652.36	1510.41
PWY-7228	superpathway of guanosine nucleotides de novo biosynthesis I	1321.99	1272.37	1045.55	1458.47	656.906	1086.17	695.752	1216.92	859.703	769.422	796.916	1064.56	979.118	1184.82	1181.79	1272.88	1264.04	765.894	687.628	720.926	415.03	567.623	394.714	702.825	817.748	792.107	765.495	758.735	938.169	863.22	1028.04	649.065	573.539	885.27	751.714	975.153	911.371	730.851	946.597	670.671
PWY-7229	superpathway of adenosine nucleotides de novo biosynthesis I	1485.19	1704.84	1566.83	1462.45	1807.73	1445.91	1721.38	1756.73	1770.76	1728.89	1740.4	1285.99	1700.65	1481.54	1688.17	1719.09	1646.37	1765.7	1829.54	1780.1	1906.8	1657.91	1781.41	1779.46	1666.09	1823.33	1769.08	1772.26	1578.55	1872.73	1846.47	1726.59	1577.25	1827.34	2048.36	1654.95	1770.27	1793.36	1692.85	1851.31
PWY-7234	inosine-5'-phosphate biosynthesis III	1049.65	1014.8	513	1221.56	419.865	869.631	336.255	1065.48	354.943	599.795	726.843	942.043	885.048	123.77	938.187	496.855	557.678	411.456	383.464	346.619	1340.98	157.038	310.053	205.085	646.844	401.993	682.573	470.372	412.913	79.0468	833.413	233.75	477.54	1042.77	622.768	415.805	673.502	687.378	148.261	212.843
PWY-7237	myo-, chiro- and scillo-inositol degradation	197.613	119.924	171.685	239.166	75.0811	175.67	112.528	41.1257	72.4725	49.0878	251.264	272.969	179.953	711.328	100.433	60.9891	489.658	104.375	62.2325	54.3601	94.1699	61.7064	89.1425	105.965	70.0042	81.7159	175.095	34.0509	277.074	164.325	56.2423	85.9325	456.548	150.011	46.0184	316.893	142.505	186.702	95.1431	25.9098
PWY-7242	D-fructuronate degradation	673.468	540.77	1046.69	476.689	962.232	909.507	922.54	732.44	984.131	878.749	1033.58	944.282	946.122	1082.77	1021.37	596.683	663.157	707.871	843.708	700.911	436.581	950.04	742.345	705.636	968.3	821.662	652.535	658.701	777.642	1093.61	778.211	758.782	632.825	554.151	631.485	802.611	652.91	877.678	1059.86	784.283
PWY-7254	TCA cycle VII (acetate-producers)	726.515	569.125	344.792	1329.35	8.9416	655.628	302.426	379.936	286.686	528.013	195.68	830	575.189	853.57	379.195	465.837	781.322	409.944	320.485	92.1223	102.333	191.35	62.5879	315.179	65.9848	432.264	508.72	35.6011	603.934	134.855	184.702	293.94	286.812	320.056	370.099	740.336	440.834	643.656	7.2607	405.854
PWY-7255	ergothioneine biosynthesis I (bacteria)	5.19072	2.15267	0.650201	15.1779	0	6.63758	0	0	0	0	0	9.88833	4.14471	0	0	0	0	4.88509	0	0	0	0	0	0	0	0	0	0	0	0	0	0	11.7192	1.34934	0	1.28425	7.72035	0	0	0
PWY-7286	7-(3-amino-3-carboxypropyl)-wyosine biosynthesis	0	0	0	0	0	0	0	0	0	0	0	0	0.18909	0	0	0	0	0.727249	0	0	0	0	0	0	0	0	0	0	0	0	0	0	0.115764	0	0	0	0.395339	0	0	0
PWY-7295	L-arabinose degradation IV	147.045	62.6362	17.7461	169.151	0	127.918	0	1.3465	0	0	17.6173	155.201	63.5044	1.78523	3.15167	0	1.27355	44.9823	1.10092	0.168533	0.681128	0.117478	1.9636	3.15542	1.51567	0.313532	2.81632	0	0	3.09832	2.18138	0	18.6396	38.1841	2.95246	34.9672	50.3559	0	0	1.28258
PWY-7315	dTDP-N-acetylthomosamine biosynthesis	204.46	247.263	322.01	241.367	112.675	249.188	215.903	211.857	335.065	521.027	111.859	216.884	128.177	138.913	325.702	167.005	327.932	105.528	199.37	59.7199	27.3657	52.9171	65.6261	38.8558	48.5946	190.141	102.013	89.942	75.6239	107.234	122.387	82.2655	83.752	124.922	257.635	120.632	208.049	381.927	25.6945	30.642
PWY-7323	superpathway of GDP-mannose-derived O-antigen building blocks biosynthesis	826.063	419.537	861.021	505.996	489.325	760.551	443.85	753.392	511.203	231.915	1036.64	644.096	835.518	503.082	637.032	1029.38	223.565	575.974	446.961	487.198	358.5	409.742	360.138	527.794	711.355	510.348	465.672	447.908	460.335	774.615	572.518	762.406	318.49	435.206	226.844	544.939	635.859	178.925	1162.98	597.899
PWY-7328	superpathway of UDP-glucose-derived O-antigen building blocks biosynthesis	612.648	271.609	376.408	345.802	330.153	626.602	236.618	251.362	230.356	444.538	377.581	657.616	485.784	126.353	338.609	601.007	364.027	282.969	241.546	60.7031	457.41	51.1966	72.0627	52.9392	103.255	147.051	168.921	201.062	216.807	285.095	203.066	153.11	241.252	245.594	348.446	268.653	300.132	452.189	517.153	32.493
PWY-7332	superpathway of UDP-N-acetylglucosamine-derived O-antigen building blocks biosynthesis	8.80429	3.86893	224.397	7.18862	4.44867	11.1974	3.498	66.8071	103.094	34.0294	70.4421	21.7172	65.1472	37.1049	90.0731	45.9754	0	28.1128	2.87189	36.1449	6.83895	7.27958	80.8561	1.43508	24.0543	11.6707	70.1688	35.8012	11.9345	89.5398	9.02769	19.0676	28.594	132.816	20.6886	22.5061	41.7558	5.67857	38.4618	15.1209
PWY-7347	sucrose biosynthesis III	9.90534	0.61983	0	3.14418	0	7.64274	0	0	0	0	1.19192	12.3156	3.25211	0	0.43573	0	0	1.06747	0	0	0	0	0	0	0	0	0	0	0	0	0	0	1.06287	1.0783	0	1.7015	2.4849	0	0	0
PWY-7371	1,4-dihydroxy-6-naphthoate biosynthesis II	6.38999	1.71589	8.70113	9.82834	0	28.4803	108.671	0.821301	2.75491	0.816512	228.75	29.0727	195.027	810.351	3.67203	54.1893	595.417	84.2201	3.09551	1.84573	0	95.9731	11.5582	158.63	30.8523	93.4449	208.505	25.5777	342.27	4.00611	7.58449	197.842	13.9541	0.51168	10.8938	344.729	31.2094	4.88701	52.3821	15.5966
PWY-7373	superpathway of demethylmenaquinol-6 biosynthesis II	2.00169	0.565813	6.22448	0	0	0.518426	0	0	0	0	1.06272	1.37608	0	0	0	0	0	0	0	0	0	0	0	0	0	0	0	0	0	0	0	0	0	0	0	0	0	0	0	0
PWY-7374	1,4-dihydroxy-6-naphthoate biosynthesis I	3.72272	1.04406	0.560374	7.72461	0	26.9928	6.37173	0.189933	2.2126	0	214.289	26.9318	184.6	0	3.06074	50.9102	0.783565	53.8567	2.70972	0.186438	0	41.167	4.3718	42.2621	27.9156	9.93014	1.23504	24.6171	0	0	6.03048	124.81	8.90665	0.425103	10.8572	45.0739	21.5416	0.814502	48.8643	6.77365
PWY-7376	cob(II)yrinate a,c-diamide biosynthesis II (late cobalt incorporation)	215.286	135.877	25.7219	288.245	0	272.847	1.81585	0	0	0	64.0549	299.581	148.224	0	2.6828	0	0	80.4063	0	0	0	1.93918	4.06488	7.68167	0	0	6.11965	0	24.9608	0	7.62805	0	83.4486	88.152	0	89.7539	128.271	0	0	0
PWY-7377	cob(II)yrinate a,c-diamide biosynthesis I (early cobalt insertion)	170.645	434.652	285.664	57.775	26.37	9.10675	588.167	3.74806	206.852	333.815	71.1753	58.7321	196.515	1089.06	130.541	109.19	944.139	307.928	494.804	177.614	219.328	309.4	59.0457	405.091	7.7594	597.348	522.323	109.132	754.387	3.25069	175.123	385.906	193.671	94.3877	424.471	640.657	262.806	218.565	24.679	538.526
PWY-7385	1,3-propanediol biosynthesis (engineered)	0	0	0	0	0	0	0	0	0	0	0	1.18695	0	0	0	0	0	0	0	0	0	0	0	0	0	0	0	0	0	0	0	0	1.90411	0	0	0	0	0	0	0
PWY-7391	isoprene biosynthesis II (engineered)	0	0	0	0	0	0	0	0	0	0	0	1.23758	0.535037	0	0	0	0	1.81858	0	0	0	0	0	0	0	0	0	0	0	0	0	0	0.798305	0	0	0	1.29668	0	0	0
PWY-7392	taxadiene biosynthesis (engineered)	491.713	587.367	615.808	564.062	10.7311	691.487	674.415	644.558	556.141	764.798	229.114	588.767	508.562	152.656	624.019	786.257	673.517	540.964	364.568	262.633	794.908	90.7169	99.9166	144.717	125.096	193.506	357.917	112.93	171.012	273.886	381.527	360.438	556.243	433.457	583.122	426.737	267.453	678.327	21.1596	35.4875
PWY-7400	L-arginine biosynthesis IV (archaebacteria)	1275.11	1470.64	1170.77	1034.18	1383.77	1045.66	1410.57	1622.37	1212.09	1237.31	997.955	1097.94	1099.22	1329.9	1600.58	1388.09	1283.81	1483.46	1343.87	1337.57	1618.88	1457.53	1499.4	1393.58	1365.57	1364.24	1463.51	1499.61	1575.54	1023.15	1590.66	1355.05	1401.2	1510.6	1006.74	1308.02	1435.33	1256.67	1041.85	1392.84
PWY-7431	aromatic biogenic amine degradation (bacteria)	588.723	134.159	103.015	370.161	0.428619	633.523	5.23398	2.45138	4.2181	7.10836	166.013	1052.76	421.939	10.1294	5.51637	17.2383	5.0475	48.3263	4.04151	4.42792	0.847108	2.43824	4.5861	6.89424	7.59186	4.98597	5.33437	1.26877	0.655831	4.17356	8.59856	18.0958	242.597	95.8702	6.96946	160.039	199.333	0.180937	2.58142	0.750437
PWY-7446	sulfoglycolysis	1.41446	1.58521	0.0231061	0.851188	0	5.47378	32.6923	0	1.22488	13.3774	0	4.49261	1.57868	13.6989	4.69503	15.2224	37.9895	1.25643	1.63977	1.02137	0	0.635761	0	0	0	0	1.22627	0.484126	0.317255	1.22927	1.93844	8.10683	0	0.35044	2.1158	0.924261	0.854845	8.4751	0	0
PWY-7456	mannan degradation	404.713	257.028	592.382	26.9353	214.778	499.415	288.768	492.651	454.182	202.354	652.376	207.443	380.779	496.852	329.212	289.372	53.8577	376.496	349.418	380.921	245.708	366.552	348.812	392.602	616.91	353.947	246.86	471.847	305.481	568.017	375.726	615.687	141.848	287.397	109.899	449.048	301.161	170.34	882.199	357.49
PWY-7527	L-methionine salvage cycle III	2.26201	4.68648	100.136	15.5967	0	3.21631	4.2112	2.96328	5.11368	3.79791	0	10.3897	0	6.18704	3.60715	0	5.84793	0	3.61067	1.10769	1.00533	0	3.24943	4.49648	2.86963	0	2.15441	1.99294	1.71414	4.39371	7.45727	1.16088	119.371	3.15765	5.63685	0	3.08707	0.30142	0	0
PWY-7539	6-hydroxymethyl-dihydropterin diphosphate biosynthesis III (Chlamydia)	1033.95	976.358	1115.46	1034.44	1032.57	946.191	936.234	987.106	824.766	788.278	1112.85	972.584	1099.18	1183.93	1030.94	898.969	1086.72	891.057	1056.36	786.802	1110.75	845.862	868.745	853.331	1179.11	1003	923.748	768.471	1224.79	764.513	999.775	1029.12	890.212	832.822	715.992	897.808	1000.25	736.266	1074.72	1058.16
PWY-7560	methylerythritol phosphate pathway II	1357.43	1507.2	1329.48	1066.78	1677.84	1231.54	1623.56	1647.83	1478.25	1400.33	1489.81	1143.75	1456.88	1546.7	1485.7	1604.96	1505.68	1578.79	1612.17	1670.74	1546.15	1673.67	1661.33	1696.02	1674.75	1627.4	1716.07	1640.4	1686.52	1547.51	1654.41	1707.38	1489.62	1588.28	1539.46	1573.28	1539.45	1463.23	1488.55	1737.03
PWY-7616	methanol oxidation to carbon dioxide	8.74034	2.61821	0.947138	24.5929	0	12.6823	0	0.441034	0	0	0	16.122	7.72769	0	0	0	0	3.97771	0	0	0	0	0	0	0	0	1.08742	0	0	0	0.816996	0	10.8755	1.98593	0	1.8664	7.02538	0	0	0
PWY-7644	heparin degradation	0	0	0	0.227694	0	0	0	0	0	0	0	0	0	0	0	0	0	0	0	0	0	0	0	0	0	0	0	0	0	0	0	0	0	0	0	0	0	0	0	0
PWY-7663	gondoate biosynthesis (anaerobic)	2068.81	2021.17	1804.35	2016.66	1992.26	2136.81	1900.86	1634.09	1804.25	1686.22	2025.33	2148.91	2142.27	1879.58	1830.28	1962.61	2061.64	1972.63	1888.38	1920.7	1455.63	1898.97	1895.32	2010.36	1735.91	1881.17	1742.5	1865.7	2052.53	1922.17	1903.31	2035.76	1839.03	1654.29	1903.05	2025.89	1941.1	1879.4	1840.75	2128.27
PWY-7664	oleate biosynthesis IV (anaerobic)	1286.37	866.775	482.002	1211.23	1299.37	1388.62	724.442	433.42	564.638	651.263	988.288	1551.7	1316.62	193.627	656.322	507.07	586.087	679.615	644.513	222.701	764.514	297.721	228.658	284.948	266.531	712.424	286.984	278.286	769.006	185.821	857.098	1159.52	393.263	709.164	466.57	813.119	669.334	981.532	364.13	1181.04
PWY-841	superpathway of purine nucleotides de novo biosynthesis I	1405.99	1386.26	1202.78	1334.74	912.547	1222.97	947.077	1406.49	1094.24	987.264	1045.63	1176.93	1203.83	1282.46	1313.28	1468.24	1428.61	1024.06	935.718	982.757	641.475	824.132	608.391	975.328	1083.74	1045.01	1034.29	1015.47	1191.03	1114.96	1256.45	913.198	798.516	1118.07	1009.04	1211.88	1158.62	955.898	1180.01	944.268
PWY-922	mevalonate pathway I	3.19	3.56845	33.3226	42.7643	0.132475	12.1583	7.17844	7.83167	22.6503	19.1602	5.81051	25.4023	5.26463	2.38699	1.51601	4.37405	16.119	6.37637	9.66023	2.05274	256.508	4.94037	1.25575	0.948755	5.82176	2.99936	4.8261	1.27824	1.00426	7.26501	3.15587	2.40103	5.53371	7.79839	77.4442	2.79743	3.20128	8.73518	0	4.38991
PWY0-1061	superpathway of L-alanine biosynthesis	656.56	791.569	597.6	709.267	648.519	767.388	714.939	707.039	794.302	1133.4	306.964	845.478	533.944	255.704	764.56	895.158	848.402	502.663	651.049	438.972	945.8	195.555	391.288	227.468	689.956	622.537	838.031	317.877	495.894	274.964	697.4	262.993	642.978	1066.61	791.477	415.101	801.923	974.952	81.0456	158.354
PWY0-1241	ADP-L-glycero-&beta;-D-manno-heptose biosynthesis	421.901	472.712	110.744	286.176	198.084	442.376	176.424	288.122	137.572	240.614	232.294	521.624	335.433	274.11	340.704	350.273	456.294	218.621	152.102	59.0913	367.573	52.2118	81.1306	66.1213	45.18	147.459	142.143	119.36	196.473	77.5199	245.312	112.712	72.7294	195.993	253.769	185.699	231.112	285.69	25.2115	241.993
PWY0-1261	anhydromuropeptides recycling	780.585	1059.64	1001.28	1315.29	1026.1	1211.16	882.153	1315.8	822.023	1088.27	992.565	994.02	1156.93	455.848	1261.58	891.132	1104.04	954.832	889.03	439.906	626.174	301.092	875.383	523.515	483.049	632.895	526.096	931.54	1034.9	195.261	1269.32	439.128	953.29	1272.65	779.396	993.255	896.885	1236.18	324.444	593.136
PWY0-1277	3-phenylpropanoate and 3-(3-hydroxyphenyl)propanoate degradation	168.521	97.4906	25.4574	155.391	0	156.375	65.7736	2.01431	3.29272	20.6078	22.5449	165.93	74.7959	22.9832	13.0286	21.9649	52.8175	89.5714	4.97486	1.94844	1.31325	1.26175	3.0292	5.39888	4.63882	0	7.03384	0.698317	0.147079	6.37835	6.64506	16.7124	36.3657	71.3652	5.56586	44.7213	66.6548	12.7474	0.0806106	3.017
PWY0-1296	purine ribonucleosides degradation	487.917	752.142	931.861	757.162	1363.25	789.771	1375.61	906.639	1409.7	1455.62	692.597	626.002	798.047	1224.65	743.692	701.663	1195.18	992.644	1514.65	1394.09	1324.47	1473.67	1374.79	1358.91	1213.02	1482.04	1465.78	1321.34	1213.43	1272.09	1115.4	1140.57	1459.28	1232.24	1523.91	1237.4	820.279	1306.93	800.766	1083.14
PWY0-1297	superpathway of purine deoxyribonucleosides degradation	516.718	728.576	919.657	608.126	1271.13	728.559	1207.04	846.626	1088.69	1146.25	649.795	609.343	720.451	579.183	767.927	430.835	977.802	982.439	1297.91	1107.81	1223.71	1034.1	1291.42	1176.2	1135.91	1211.97	1364	1095.79	1080.09	1206.64	997.08	1006.81	1129.69	1163.2	1412.08	921.94	829.279	1206.33	761.156	1001.3
PWY0-1298	superpathway of pyrimidine deoxyribonucleosides degradation	431.064	652.881	919.078	795.235	1247.34	664.388	1234.1	841.245	1066.28	1119.4	644.846	552.453	729.316	1297.67	737.154	456.419	1215.26	1068.95	1292.63	1083.64	1201.46	1239.19	1261.08	1203.07	1113.21	1229.97	1338.38	900.373	1208.84	1185.66	974.739	989.175	1250.83	1100.73	1364.65	1092.62	956.829	1164.23	760.145	1005.04
PWY0-1319	CDP-diacylglycerol biosynthesis II	1573.69	2008.14	1522.2	1372.4	2108.99	1629.46	1966.41	1459.65	1827.68	1924.36	1599.69	1597.11	1757.11	1620.2	1781.54	1800.76	1757.75	1909.46	1982.77	1989.3	1925.44	2008.81	2033.03	1984.24	1831.55	1939.42	1900.58	2054.96	1957.62	1770.43	2038.22	1862.57	2035.49	1931.24	2051.4	1807.81	1867.53	1872.75	1457.03	2012.57
PWY0-1338	polymyxin resistance	55.9645	118.155	56.9061	86.1481	0.323148	105.613	103.846	2.94127	111.519	234.337	12.5421	97.9381	42.2001	29.2435	166.35	15.8607	195.866	37.0881	36.3667	13.7031	0.794652	1.98422	0.649185	4.84134	0.660576	0.232054	8.72531	10.3691	15.1305	3.08582	22.5967	17.5928	3.65949	41.2805	83.4752	37.1586	16.7445	187.399	0.927792	1.67503
PWY0-1415	superpathway of heme biosynthesis from uroporphyrinogen-III	551.392	441.504	189.655	664.413	0.774977	235.044	145.417	73.734	162.068	315.559	49.8631	231.799	249.668	78.3357	356.489	176.189	224.331	133.689	75.6683	30.3665	109.959	32.3252	33.3928	65.4293	28.5654	39.6975	38.9761	25.6804	33.74	16.7518	113.586	59.11	180.464	240.67	124.837	136.878	98.1779	292.914	7.58756	112.994
PWY0-1479	tRNA processing	781.285	786.915	273.005	574.381	336.142	624.968	290.048	758.543	238.011	454.21	225.726	733.761	432.087	178.234	721.713	241.429	480.247	419.082	283.166	197.353	420.089	70.9942	226.396	183.968	257.738	284.532	334.338	333.681	368.98	50.86	638.901	115.688	146.541	760.89	299.017	278.138	384.915	530.346	4.29068	158.591
PWY0-1533	methylphosphonate degradation I	261.869	234.74	126.477	245.154	0.459903	431.524	173.901	7.89285	160.311	290.239	168.19	405.517	179.882	85.8672	248.891	134.816	221.362	195.645	55.4723	25.5795	1.73525	38.22	42.3471	29.5809	9.39934	10.3626	84.2085	40.905	18.256	24.4015	39.8865	72.1201	41.1288	106.773	120.795	156.096	135.028	236.226	4.92342	46.0266
PWY0-1586	peptidoglycan maturation (meso-diaminopimelate containing)	902.224	1015.11	813.503	1709.97	1613.33	709.915	1606.66	910.41	1163.69	1526.27	831.157	714.847	685.173	2057.71	1235.36	595.61	1783.86	1484.58	1358.3	1375.29	1411.31	1612.63	1220.11	1295.57	1225.57	1490.3	1574.95	1206.65	1568.19	535.71	967.337	1026.06	1654.99	1017.23	977.126	1324.8	1264.89	1080.83	1077.03	1062.45
PWY0-162	superpathway of pyrimidine ribonucleotides de novo biosynthesis	1380.21	1381.51	1210.47	1241.45	881.93	1244.72	938.367	1393.32	1080.72	967.947	992.51	1196.13	1185.15	1521.63	1259.13	1579.34	1517.48	997.017	898.366	969.288	575.602	805.091	559.722	959.312	1116.29	1022.29	1040.07	1000.78	1258.54	1093.22	1236.15	882.471	787.537	1100.23	968.078	1254.92	1154.71	933.583	1146.57	907.332
PWY0-166	superpathway of pyrimidine deoxyribonucleotides de novo biosynthesis (E. coli)	1125.18	1178.98	834.691	1228.01	704.693	935.971	753.975	1148.72	817.754	779.669	831.096	933.352	938.158	882.488	1057.03	1102.4	1145.44	830.991	737.88	761.536	560.48	645.531	510.329	756.818	808.592	814.507	830.52	800.355	904.933	868.453	1014.27	698.583	646.058	947.391	819.982	895.253	963.788	769.092	823.296	727.796
PWY0-321	phenylacetate degradation I (aerobic)	17.1979	5.15917	2.23247	41.4596	0.0971388	83.9762	12.8451	0.435035	8.94864	27.9593	13.4748	82.8208	36.809	8.74635	8.8156	1.26944	28.0569	10.2448	2.42404	0	0	0	0.125423	0.799265	0	0	3.95054	4.26715	0	0	10.1482	1.47016	19.6342	11.9678	1.10942	9.33478	11.9648	200.717	0.0768271	0.284226
PWY0-41	allantoin degradation IV (anaerobic)	2.17333	0.41801	5.9196	37.1313	0.53473	8.985	5.17013	0.493088	4.62344	20.2991	0.340433	8.64494	0.936943	5.12897	13.908	2.6733	20.1528	2.02286	4.01891	2.42956	1.13239	2.66209	1.46309	0.988472	0.662981	18.018	11.8665	4.08436	3.64744	0.396923	3.27763	1.62403	1.00122	1.53046	5.43742	2.59927	2.37509	6.66632	1.45265	1.4984
PWY0-42	2-methylcitrate cycle I	195.756	105.746	29.5508	241.667	0	195.239	38.4291	0.852784	5.22659	20.6386	30.8987	229.722	122.49	14.5559	8.93642	13.8509	43.4866	64.0834	3.3037	1.93414	0.553743	0.77168	5.94766	3.83373	4.73704	0.443237	5.9622	0.52205	5.61952	3.62581	5.25541	9.10495	61.2811	68.3308	4.29132	59.1602	79.7535	9.57431	0	1.76801
PWY0-781	aspartate superpathway	881.799	903.919	791.739	917.497	797.209	942.608	820.42	918.348	786.95	962.764	461.354	938.518	760.311	525.341	869.572	740.881	916.253	786.102	838.493	476.517	985.431	396.534	451.514	314.031	642.476	783.871	786.313	287.655	748.613	529.361	910.791	486.133	806.558	838.97	769.896	674.217	880.164	947.873	114.857	283.805
PWY0-845	superpathway of pyridoxal 5'-phosphate biosynthesis and salvage	683.343	466.996	710.332	490.816	264.85	726.543	222.45	373.401	400.463	466.022	766.439	608.173	688.533	155.713	554.596	688.91	339.434	356.65	286.674	341.766	4.55164	197.211	224.452	64.7462	368.548	289.716	181.461	141.241	271.57	401.278	222.066	232.133	131.962	362.109	250.12	361.117	468.119	366.89	875.059	72.9927
PWY0-862	(5Z)-dodec-5-enoate biosynthesis	1186.29	783.854	424.695	1115.9	1207.94	1287.19	650.527	382.567	501.784	585.481	894.946	1449.75	1217.55	212.447	587.043	448.145	520.448	606.451	574.848	193.407	701.149	259.664	198.648	248.117	232.22	637.698	250.365	242.486	687.081	160.93	773.495	1066.96	345.589	637.813	412.063	728.062	597.315	896.018	318.594	1087.5
PWY1G-0	mycothiol biosynthesis	3.83633	1.48519	0.407926	10.8322	0	5.81657	0	0.275642	0	0	0	7.97169	3.89766	0	0	0	0	1.3426	0	0	0	0	0	0	0	0	0.557567	0	0	0	0.498727	0	7.31381	0.847236	0	0.806434	3.17481	0	0	0
PWY490-3	nitrate reduction VI (assimilatory)	135.21	255.869	411.658	128.809	448.898	363.819	378.243	278.428	494.804	492.054	303.64	240.768	311.205	202.014	198.796	98.9314	122.392	220.967	596.986	553.469	560.983	447.276	543.93	557.578	323.736	465.337	489.313	550.414	259.303	800.802	471.45	368.323	689.47	551.451	942.108	378.137	205.193	692.208	140.398	358.469
PWY4FS-7	phosphatidylglycerol biosynthesis I (plastidic)	1222.07	1273.63	1259.01	1158.79	1856.8	1270.27	1689.88	1312.36	1587.45	1628.53	1363.06	1319.43	1410.05	857.663	1256.68	1393.42	1282.03	1644.22	1708.06	1764.56	1768.5	1753.1	1783.42	1635.9	1681.42	1702.61	1757.42	1625.73	1546.94	1531.41	1517.92	1570.05	1699.96	1606.53	1756.33	1438.02	1652.25	1596.28	1327.62	1698.92
PWY4FS-8	phosphatidylglycerol biosynthesis II (non-plastidic)	1222.07	1273.63	1259.01	1158.79	1856.8	1270.27	1689.88	1312.36	1587.45	1628.53	1363.06	1319.43	1410.05	857.663	1256.68	1393.42	1282.03	1644.22	1708.06	1764.56	1768.5	1753.1	1783.42	1635.9	1681.42	1702.61	1757.42	1625.73	1546.94	1531.41	1517.92	1570.05	1699.96	1606.53	1756.33	1438.02	1652.25	1596.28	1327.62	1698.92
PWYG-321	mycolate biosynthesis	1314.03	871.571	497.956	1252.04	1297.79	1429.91	719.721	445.898	574.689	662.903	1012.07	1605.13	1343.41	185.08	656.407	522.357	584.771	679.73	641.1	230.233	791.878	302.583	234.362	290.98	276.124	725.008	296.8	285.013	752.253	192.012	846.034	1067.46	398.19	731.212	466.756	815.96	687.455	990.866	373.949	925.83
PYRIDNUCSAL-PWY	NAD salvage pathway I	1044.56	1126.38	1127.58	622.276	1314.46	1025.48	1313.91	1265.63	1288.13	1188.55	1192.54	975.3	1127.26	996.589	1122.19	984.648	940.132	1165.55	1268.52	1382.59	1470.52	1399.92	1385.73	1315.54	1476.36	1305.14	1339.56	1359.48	1262.04	1231.4	1253.56	1406.49	1250.4	1250.53	1103.43	1132.02	1093.66	1114.76	1384.37	1382.68
PYRIDNUCSYN-PWY	NAD biosynthesis I (from aspartate)	985.497	878.466	1072.8	1509.52	1189.56	1033.24	1262.78	753.849	1168.67	1103.81	1217.75	1009.15	1212.13	1178.86	909.005	1294.04	1060.81	1231.62	1215.31	1257.45	1156.22	1359.74	1223.78	1310.05	1276.38	1165.99	1078.22	1221.01	1253.2	1100.06	985.291	1320.11	1225.51	813.918	921.387	1203.22	1237.91	946.897	1276.43	1283.27
PYRIDOXSYN-PWY	pyridoxal 5'-phosphate biosynthesis I	589.673	335.823	559.637	312.291	156.221	580.895	147.077	277.777	302.662	334.095	703.437	422.584	593.449	113.551	408.893	586.177	221.363	248.559	198.068	250.165	3.5548	141.355	151.886	50.1154	287.323	197.444	122.257	107.78	176.745	306.375	163.037	171.08	73.2638	248.6	165.474	250.955	330.856	245.083	808.256	51.1183
REDCITCYC	TCA cycle VIII (helicobacter)	1106.38	539.636	400.949	1337.43	11.6505	1224.09	352.343	16.2333	333.051	586.54	563.635	787.264	948.455	141.047	452.421	487.383	451.681	652.376	112.687	44.684	5.12317	130.773	164.626	58.228	61.5913	48.6233	180.713	91.6276	58.6378	406.725	105.215	178.045	393.177	461.958	246.727	587.409	767.996	730.389	12.961	125.497
RHAMCAT-PWY	L-rhamnose degradation I	231.123	222.158	734.033	176.417	467.094	332.484	363.905	390.822	548.369	439.324	607.857	217.205	389.041	427.117	446.116	244.872	313.351	304.966	327.464	281.33	212.367	296.831	190.554	350.006	541.367	386.602	247.618	301.776	353.45	513.429	328.078	452.944	280.304	206.849	243.311	350.36	273.406	358.065	850.084	388.496
RIBOSYN2-PWY	flavin biosynthesis I (bacteria and plants)	1163.65	1267.68	1167.39	929.606	1274.39	1036.84	1199.2	1228.23	1086.81	1076.87	1158.8	953.717	1192.03	1330.98	1291.86	1422.38	1190.65	1131.43	1273.11	1173.45	1235.84	1286.01	1156.99	1175.99	1312.18	1212.96	1030.71	1254.18	1337.75	927.237	1258.12	1329.3	1246.52	992.102	907.599	1161.83	1168.01	1002.25	1179.58	1397.94
RUMP-PWY	formaldehyde oxidation I	8.2262	36.4582	236.865	54.3043	72.1352	8.40584	75.1973	38.5007	172.423	124.959	12.2097	36.6014	8.64376	179.589	161.65	57.1396	34.8456	17.1658	86.3965	39.486	58.96	149.632	28.4301	89.3818	84.628	10.495	7.09266	112.363	108.971	171.627	132.98	126.516	375.553	66.4092	34.9663	88.7557	131.315	50.7196	21.0892	7.50731
SALVADEHYPOX-PWY	adenosine nucleotides degradation II	953.381	574.356	710.896	787.852	142.753	1041.45	320.115	184.293	271.953	386.531	647.293	1081.54	754.229	607.134	249.387	396.526	215.321	673.718	213.304	148.782	41.8324	236.707	264.325	169.77	122.157	282.159	194.202	256.946	157.868	398.513	241.688	370.691	623.872	441.588	259.336	503.06	948.156	236.907	81.2307	267.507
SER-GLYSYN-PWY	superpathway of L-serine and glycine biosynthesis I	1381.91	1480.14	1341.28	1308.01	1616	1358.73	1608.17	1447.7	1495.35	1392.37	1507.83	1248.69	1500.2	1756.58	1389.69	1457.57	1711.38	1588.85	1485.89	1599.22	1440.68	1702.02	1655.27	1735.43	1541.12	1538.71	1738.84	1624.26	1682.62	1650.98	1601.22	1681.96	1470.36	1465.37	1666.37	1712.16	1548.62	1510.27	1415.51	1706.93
SO4ASSIM-PWY	sulfate reduction I (assimilatory)	921.759	477.869	352.53	1040.69	450.511	944.238	294.332	234.417	424.678	526.952	446.726	1021.59	710.07	244.22	424.01	782.035	296.45	294.4	291.921	371.853	51.2492	232.229	185.846	261.108	293.328	235.048	186.596	289.482	228.794	511.361	256.033	235.833	333.451	361.843	267.108	398.067	491.85	504.163	144.654	104.968
SUCSYN-PWY	sucrose biosynthesis I (from photosynthesis)	31.1424	2.06163	0	10.3221	0	24.7018	0	0	0	0	3.89265	38.9589	10.5774	0	1.45055	0	0	3.52974	0	0	0	0	0	0	0	0	0	0	0	0	0	0	3.37063	3.56702	0	5.58485	8.20684	0	0	0
SULFATE-CYS-PWY	superpathway of sulfate assimilation and cysteine biosynthesis	1092.42	743.283	611.785	1263.15	744.058	1129.51	527.363	445.246	695.042	798.68	748.617	1161.46	1005.78	423.746	690.295	1065.02	476.554	532.208	514.334	643.622	110.542	443.026	366.325	484.618	539.62	436.414	363.752	530.445	432.055	793.86	473.449	448.498	571.184	632.821	474.653	656.617	784.118	780.277	290.854	218.49
TCA	TCA cycle I (prokaryotic)	1314.9	1052.79	1265.06	1525	621.996	1278.92	674.887	1284.88	735.783	783.269	1116.46	1282.06	1206.22	1111.59	1069.5	1320.44	966.559	825.235	595.206	697.805	744.408	508.201	536.985	804.269	1011.75	786.306	1044.9	665.375	1056.44	599.333	898.271	861.354	649.735	1116.42	574.334	1105.65	998.52	769.513	1109.04	538.481
TCA-GLYOX-BYPASS	superpathway of glyoxylate bypass and TCA	765.42	524.449	369.045	1147.9	1.36193	806.506	256.719	15.7956	289.208	487.112	212.841	938.386	532.241	89.2875	435.2	50.7584	432.995	269.509	106.624	46.2699	5.10085	7.38334	29.7071	29.9122	31.5085	2.38063	42.0516	38.0911	52.5414	22.7043	90.5899	51.2517	349.524	314.252	213.883	316.878	338.321	436.484	2.8042	9.63453
TEICHOICACID-PWY	teichoic acid (poly-glycerol) biosynthesis	41.8861	81.9599	403.376	38.0163	137.419	56.2616	189.54	97.364	388.112	230.953	75.8948	62.265	66.3383	109.065	122.348	110.674	381.686	109.232	159.771	84.7551	145.728	230.602	214.434	124.523	103.593	160.659	89.007	159.451	118.052	279.336	208.017	195.403	343.619	100.995	195.59	146.14	199.783	95.0519	174.473	46.9091
THISYN-PWY	superpathway of thiamin diphosphate biosynthesis I	1044.36	989.13	912.837	582.57	561.221	1001.83	627.446	998.086	734.665	627.157	1206.89	936.574	1215.59	1133.88	1058.71	1289.98	967.166	699.401	606.269	621.197	928.19	521.973	497.799	625.527	896.053	558.827	551.906	805.986	831.074	704.232	911.525	1016.95	304.272	705.087	548.393	690.348	831.414	623.49	1193.32	1006.08
THREOCAT-PWY	superpathway of L-threonine metabolism	73.2434	35.2492	4.77904	38.2064	0.622413	8.35866	143.742	1.68945	40.5344	103.003	15.7928	20.0263	54.3955	54.8749	58.7887	47.5259	162.35	13.8329	7.14803	5.11087	0	2.69477	0.26575	6.11571	0	0	14.5876	20.8798	1.24066	0	37.2876	36.1483	12.4404	39.0655	6.46835	34.8669	31.6635	200.024	0.253348	0.648678
THRESYN-PWY	superpathway of L-threonine biosynthesis	1474.08	1491.82	1546.67	1107.64	1575.24	1364.73	1624.06	1726.41	1606.91	1523.39	1568.33	1230.94	1510.56	1551.03	1571.99	1534.78	1560.65	1670.52	1640.36	1631.8	1647.21	1678.4	1568.03	1611.74	1706.8	1676.22	1660.57	1617.14	1645.8	1568.13	1653.61	1712.16	1501.18	1576.94	1542.54	1600.43	1711.38	1451.71	1599.72	1716.72
TRNA-CHARGING-PWY	tRNA charging	1335.93	1493.55	1358.45	1101.57	1612.62	1235.84	1586.73	1539.07	1498.63	1445.12	1485.61	1131.23	1447.66	1354.05	1414.84	1590.46	1462.94	1590.91	1569.09	1631.94	1693.21	1651.71	1661.19	1647.61	1624.04	1582.22	1649.25	1602.18	1553.02	1569.15	1596.57	1623.56	1497.12	1570.77	1653.35	1485.28	1592.82	1514.58	1447.26	1694.97
TRPSYN-PWY	L-tryptophan biosynthesis	819.529	779.196	1196.79	1154.04	1373.53	1150.94	1290.25	956.319	1180.99	1108.36	998.472	1146.67	1046.91	1466.46	943.022	1379	1232.83	1374.24	1191.84	1270.48	1170.86	1324.62	1225.89	1199.01	1381.98	1232.6	1211.4	1193.68	1478.77	1002.85	1093.45	1227.18	1300.44	890.725	672.784	1199.93	1234.04	868.482	1363.11	1227.94
TYRFUMCAT-PWY	L-tyrosine degradation I	411.563	158	51.3304	302.312	0	372.417	1.93669	2.0888	5.88873	11.9503	70.2109	463.393	246.125	3.10292	4.79924	143.523	4.58418	94.4552	2.50771	1.52196	1.23661	0.785432	5.95825	7.95473	6.53066	0.595315	8.60788	0.278205	6.63401	6.27677	7.03006	1.55437	113.074	108.772	4.8069	112.171	181.05	0	0.192534	2.42655
UBISYN-PWY	superpathway of ubiquinol-8 biosynthesis (prokaryotic)	647.621	380.016	139.616	534.388	0.900058	665.369	153.03	5.63718	158.976	291.938	250.751	798.514	513.822	60.5334	245.545	59.7988	246.793	223.277	53.6189	23.8371	1.84706	6.20297	26.0836	20.0524	22.945	2.34602	36.4631	19.1719	28.8828	14.8742	44.6451	43.3952	184.932	212.625	112.426	275.575	337.425	244.616	12.1604	9.68061
UDPNAGSYN-PWY	UDP-N-acetyl-D-glucosamine biosynthesis I	1099.89	1307.14	762.011	967.189	1182.66	1036.47	1300.94	1198.16	1051.02	1140.59	835.741	1071.81	1012.31	1190.81	1019.46	804.738	1396.29	1366.95	1130.15	1292.77	1532.16	1288.35	1333.21	1348.31	1113.37	1199.09	1400.05	1316.27	1189.07	1117.51	1211.67	1204.58	1105.38	1394.07	1418.32	1273.33	1298.89	1273.07	755.632	1333.38
VALDEG-PWY	L-valine degradation I	17.4719	6.37535	1.39614	15.9025	0	8.06541	0	0	0.568664	0	6.7552	8.22792	2.82778	0	0	0	0	4.57764	0	0	0	0	0.460598	0	0	0	0	0	0	0	0	0	3.28759	2.78175	0.411512	2.38282	4.94316	0	0	0
VALSYN-PWY	L-valine biosynthesis	1829.19	1647.55	1654.69	1341.51	1874.62	1950.09	1822.35	1809.21	1747.32	1714.54	1766.69	2043.91	1883.68	1656.52	1650.6	1726.21	1424.38	1865.32	1826.58	1887.2	2087.51	1898.95	1902.26	1914.48	1863.39	1864.68	1887.48	1884.97	1831.79	1879.58	1859.51	1826.42	1909.19	1882.82	1762.94	1829.15	1921.24	1704.73	1718.13	1740.19
