# Supplementary material for: Gut microbiome in PCOS associates to serum metabolomics: a cross-sectional study
Source: Sci Rep. 2022 Dec 23;12:22184. doi: 10.1038/s41598-022-25041-4 (PMC9789036; doi:10.1038/s41598-022-25041-4)
Supplement: Supplementary file 2 — Supplementary Information 2. [file 41598_2022_25041_MOESM2_ESM.xlsx]

## Sheet: EC_pred_metagenome_unstrat_norm
function	description	PCOS1	PCOS2	PCOS3	PCOS4	PCOS5	PCOS6	PCOS7	PCOS8	PCOS9	PCOS10	PCOS11	PCOS12	PCOS13	PCOS14	PCOS15	PCOS16	PCOS17	PCOS18	PCOS19	PCOS20	HC1	HC2	HC3	HC4	HC5	HC6	HC7	HC8	HC9	HC10	HC11	HC12	HC13	HC14	HC15	HC16	HC17	HC18	HC19	HC20
EC:1.1.1.1	Alcohol dehydrogenase	1961.87	1790.93	1720.02	2927.15	2077.62	2420.42	1799.2	1770.82	1994.63	2060.99	1704.09	2427.76	1720.45	1049.58	1757.07	1657.58	1121.88	2007.77	2103.05	1930.12	2159.13	1753.95	2268.31	2003.89	2146.76	1959.43	1973.14	2021.39	1632.81	2288.83	2002.36	1520.32	1980.49	2230.38	2423.9	1613.9	2068.66	2524.67	1386.33	1618
EC:1.1.1.100	3-oxoacyl-[acyl-carrier-protein] reductase	3808.34	3323.99	4162.86	4797.91	4286.27	4422.79	3792.02	2356.57	3606.19	3455.39	3981.64	4624.1	4067.24	2419.34	2537.23	3755.77	2452.35	4404.7	4023	3948.2	3082.77	4019.21	4420.21	3831.44	3611.12	3849.31	3501.68	3944.7	3467.14	4089.99	3613.04	3920.17	4646.89	3350.25	4264.06	3696.08	4213.47	4049.08	3293.92	4059.41
EC:1.1.1.102	3-dehydrosphinganine reductase	0	0	0	0	0	0	0	0	0	0	0	0.132892	0	0	0	0	0	0	0	0	0	0	0	0	0	0	0	0	0	0	0	0	0.738014	0	0	0	0	0	0	0
EC:1.1.1.103	L-threonine 3-dehydrogenase	191.321	186.674	106.189	227.48	19.1582	194.465	119.395	15.3602	174.838	281.566	42.8555	203.286	107.172	38.7998	178.668	370.517	175.974	91.0823	55.7903	24.266	7.82066	21.7941	17.6886	17.5599	8.81706	50.5282	26.5098	22.8754	45.481	46.3776	38.4494	28.5506	74.127	124.28	103.515	77.1275	161.127	197.196	6.43544	17.266
EC:1.1.1.105	All-trans-retinol dehydrogenase (NAD(+))	0	0	0	0.187933	0	0.09855	0	0	0	0	0	0	0	0	0	0	0	0.503539	0	0	0	0	0	0	0	0	0	0	0	0	0	0	0	0	0	0	0	0	0	0
EC:1.1.1.108	Carnitine 3-dehydrogenase	91.5144	44.5082	26.277	85.0712	0	109.894	0.819814	0.882138	0	0	17.3993	123.164	44.7207	0.827768	1.16231	5.62962	1.2547	31.1985	1.12212	0.363986	0.335399	0.0608991	1.63642	3.83687	1.27081	0.173876	2.37974	0	0	2.40029	1.33061	0	13.9897	31.7861	2.24292	23.072	31.9161	0.362001	0	0.857606
EC:1.1.1.11	D-arabinitol 4-dehydrogenase	72.3278	38.142	7.46342	71.446	0.0597704	54.8155	6.9379	0.643078	3.52461	6.93037	9.36292	67.4295	27.915	4.82754	1.24534	0.636027	9.6388	32.4695	1.00604	0.443372	0.335399	0.0608991	1.01074	1.80333	0.706005	0.173876	3.39013	2.343	0.193876	1.69034	10.8201	0.649677	7.5972	30.6185	1.88451	15.2082	26.4008	149.054	0.0403126	0.961299
EC:1.1.1.122	D-threo-aldose 1-dehydrogenase	279.799	86.6282	11.4891	184.645	0.0597704	342.265	4.3268	0.60647	4.48437	10.3252	69.3118	492.997	177.89	4.06037	1.4944	0.576138	5.58732	44.4424	1.5671	0.919689	0.335399	0.217051	1.63642	4.76263	0.706005	0.173876	5.00141	2.12661	0	2.02841	5.20935	1.17588	53.0793	62.9628	1.19012	73.7875	94.7201	142.628	0	0.857606
EC:1.1.1.125	2-deoxy-D-gluconate 3-dehydrogenase	229.741	87.0393	87.4425	168.547	115.955	310.388	279.44	27.0115	32.5971	41.7065	154.931	445.453	174.112	930.923	154.588	98.692	571.197	178.12	212.442	47.6353	16.728	101.898	53.7499	159.68	67.7294	126.7	283.689	34.7041	274.529	59.6015	149.58	124.208	118.524	49.5698	53.0195	372.259	109.428	186.457	8.77455	72.2463
EC:1.1.1.130	3-dehydro-L-gulonate 2-dehydrogenase	0.902651	0.567082	21.4483	7.46659	4.8151	4.64795	33.9526	2.64641	5.85411	16.8428	9.12069	5.02944	4.98713	142.739	22.167	15.6497	43.7418	7.58834	2.0442	2.25457	0.972657	2.33395	2.03948	2.17185	4.93404	3.84404	2.85816	0.920392	1.04693	32.7588	8.33895	23.2225	0.824839	8.7628	21.0171	1.72889	1.86811	11.2709	3.54557	7.18596
EC:1.1.1.132	GDP-mannose 6-dehydrogenase	3.98495	1.18866	4.37406	4.12827	1.92461	9.855	0.0546543	17.3075	27.1036	7.01293	37.1424	1.69039	9.95582	4.4567	1.31175	6.89928	4.39143	3.48281	0.108343	8.88331	0.402479	0.614196	2.79677	0.205228	2.47573	39.7132	11.6409	4.23048	0.949994	12.1908	3.49508	12.491	0.879105	21.9367	1.20843	0.493859	2.3722	0	33.4157	0.140336
EC:1.1.1.133	dTDP-4-dehydrorhamnose reductase	1542.42	1437.6	1862.7	1184.99	1670.45	1509.38	1400.11	1438.3	1685.73	1557.24	2017.07	1523.08	1649.77	889.975	1597.4	1388.58	520.807	1418.82	1476.88	1825.93	1134.56	1713.55	1856.78	1827.78	1527.06	1571.99	1537.62	1799.94	1382.52	1751.63	1601.83	1716.51	1511.46	1568.71	1772.36	1350.39	1306.86	1667.04	2041.53	1615.81
EC:1.1.1.136	UDP-N-acetylglucosamine 6-dehydrogenase	6.78749	4.28953	63.3353	402.271	0.63775	13.3992	2.02357	10.2063	18.6448	5.91971	7.46505	28.5787	9.66048	6.74134	2.01329	6.89928	1.96046	5.09834	2.11385	5.86664	1.48414	1.56672	14.2409	2.61443	3.84067	2.10042	13.4753	5.96002	2.10841	14.4051	3.87208	3.19454	112.703	22.5173	7.15904	6.42017	10.4181	0.905002	1.99134	2.96264
EC:1.1.1.137	Ribitol-5-phosphate 2-dehydrogenase	0.30189	0	22.1501	0	0.717244	0.175091	51.1323	0	0.88574	0.211839	1.71391	0.85051	0.106366	0.441366	0	0	0.196046	13.1201	23.1389	14.594	0	0.260253	4.26713	0	0	2.59631	0.214672	4.50655	11.3418	0	7.64348	4.95334	0	3.29177	0.823931	0	0.296525	1.267	0.291416	0
EC:1.1.1.14	L-iditol 2-dehydrogenase	281.339	500.001	671.296	288.56	1103.03	512.688	1092.64	452.051	890.564	958.67	591.281	443.451	547.86	1631.93	493.614	780.092	1225.79	911.552	1022.52	1052.2	463.915	1177.26	1027.64	1153.37	755.159	1067.67	1129.97	992.598	1227.64	984.439	735.654	812.419	1352.94	688.822	1120.74	1246.91	776.308	860.657	358.296	824.547
EC:1.1.1.140	Sorbitol-6-phosphate 2-dehydrogenase	53.2151	117.899	54.9038	89.6518	33.0279	95.8888	221.059	20.3809	130.649	249.423	8.96643	114.292	49.6373	701.1	203.488	35.9793	700.515	68.3085	86.0102	41.0494	64.7882	57.3035	18.7132	116.568	45.8588	79.2121	181.451	17.3072	348.493	115.871	36.2162	105.25	435.067	75.2386	86.8821	305.395	69.9994	197.317	6.35433	1.94833
EC:1.1.1.145	3-beta-hydroxy-Delta(5)-steroid dehydrogenase	0	0	0	0	0	0	0	0	0	0	0	0	0	0	0	0	0	0	0	0	0	0	0	0	0	0	0	0	0	0	0	0	1.12873	0	0	0	0	0	0	0
EC:1.1.1.157	3-hydroxybutyryl-CoA dehydrogenase	533.575	529.512	596.053	1614.25	804.748	825.565	1021.27	211.727	626.997	585.185	616.583	965.436	679.302	548.529	457.847	724.191	399.4	1191.37	501.717	662.925	611.586	1124.82	1030.62	672.498	649.58	632.712	626.95	918.554	683.105	711.798	484.217	842.79	1165.44	492.996	380.341	822.826	1054.44	987.199	546.332	874.075
EC:1.1.1.159	7-alpha-hydroxysteroid dehydrogenase	70.6654	155.509	227.242	104.014	49.1749	104.972	115.787	50.4878	216.746	342.282	38.9047	102.84	51.5285	25.4224	199.171	96.8714	167.914	53.1389	93.4588	26.4114	12.5162	32.1761	36.3647	22.315	16.0889	96.5893	28.8841	32.2458	34.1329	70.4481	54.0956	28.5111	20.2446	55.8559	148.696	55.0558	58.4349	64.361	22.9816	19.3219
EC:1.1.1.163	Cyclopentanol dehydrogenase	7.79882	2.02026	0	4.13454	0	18.9545	0	0	0	0	3.65635	18.5517	5.60192	0	0	0	0	0	0	0	0	0	0	0.624607	0	0	0	0	0	0	0	0	1.95357	1.65288	0	2.73522	1.77915	0	0	0
EC:1.1.1.169	2-dehydropantoate 2-reductase	1200.27	1155.76	1302.83	1167.27	839.477	1351.38	943.466	1086.83	1043.84	1090.8	1108.64	1306.76	883.837	1256.61	1386.69	992.122	997.288	1347.36	947.888	922.647	952.523	836.048	1074.77	784.8	1030.05	892.507	941.007	1164.36	940.62	889.621	1109.51	1091.27	1227.98	950.206	623.202	1209.07	1193.3	888.951	1207.32	745.837
EC:1.1.1.17	Mannitol-1-phosphate 5-dehydrogenase	16.5104	27.1208	82.591	45.592	52.0749	10.8678	229.787	31.7384	92.1302	102.3	53.9597	61.2728	19.8017	692.797	89.3528	38.948	603.002	52.6425	111.303	65.6127	88.126	62.3956	39.0638	115.281	65.0937	108.655	179.532	15.4331	374.593	218.396	46.9795	108.277	806.041	82.7829	69.9709	283.038	118.936	174.918	19.5409	7.19843
EC:1.1.1.173	L-rhamnose 1-dehydrogenase	209.6	63.0039	9.69941	132.681	0	179.788	0.318817	0.441069	0	0.725788	39.1534	312.383	127.107	0.529772	1.20382	0	0.941021	41.3532	0.580408	0.833555	0.335399	0.156152	1.43951	2.05228	0.706005	0	2.77636	0	0	2.02841	1.16783	0.646088	28.3918	43.1867	1.19012	49.5379	65.8285	0	0	0.857606
EC:1.1.1.179	D-xylose 1-dehydrogenase (NADP(+))	0	0.0469828	0	1.6914	0.478163	0.2628	0.273271	0	0	0	0	0	0	0	0	0	0	0	0	0.51601	0.0838497	0.104101	0	0	0.047067	5.42492	0	0.243597	1.21173	0.135227	0.443538	0	0.17365	0.084763	0	0.113967	0	0.271501	0.388555	0
EC:1.1.1.18	Inositol 2-dehydrogenase	197.613	119.924	171.685	239.166	75.0811	175.67	55.5775	41.1257	72.4725	49.0878	251.264	272.969	179.953	53.9946	100.433	39.0007	23.5122	104.375	62.2325	54.3601	94.1699	25.5053	89.1425	15.7945	70.0042	81.7159	46.9363	34.0509	116.168	164.325	56.2423	54.3044	456.548	150.011	46.0184	114.886	142.505	186.702	95.1431	25.9098
EC:1.1.1.193	5-amino-6-(5-phosphoribosylamino)uracil reductase	1028.9	1169.58	1099.88	825.717	1129.75	867.241	1061.22	1080.08	928.279	942.85	788.129	735.533	805.344	1313.4	1250.34	1285.15	1083.82	942.385	1155.19	998.563	1033.78	1115.4	977.676	1005.18	1138.18	1060.07	826.708	1086.54	1226.38	704.903	1129.18	1108.26	1078.37	782.49	697.724	979.349	1003.35	863.717	1005.67	1272.31
EC:1.1.1.2	Alcohol dehydrogenase (NADP(+))	0	0.0469828	0	1.6914	0.478163	18.4946	0.273271	0	0	0	0	0	0.106366	0	0	0	0	0.545501	0	0.51601	0.0838497	0.104101	0	0	0.047067	5.42492	0	0.243597	1.21173	0.135227	0.443538	0	0.17365	0.084763	0	0.113967	2.07567	0.271501	0.388555	0
EC:1.1.1.202	1,3-propanediol dehydrogenase	0	0.469828	3.81774	0	0	2.14609	36.3159	0.0366087	1.29824	4.05852	0	0.669776	0.354552	10.2037	0	12.8763	25.097	6.90814	0.186891	0.532681	0	0.468455	16.9158	0.0745067	1.64735	0.778962	0.2231	0.341442	0	0	2.663	7.65757	0.217063	0.458992	0.969034	0	1.95706	9.29889	0.0403126	3.37819
EC:1.1.1.203	Uronate dehydrogenase	170.678	85.5711	14.4792	167.627	0	161.951	0.637633	0.882138	0	0	22.1601	213.394	76.9733	1.05954	1.66045	0	1.41153	63.2781	0.773877	0.086134	0.670798	0.0608991	2.04771	3.65841	1.41201	0.173876	4.06538	0	4.50763	3.38069	1.89213	0	25.6677	58.4441	1.73941	41.8766	62.4582	0	0	1.71521
EC:1.1.1.205	IMP dehydrogenase	1331.65	1472.32	1539.54	1433.78	1541.46	1239.08	1504.78	1803.43	1436.31	1388.2	1533.42	1168.61	1445.31	1452.49	1362.22	1550.7	1477.19	1574.02	1502.66	1661.97	2072.11	1582.45	1627.06	1606.16	1788.62	1637.95	1871.53	1574.17	1513.58	1563.18	1563.72	1566.05	1406.64	1813.35	1673.51	1490.58	1633.76	1444.86	1446.33	1632.65
EC:1.1.1.206	Tropinone reductase I	66.8686	27.0151	5.82897	63.7094	0.896555	39.0587	0.364362	0	0.253068	0	5.67496	39.3361	31.4133	60.0628	4.10961	0	0.274465	13.9313	0.193469	0	0	0	0.565524	0.490763	0.235335	0.208651	2.13185	0	0	9.16166	0.221769	0.143575	27.5236	19.7074	5.53864	16.4873	29.7118	0	0	0.545749
EC:1.1.1.21	Aldehyde reductase	0.40252	0.187931	0.233159	1.44082	0	1.01835	0	0	0.189801	0	0.152348	1.22261	0.780015	0	0	0	0	0.587463	0	0	0	0	0	0	0	0	0	0	0	0	0	0	1.82333	0.254289	0	0.873751	0.177915	0	0	0
EC:1.1.1.215	Gluconate 2-dehydrogenase	121.484	151.443	116.747	152.774	0.258806	147.135	95.3375	4.24529	108.018	229.052	13.0067	158.951	65.4886	25.7211	165.63	14.6927	169.492	65.9041	33.3092	12.7153	1.48162	1.96959	8.05049	7.14238	9.95232	0.359575	9.64091	9.70492	12.632	5.86008	24.1852	15.234	111.078	66.1656	78.4771	44.9507	42.7885	181.449	0.752826	2.23445
EC:1.1.1.219	Dihydrokaempferol 4-reductase	131.075	59.163	28.4197	124.943	2.98852	163.922	33.749	0.441069	6.55574	2.92583	81.0426	174.91	70.1162	3.34418	9.58908	11.7384	4.07776	126.96	0.773877	3.1425	1.13197	21.6358	29.4036	11.5552	11.9451	8.3808	42.8724	15.0624	5.41012	3.23194	3.14158	25.9153	31.6482	39.6441	5.4471	71.1412	74.5564	3.25801	3.98269	25.4163
EC:1.1.1.22	UDP-glucose 6-dehydrogenase	1067.93	716.136	1871.98	655.99	952.15	1202.63	977.838	1201.35	1173.47	962.323	1922.56	993.81	1472.95	1296.55	990.193	1258.72	899.658	1052.26	1164.69	1191.16	1519.48	962.077	1096.14	1219.82	1538.78	1151.58	1336.43	974.89	1007.69	1592.88	960.109	1373.57	797.949	1199.07	1208.36	1270	1162.36	1024.9	1977.54	1273.49
EC:1.1.1.220	6-pyruvoyltetrahydropterin 2'-reductase	0	0	0	0	0	0	0	0	0	0	0.266609	0	0	0	0	0	0	0	0	0	0	0	0	0	0	0	0	0	0	0	0	0	0	0	0	0	0	0	0	0
EC:1.1.1.23	Histidinol dehydrogenase	1062.91	1171.51	1171.11	944.967	1359.07	1182.01	1422.53	1495.6	1369.94	1287.55	1349.92	1088.14	1342.48	1329.55	1299.93	1469.77	1142	1473.24	1272.3	1527.04	1411.34	1544.14	1551.79	1523.88	1525.13	1337.6	1560	1524.9	1402.42	1477.55	1425.98	1441.37	1362.03	1492.36	1317.24	1433.11	1457.25	1314.68	1378.95	1401.35
EC:1.1.1.25	Shikimate dehydrogenase	1567.42	1642.7	1777.32	1305.7	2048.62	1589.54	1826.65	1709.41	1763.65	1759.72	1571.96	1587.64	1595.73	1486.98	1638.08	1627.61	1562.28	1700.27	1996.47	1819.39	1767.13	1883.45	1723.53	1896.14	1728.64	1897.97	1812.56	1727.16	1861.55	1622.13	1921.82	1672.71	1760.97	1734.25	1762.53	1616.39	1712.65	1894.05	1445.19	1860.95
EC:1.1.1.251	Galactitol-1-phosphate 5-dehydrogenase	44.3848	108.844	47.6386	75.0243	0.199035	86.9428	158.793	2.2274	98.5594	212.83	3.60569	79.8732	35.4907	619.976	163.679	14.4759	631.435	59.2851	31.2197	12.0536	0.643127	47.4009	0.522338	102.049	0.533269	53.5307	151.824	6.88812	239.777	2.5132	9.77247	82.364	4.58741	31.4043	75.4102	283.095	13.126	33.3231	0.752826	1.37685
EC:1.1.1.26	Glyoxylate reductase	192.045	46.7699	29.0982	502.968	0.836785	239.061	0.910904	1.76428	0.569404	1.49694	59.8727	355.342	132.547	3.0793	16.2309	6.70763	0.823394	16.1414	0.967346	2.10373	0.503098	1.09306	3.85584	2.94458	1.08254	5.63357	1.93354	0.568394	1.55101	2.19745	2.43946	0.646088	41.0509	27.1242	5.03513	56.6038	56.5769	2.44351	0.534263	0.233893
EC:1.1.1.261	sn-glycerol-1-phosphate dehydrogenase	70.4596	170.303	153.638	29.5682	187.261	140.944	152.121	59.6501	334.949	382.264	277.997	107.973	71.8135	47.898	47.6963	62.8062	61.9506	112.667	272.081	402.857	194.8	274.598	172.228	210.341	219.313	277.728	73.5636	429.129	123.451	175.258	82.7553	287.868	550.233	147.246	138.713	159.915	89.1887	139.823	392.416	252.409
EC:1.1.1.262	4-hydroxythreonine-4-phosphate dehydrogenase	745.217	394.323	710.695	467.701	131.243	779.878	254.202	417.392	462.789	379.004	843.466	791.888	824.682	475.103	492.985	943.443	275.541	375.639	216.194	326.598	224.987	238.932	211.651	275.25	513.319	236.361	219.386	347.381	196.413	477.552	374.281	542.082	164.724	339.327	229.018	389.412	598.853	593.079	793.973	419.498
EC:1.1.1.264	L-idonate 5-dehydrogenase (NAD(P)(+))	92.0512	46.2583	7.15798	83.351	0	126.298	31.8894	2.07302	0	2.20776	34.3861	173.102	55.703	37.2221	0.830223	58.76	34.7786	33.5273	2.61183	1.31662	0.335399	1.04986	6.72613	4.14917	4.18896	3.65139	14.3691	2.62557	0	6.69376	9.48417	10.481	16.3231	32.4146	3.06685	27.9251	34.229	3.12588	0	2.33893
EC:1.1.1.267	1-deoxy-D-xylulose-5-phosphate reductoisomerase	1253.38	1395.67	1223.29	940.925	1535.14	1163.37	1479.44	1503.39	1391.44	1330.73	1396.94	1083.23	1388.31	1357.68	1327.45	1534.98	1397.59	1502.06	1471.16	1552.45	1451.84	1571.88	1562.5	1574.64	1558.8	1496.74	1581.41	1538.15	1493.69	1479.57	1514.74	1551.41	1376.99	1494.04	1499.35	1435.77	1514	1382.01	1382.76	1621.94
EC:1.1.1.27	L-lactate dehydrogenase	597.245	1231.82	775.472	223.753	1086.82	468.09	1401.89	1390.56	1220.93	1169.03	644.547	401.675	642.927	2399.98	877.293	658.158	2639.7	1250.1	1197.36	1310.15	2047.59	1454.57	1220.85	1455.74	1233.64	1372.54	1913.24	1282.11	1609.78	969.068	1216.82	1104.37	1699	1429.32	1615.63	1624.92	1222.73	1105.01	333.056	1276.02
EC:1.1.1.271	GDP-L-fucose synthase	376.906	142.676	733.616	105.233	208.692	361.537	134.832	425.288	378.642	180.355	625.461	191.246	423.575	223.815	279.676	811.275	74.9406	191.02	196.923	310.434	188.876	189.559	157.463	266.707	426.429	295.229	139.164	235.644	182.671	477.961	224.254	433.553	80.8399	157.105	152.107	241.018	260.837	74.2726	809.699	358.412
EC:1.1.1.275	(+)-trans-carveol dehydrogenase	0	0	0	0	0	0	0	0	0	0	0	0	0	0	0	0	0	0	0	0	0	0	0	0	0	0	0	0	0	0	0	0	1.25896	0	0	0	0	0	0	0
EC:1.1.1.276	Serine 3-dehydrogenase (NADP(+))	75.327	29.7871	4.19686	70.8509	0	45.312	0.364362	0	0.253068	0	6.20818	60.353	36.5898	0.264886	0.581156	0	0.274465	14.183	0.193469	0	0	0	0.565524	0.490763	0.235335	0.208651	1.43776	0	0	0.439489	0.221769	0.143575	26.1344	21.4027	0.411965	18.1588	32.2026	0	0	0.545749
EC:1.1.1.28	D-lactate dehydrogenase	508.565	430.946	804.114	501.907	298.829	657.606	475.479	382.936	457.872	663.162	795.29	759.278	635.656	144.025	702.408	543.083	434.661	321.757	496.679	285.485	497.438	213.761	255.979	116.979	292.405	353.209	264.573	174.53	194.649	362.265	290.617	229.278	235.905	312.074	388.366	299.996	348.996	433.403	967.095	104.987
EC:1.1.1.281	GDP-4-dehydro-6-deoxy-D-mannose reductase	100.178	44.7746	6.0155	88.2974	121.274	86.8771	116.277	9.92405	4.9981	4.12792	29.8602	107.669	57.4672	22.7802	110.669	8.32465	1.41153	61.5997	203.917	32.5483	13.416	52.6751	30.2298	60.3192	63.8229	43.3993	84.7781	13.8039	31.5049	0.811365	121.751	19.9569	107.49	28.0566	5.35555	34.0003	96.4891	12.0365	1.50565	33.6805
EC:1.1.1.282	Quinate/shikimate dehydrogenase	44.1011	109.161	47.5141	74.8025	0.199035	86.2092	86.9763	2.19079	97.115	208.332	3.60569	79.4517	35.5527	25.9975	162.724	13.5434	151.776	29.632	31.065	12.0734	0.643127	1.59639	8.96252	3.33139	0.533269	0.185699	5.59387	6.67173	7.70659	2.5132	8.6858	13.9024	2.28654	31.1148	78.6066	28.6723	13.2446	26.8333	0.712513	1.27316
EC:1.1.1.284	S-(hydroxymethyl)glutathione dehydrogenase	546.33	166.665	55.1384	792.513	0.194254	604.955	40.1367	1.12825	9.70075	31.0025	135.545	874.016	339.457	18.7456	13.0553	19.3042	47.956	91.0391	3.30832	2.8845	0.335399	1.62242	10.347	5.06021	9.86619	0.591177	9.78964	2.6747	5.91905	4.19543	17.0886	9.87437	124.891	114.572	4.81175	145.888	195.538	157.478	0.28316	1.50705
EC:1.1.1.287	D-arabinitol dehydrogenase (NADP(+))	0	0	1.58548	0.125289	0	0	0	0	0	0	0	0	0	0	1.53591	0	0	0	0	0	0	0	0	0	0	0	0	0	1.79336	0.845171	0	0	0	0	0	0	0	0	0.0971388	0
EC:1.1.1.29	Glycerate dehydrogenase	489.267	522.089	675.765	172.559	1424.71	610.251	1053.58	624.658	991.161	866.55	1203.42	376.737	931.424	786.489	582.628	701.143	184.766	1069.77	1146.42	1311.42	862.826	1387.11	1288.48	1341.77	1242.45	1138.85	964.389	1257.5	1030.43	1253.39	957.281	1325.51	922.65	730.749	1123.4	863.827	748.502	931.064	1078.48	1266.3
EC:1.1.1.290	4-phosphoerythronate dehydrogenase	321.949	199.213	444.166	84.8125	96.9105	227.969	123.329	317.493	374.744	306.805	662.035	91.299	386.493	184.25	348.609	230.804	178.48	136.188	183.407	271.769	18.0461	175.637	108.409	205.078	418.668	157.178	99.5687	221.235	137.135	389.417	157.076	225.392	15.6468	123.171	123.076	149.324	131.014	188.038	756.389	62.0813
EC:1.1.1.291	2-hydroxymethylglutarate dehydrogenase	1.15724	3.24181	1.44559	0.250578	0	3.95284	0	1.63195	0	0	10.969	0	1.0282	26.6872	0	47.0732	10.9394	7.63702	1.2382	0.754169	0	0.520505	6.11794	1.73998	3.48296	3.47751	12.5432	2.35478	0	5.00341	4.83456	2.94329	0.115912	0	2.19715	0.873751	2.3722	0.814502	0	1.48132
EC:1.1.1.292	1,5-anhydro-D-fructose reductase (1,5-anhydro-D-mannitol-forming)	3.89086	1.39398	0.186527	2.52645	0	0.733541	0	0	0.189801	0	0	1.47962	0.449218	0	0	0	0	0.321846	0	0	0	0	0	0	0	0	0	0	0	0	0	0	0.361627	0.466197	0	0.303913	0.948879	0	0	0
EC:1.1.1.3	Homoserine dehydrogenase	1393.74	1575.83	1605.79	1164.52	1639.12	1371.79	1727.02	1561.45	1706.17	1796.66	1440.41	1282.3	1484.62	1401.26	1530.51	1522.64	1592.61	1601.41	1665.19	1631.99	1699.89	1626.7	1626.14	1618.52	1583.39	1662.37	1635.41	1599.28	1606.09	1523.53	1645.49	1626.86	1688.88	1631.14	1708.04	1527.09	1593.84	1627.78	1395.68	1643.18
EC:1.1.1.30	3-hydroxybutyrate dehydrogenase	381.689	130.42	101.455	676.982	0.0597704	417.37	39.4344	2.49557	9.41604	16.2749	88.6916	581.35	224.24	16.4825	4.19263	18.7227	33.1643	66.7714	3.36636	2.33554	0.838497	1.47511	7.71117	7.1571	6.27168	0.973703	12.1034	3.03319	4.89538	5.03722	10.746	9.65901	187.062	88.162	7.6978	104.343	132.626	149.506	0.0403126	2.28669
EC:1.1.1.300	NADP-retinol dehydrogenase	0	0	0	0	0	0	0	0	0	0	0	0.106314	0	0	0	0	0	0	0	0	0	0	0	0	0	0	0	0	0	0	0	0	0	0	0	0	0	0	0	0
EC:1.1.1.301	D-arabitol-phosphate dehydrogenase	0.150945	0	0.186527	0.313222	0	0	0	0	0	0	0	0	0	0	0	0	0	0	0	0	0	0	0	0	0	0	0	0	0	0	0	0	0	0.296671	0	0	0	0	0	0
EC:1.1.1.302	2,5-diamino-6-(ribosylamino)-4(3H)-pyrimidinone 5'-phosphate reductase	0.150945	0.563793	1.11916	4.5104	1.19541	0.03285	1.68517	0.0882138	11.3881	11.4765	3.61826	0.318941	1.27639	1.58931	1.24534	1.49724	4.19539	3.73458	11.7242	4.48532	0.922347	0.520505	0.308467	0.223074	0.47067	3.26886	0.793246	2.88257	3.926	8.31649	0.665306	0.28715	0.738014	0.805249	2.92953	0.113967	2.4315	1.81	1.89421	0.311857
EC:1.1.1.303	Diacetyl reductase ((R)-acetoin forming)	109.291	59.9791	99.0655	906.565	2.32208	91.7937	3.97929	5.57202	23.0242	20.1374	15.4949	132.162	47.4082	65.9698	11.4052	2.25185	5.61476	54.6223	7.50003	2.42803	2.59934	0.581404	8.78772	4.88086	8.84766	2.60326	7.11045	4.94097	3.02883	18.729	5.42269	1.18449	113.958	47.405	15.2427	27.5725	43.9076	2.0815	0	5.23374
EC:1.1.1.304	Diacetyl reductase ((S)-acetoin forming)	72.1663	62.7967	176.088	90.5263	2.08001	55.2688	9.57315	269.18	31.7645	50.5775	49.6197	92.3672	31.2857	16.9073	5.03738	10.1788	53.2673	41.4447	5.22367	91.1619	454.767	4.2265	45.9786	22.344	182.431	86.0378	257.582	22.525	12.364	16.4572	24.0047	1.6547	11.9862	311.226	33.4227	16.5811	29.9016	153.511	2.7602	3.4507
EC:1.1.1.305	UDP-glucuronic acid oxidase (UDP-4-keto-hexauronic acid decarboxylating)	52.5107	111.181	48.6122	79.2058	0.258806	107.507	93.5043	2.3928	101.43	219.934	27.2958	99.8868	41.1546	23.6103	162.724	14.1795	166.453	31.8682	31.2197	12.0734	0.643127	1.59639	0.522338	4.24242	0.533269	0.185699	7.05047	9.01473	12.2627	2.5132	19.6021	14.552	4.24011	37.2792	76.6919	32.5852	15.2609	181.359	0.752826	1.37685
EC:1.1.1.306	S-(hydroxymethyl)mycothiol dehydrogenase	3.02745	0.892673	0.326423	9.20874	0	4.56615	0	0.220534	0	0	0	5.74094	2.80096	0	0	0	0	1.38473	0	0	0	0	0	0	0	0	0.446201	0	0	0	0.399184	0	5.44828	0.678104	0	0.645816	2.55011	0	0	0
EC:1.1.1.308	Sulfopropanediol 3-dehydrogenase	3.40481	1.59741	0.600617	4.29115	0.0597704	4.37989	3.84311	0.165401	2.20676	3.20345	6.28435	2.62223	2.18652	5.41791	1.28685	2.93159	4.44045	2.27096	0	0	0	0.156152	0.154234	0.21192	0	0	1.06592	2.12661	0	0	11.4486	0.529792	1.82333	6.8497	0	1.21565	1.12679	142.628	0	0
EC:1.1.1.31	3-hydroxyisobutyrate dehydrogenase	1015.78	715.229	401.852	1364.7	361.241	964.446	422.776	517.256	428.823	358.445	401.568	1160.79	611.567	953.096	503.593	248.052	776.12	456.383	330.278	391.204	684.809	314.881	483.049	555.224	244.173	342.463	598.47	480.614	527.081	604.433	614.232	337.754	553.275	778.043	820.812	751.565	643.179	570.4	101.623	327.333
EC:1.1.1.310	(S)-sulfolactate dehydrogenase	4.94797	10.0543	4.33676	2.69371	0	17.5199	0	4.89586	0	0.408256	33.9736	6.15716	6.29933	82.1146	1.28685	141.22	32.8181	22.953	3.71461	2.26251	0	1.56152	18.3538	5.21993	10.4489	10.4325	37.0346	7.06433	0	15.4835	14.5037	8.82986	1.7365	0	6.59144	5.54642	8.30269	2.44351	0	4.44396
EC:1.1.1.312	2-hydroxy-4-carboxymuconate semialdehyde hemiacetal dehydrogenase	3.91199	1.87931	0	2.38049	0	0.9198	0	0	0	0	0	2.93027	0.744559	0	0	0	0	2.39181	0	0	0	0.312303	0	0	0	0	0	0	0	0	1.10884	0	0.607776	0.0635723	0	0.341902	0.415135	0	0	0
EC:1.1.1.313	Sulfoacetaldehyde reductase	0.955984	0	0.124507	0.814378	0	0.470741	2.66212	0.0366087	1.12805	3.81765	0	0	0	0.932729	0	0.0598896	4.49259	0.258903	0.154775	0	0	0	0.0426713	0.0745067	0	0	0.390673	0.216396	0	0	1.08667	0.119885	0	0.289466	0.190877	0	0	6.42551	0.0403126	0.103692
EC:1.1.1.316	L-galactose 1-dehydrogenase	0.251575	0	0	0	0	0.03285	0	0	0	0	0	0.0353493	0	0	0	0	0	0	0	0	0	0	0	0	0	0	0	0	0	0	0	0	0.303888	0	0	0	0	0	0	0
EC:1.1.1.320	Benzil reductase ((S)-benzoin forming)	304.506	357.304	126.139	0.5638	0.358622	8.24535	1.9129	361.235	5.94711	6.25992	2.97078	9.59481	1.52457	1.82109	402.658	4.19227	2.50939	1.34277	35.637	15.6788	46.4527	4.16404	35.885	42.5179	4.94204	0.347751	4.56116	93.6226	65.821	2.56932	229.886	15.7933	109.335	170.246	5.53864	1.21565	7.88756	72.6717	0	53.0157
EC:1.1.1.328	Nicotine blue oxidoreductase	0.352205	0	0	1.50347	0	1.28115	0	0	0	0	0	2.39206	0.921835	0	0	0	0	0	0	0	0	0	0	0	0	0	0	0	0	0	0	0	5.62193	0.084763	0	0	0.593049	0	0	0
EC:1.1.1.333	Decaprenylphospho-beta-D-erythro-pentofuranosid-2-ulose 2-reductase	2.67525	1.12759	0.326423	7.51734	0	3.18645	0	0	0	0	0	3.90703	2.23368	0	0	0	0	0.881194	0	0	0	0	0	0	0	0	0	0	0	0	0	0	1.82333	0.678104	0	0.645816	1.95706	0	0	0
EC:1.1.1.335	UDP-N-acetyl-2-amino-2-deoxyglucuronate dehydrogenase	306.016	356.129	47.2846	2.00462	0.358622	10.4355	0	360.618	4.49197	4.94443	122.094	10.596	21.8759	0	406.56	145.671	0.196046	14.8544	33.1993	14.8452	45.9496	6.38504	34.2569	40.0641	10.3627	4.65986	6.74259	94.4752	65.4633	24.1381	228.2	25.1737	13.9788	169.484	1.96828	7.47133	10.7342	72.2192	156.733	57.4339
EC:1.1.1.336	UDP-N-acetyl-D-mannosamine dehydrogenase	105.887	150.128	540.053	120.609	156.301	156.797	124.044	58.0279	180.831	244.176	175.786	154.811	123.279	88.2871	310.788	120.418	172.276	83.7134	42.6418	57.4569	9.46412	25.0306	42.0837	16.9184	31.9387	22.7374	68.6851	56.1293	55.9682	91.885	32.9996	40.2046	37.531	106.946	102.131	98.3384	53.8323	198.642	222.58	23.5366
EC:1.1.1.337	L-2-hydroxycarboxylate dehydrogenase (NAD(+))	0	0.0469828	0.79274	1.87933	0.478163	0.2628	0.273271	0	0	0	0	0	0	0	0.394356	0	0	0.545501	0	0.51601	0.0838497	0.104101	0	0	0.047067	5.42492	0	0.243597	1.963	0.557813	0.443538	0	0.17365	0.084763	0	0.113967	0.296525	0.271501	0.437124	0
EC:1.1.1.338	(2R)-3-sulfolactate dehydrogenase (NADP(+))	11.0693	6.01379	1.44559	8.89552	0	24.1119	0	1.63195	0	0	14.3207	30.4323	10.5302	26.6872	0	47.0732	10.9394	7.63702	1.2382	0.754169	0	0.520505	6.11794	1.73998	3.48296	3.47751	12.3449	2.35478	0	5.00341	4.83456	2.94329	3.95054	0.974775	2.19715	6.42017	6.76076	0.814502	0	1.48132
EC:1.1.1.339	dTDP-6-deoxy-L-talose 4-dehydrogenase (NAD(+))	0.452835	0.704742	3.06604	3.9466	2.86898	0.5256	3.3248	0.70571	1.62913	0.895895	0.171391	0.823931	0.88638	1.12576	0.0830223	0	1.13707	1.81484	0	1.58772	0.586948	0.728707	0.41129	0.691529	0.706005	11.8931	0	2.23298	3.30802	1.4875	1.95157	0	0.520951	2.45813	2.47179	1.12068	0.815443	3.71051	1.01996	0.467785
EC:1.1.1.34	Hydroxymethylglutaryl-CoA reductase (NADPH)	0	0	0	0	0	0	0	0	0	0	0	0.318941	0.141821	0	0	0	0	0.545501	0	0	0	0	0	0	0	0	0	0	0	0	0	0	0.217063	0	0	0	0.415135	0	0	0
EC:1.1.1.342	CDP-paratose synthase	0.359249	0	0	0.268745	0	0	0	0	0	0	82.6868	0.368377	0	0	0	0	0	7.38525	0	0	0	0	0	0	0	0	0	0	0	0	0	0	0	0	0	0	0	0.0642551	134.246	0
EC:1.1.1.343	Phosphogluconate dehydrogenase (NAD(+)-dependent, decarboxylating)	366.768	447.53	665.599	762.274	317.488	451.032	260.265	616.056	259.842	308.903	605.228	480.609	444.827	930.19	470.87	325.744	1040.29	300.267	180.273	289.803	1120.52	171.985	162.831	179.871	406.695	358.386	578.962	170.141	454.61	342.823	174.248	206.835	317.972	494.875	551.497	498.622	403.322	340.01	729.068	232.297
EC:1.1.1.346	2,5-didehydrogluconate reductase (2-dehydro-L-gulonate-forming)	445.315	615.126	181.769	206.26	54.7293	274.057	273.76	380.091	342.499	496.979	51.3412	270.997	120.421	122.961	798.032	113.49	523.218	130.887	141.317	70.9189	80.3565	37.772	129.046	59.078	46.0367	75.4856	78.8253	178.56	99.1436	102.204	402.196	63.0955	48.6664	350.282	190.842	126.852	80.6547	461.182	216.037	76.6638
EC:1.1.1.35	3-hydroxyacyl-CoA dehydrogenase	807.336	470.589	225.018	1087.33	1.59348	985.232	196.596	10.3431	217.048	459.828	193.685	1233.18	541.446	58.6354	341.011	167.955	342.591	224.939	66.6958	27.7395	2.52304	12.7446	28.778	19.1366	22.4227	5.18775	35.2211	22.536	21.7743	80.6861	52.2217	38.2391	281.104	251.808	163.454	255.221	331.406	367.876	7.15184	10.862
EC:1.1.1.350	Ureidoglycolate dehydrogenase (NAD(+))	0.761769	0.140948	2.94946	394.115	0.478163	3.3507	2.48996	0.176428	2.21435	11.8244	0.114261	3.13253	0.319097	1.77142	8.71735	0.915113	9.14555	0.713348	1.95404	1.34957	0.670798	1.30126	0.514112	0.356918	0.235335	9.80658	5.2964	1.93538	3.00508	0.135227	1.23437	0.5743	0.347301	0.543755	2.24063	0.91174	0.830269	3.21638	0.728541	0.623714
EC:1.1.1.36	Acetoacetyl-CoA reductase	500.223	194.953	91.1651	403.813	0	453.232	2.45944	2.73463	2.46742	1.63302	87.5871	612.768	263.761	3.77462	5.10587	8.82353	4.86194	126.577	3.44375	1.56153	1.50929	0.746405	5.3807	7.98604	3.95363	0.765052	9.6181	0.690193	0.387753	7.94461	6.74133	1.36396	210.989	133.438	5.95061	127.631	180.722	0.0905002	0	3.66432
EC:1.1.1.361	Glucose-6-phosphate 3-dehydrogenase	0	0	0.466318	0	0	0	0	0	0	0	0	0	0	0	0	0	0	0	0	0	0	0	0	0	0	0	0	0	0	0	0	0	0	0	0	0	0	0	0	0
EC:1.1.1.363	Glucose-6-phosphate dehydrogenase (NAD(P)(+))	620.864	385.474	620.421	553.869	309.11	633.187	231.845	613.057	246.327	302.235	611.715	811.654	530.127	794.889	440.774	192.629	737.093	296.722	174.314	278.973	630.77	161.168	161.28	163.185	402.506	324.967	557.296	135.022	416.029	321.761	150.322	174.507	277.115	548.078	310.509	550.376	340.187	280.031	711.972	68.6498
EC:1.1.1.367	UDP-2-acetamido-2,6-beta-L-arabino-hexul-4-ose reductase	45.2684	84.1875	642.278	8.40626	394.287	145.42	168.701	188.926	244.252	195.562	375.662	40.4837	241.994	108.424	114.813	65.318	49.5213	103.904	216.461	349.314	121.347	205.906	417.524	349.629	190.935	172.571	336.531	279.446	135.761	595.555	193.252	174.192	159.346	386.677	678.267	224.975	107.149	422.182	164.467	208.78
EC:1.1.1.369	D-chiro-inositol 1-dehydrogenase	197.613	119.924	171.685	239.166	75.0811	175.67	55.5775	41.1257	72.4725	49.0878	251.264	272.969	179.953	53.9946	100.433	39.0007	23.5122	104.375	62.2325	54.3601	94.1699	25.5053	89.1425	15.7945	70.0042	81.7159	46.9363	34.0509	116.168	164.325	56.2423	54.3044	456.548	150.011	46.0184	114.886	142.505	186.702	95.1431	25.9098
EC:1.1.1.37	Malate dehydrogenase	1038.94	707.405	1033.64	1210.14	364.924	737.069	300.135	1017.85	485.816	336.689	1230.81	671.947	908.657	904.238	950.062	967.336	693.273	405.147	330.139	451.013	241.468	345.176	286.329	426.749	631.381	388.508	429.166	449.383	617.838	638.998	577.107	672.238	241.322	519.773	213.44	644.704	446.496	319.272	1461.12	455.605
EC:1.1.1.370	Scyllo-inositol 2-dehydrogenase (NAD(+))	3.62268	3.99354	5.40929	9.52196	6.03681	0.5256	2.50499	2.82284	6.20018	4.08256	1.48539	9.16956	5.31828	0	0.394356	4.79117	2.1173	0.377655	10.5634	9.72481	21.9686	0.572556	4.47278	0	7.34245	12.1713	1.09071	1.78638	23.1925	29.226	4.43538	0.646088	70.502	6.90818	4.11965	5.31848	10.3191	0.543001	0.82568	0
EC:1.1.1.371	Scyllo-inositol 2-dehydrogenase (NADP(+))	2.29788	2.725	59.8752	2.19256	0	2.08039	1.43467	1.41142	1.96128	0.907235	0	4.76631	0.910135	1.52309	1.36987	0	1.96046	0.0419616	1.70253	0.555703	0.503098	0	1.43951	2.00766	1.36494	0	0.594934	0.690193	0.387753	1.65654	2.57252	0.430725	99.7621	0.974775	2.19715	0	0.948879	0.0905002	0	0
EC:1.1.1.373	Sulfolactaldehyde 3-reductase	1.84354	3.55894	1.45724	0.566306	0	7.6212	32.0602	1.63195	1.17044	13.3214	10.969	3.31858	1.30298	37.6386	4.52472	59.2733	46.3943	7.658	2.68922	1.60757	0	0.98896	6.11794	1.73998	3.48296	3.47751	12.5596	2.62557	0.193876	5.00341	6.17981	10.481	0	0.204703	3.47653	0.902242	2.49081	8.46539	0	1.48132
EC:1.1.1.374	UDP-N-acetylglucosamine 3-dehydrogenase	0	0	0	0	0	0	0	0	0	0	0	0	0	0	0	0	0	0.545501	0	0	0	0	0	0	0	0	0	0	0	0	0	0	0.17365	0	0	0	0.296525	0	0	0
EC:1.1.1.376	L-arabinose 1-dehydrogenase (NAD(P)(+))	58.2602	31.0791	5.89892	55.4924	0	43.2523	0	0.441069	0.189801	0	5.51614	56.2777	22.3722	0.529772	0.830223	0	0.705766	26.2122	0.386939	0.086134	0.335399	0.0608991	0.608195	1.15998	0.706005	0.173876	1.53691	0	0	1.69034	0.70966	0	6.35256	20.9365	0.869705	11.6752	19.8179	0	0	0.857606
EC:1.1.1.377	L-rhamnose 1-dehydrogenase (NADP(+))	209.6	63.0039	9.69941	132.681	0	179.788	0.318817	0.441069	0	0.725788	39.1534	312.383	127.107	0.529772	1.20382	0	0.941021	41.3532	0.580408	0.833555	0.335399	0.156152	1.43951	2.05228	0.706005	0	2.77636	0	0	2.02841	1.16783	0.646088	28.3918	43.1867	1.19012	49.5379	65.8285	0	0	0.857606
EC:1.1.1.378	L-rhamnose 1-dehydrogenase (NAD(P)(+))	209.6	63.0039	9.69941	132.681	0	179.788	0.318817	0.441069	0	0.725788	39.1534	312.383	127.107	0.529772	1.20382	0	0.941021	41.3532	0.580408	0.833555	0.335399	0.156152	1.43951	2.05228	0.706005	0	2.77636	0	0	2.02841	1.16783	0.646088	28.3918	43.1867	1.19012	49.5379	65.8285	0	0	0.857606
EC:1.1.1.38	Malate dehydrogenase (oxaloacetate-decarboxylating)	310.939	814.091	867.641	1054.97	1252.59	587.965	1273.97	809.806	1124.05	1275.24	608.124	483.863	653.699	660.529	736.546	683.44	879.341	1209.61	1213.21	1261.93	1278.35	1306.59	1393.74	1185.68	1069.88	1228.01	1296.37	1170.72	981.098	1082.32	966.642	1002.33	1486.54	1098.85	1389.06	888.522	980.885	1204.73	618.701	1200.56
EC:1.1.1.380	L-gulonate 5-dehydrogenase	44.9886	109.537	73.9799	89.4168	4.81092	90.2002	96.1314	6.36242	102.812	221.56	8.08739	81.1049	39.0567	150.694	177.585	17.2182	166.571	34.547	31.8516	15.1298	2.15242	4.50289	3.28158	6.63734	6.07918	19.7064	9.27354	10.7199	14.2984	23.6763	23.8903	25.9296	3.50209	40.4366	96.1916	30.2808	13.4521	187.603	4.4441	2.63753
EC:1.1.1.381	3-hydroxy acid dehydrogenase	148.31	171.342	61.9256	182.068	168.931	202.038	104.993	6.31831	103.898	226.738	49.3036	232.442	115.829	79.3604	166.335	109.678	189.41	84.1733	102.649	20.8127	0.978526	20.2914	14.7545	9.50696	12.7707	69.4925	41.4823	14.2724	88.1653	14.6161	87.0789	21.8026	14.8037	73.2963	90.2868	65.1989	56.1914	202.491	1.04424	11.98
EC:1.1.1.385	Dihydroanticapsin 7-dehydrogenase	1.30819	3.24181	2.09843	0.5638	0	3.90915	0	1.63195	0	0	10.969	0	1.0282	26.6872	0	47.0732	10.9394	7.63702	1.2382	0.754169	0	0.520505	6.11794	1.73998	3.48296	3.47751	12.3449	2.35478	0	5.00341	4.83456	2.94329	0	0.296671	2.19715	0.721794	2.3722	0.814502	0	1.48132
EC:1.1.1.387	L-serine 3-dehydrogenase (NAD(+))	0	0.305388	0	0.344545	0	0.16425	0	0	0	0	0	0	0	0	0	0	0	0	0	0	0	0	0	0	0	0	0	0	0	0	0	0	0.141091	0	0	0	0.177915	0	0	0
EC:1.1.1.39	Malate dehydrogenase (decarboxylating)	0	0	0	0	0	0	0	0	0	0	0	0	0	0	0	0	0	0	0	0.396931	0	0	0	0	0	0	0	0	0	0	0	0	0	0	0	0	0	0	0	0
EC:1.1.1.4	(R,R)-butanediol dehydrogenase	109.291	59.9791	99.0655	906.565	2.32208	91.7937	3.97929	5.57202	23.0242	20.1374	15.4949	132.162	47.4082	65.9698	11.4052	2.25185	5.61476	54.6223	7.50003	2.42803	2.59934	0.581404	8.78772	4.88086	8.84766	2.60326	7.11045	4.94097	3.02883	18.729	5.42269	1.18449	113.958	47.405	15.2427	27.5725	43.9076	2.0815	0	5.23374
EC:1.1.1.40	Malate dehydrogenase (oxaloacetate-decarboxylating) (NADP(+))	1632.22	1170.11	612.211	624.044	267.689	1020.87	200.364	1061.03	399.338	321.081	874.474	1175.57	958.177	279.576	1166.84	977.188	207.187	411.499	323.402	328.193	305.818	221.798	280.302	340.038	468.167	258.223	184.952	506.419	353.113	426.605	880.347	530.709	168.79	742.654	191.865	402.974	541.059	389.066	762.314	469.434
EC:1.1.1.41	Isocitrate dehydrogenase (NAD(+))	79.0916	71.5548	40.15	92.9331	57.4196	64.9113	224.663	14.0921	220.945	121.535	33.2404	65.1477	61.7839	689.299	73.7965	61.6563	671.076	109.331	170.118	40.0007	241.823	172.352	73.3253	150.43	14.8026	213.936	190.813	110.126	256.377	97.837	126.43	156.91	75.8743	69.1348	65.7314	385.106	102.866	45.4537	228.616	39.9177
EC:1.1.1.42	Isocitrate dehydrogenase (NADP(+))	774.924	769.548	1072.77	948.249	1275.31	1155.3	1157.33	962.986	1158.4	1206.5	1084.76	1113.48	1059.09	495.914	795.051	1051.74	450.012	1219.91	1177.52	1338.43	1069.56	1304.39	1400.1	1286.56	1436.72	1118.8	1281.93	1228.29	971.147	1308.77	952.043	1119.5	1319.13	1193.02	1240.15	960.765	1272.38	1187.21	1062.46	1253.52
EC:1.1.1.43	Phosphogluconate 2-dehydrogenase	0.084026	0	1.16579	0	0	0	0	0	0	0	0	0.239206	0	0	0	0	0	0	0	0	0	0	0	0	0	0	0	0	4.50763	0	0	0	0	0.381434	0	0	0	0	0	0
EC:1.1.1.44	Phosphogluconate dehydrogenase (NADP(+)-dependent, decarboxylating)	366.768	447.53	665.599	762.274	317.488	451.032	260.265	616.056	259.842	308.903	605.228	480.609	444.827	930.19	470.87	325.744	1040.29	300.267	180.273	289.803	1120.52	171.985	162.831	179.871	406.695	358.386	578.962	170.141	454.61	342.823	174.248	206.835	317.972	494.875	551.497	498.622	403.322	340.01	729.068	232.297
EC:1.1.1.47	Glucose 1-dehydrogenase (NAD(P)(+))	71.162	24.4155	23.0827	71.8112	1.34483	110.217	0.888132	3.15364	1.68417	1.13404	28.0701	129.517	48.6506	1.52309	4.98134	0.479117	1.68129	9.57438	0.0773877	1.86558	0.922347	1.56152	2.15927	3.47995	0.988407	5.84222	2.10706	0.893191	3.926	5.34148	2.17333	0.987078	18.7976	15.7447	7.16362	21.7678	25.1453	4.00463	1.01996	0.818624
EC:1.1.1.48	D-galactose 1-dehydrogenase	180.606	39.2621	3.87044	90.7925	0	188.011	0	0	0.189801	0.725788	44.3332	332.846	124.897	0	0.664179	0	0.235255	11.0221	0.193469	0.833555	0	0.156152	0.514112	1.15998	0	0	1.23945	0	0	0.338069	0.310476	0.646088	30.4682	25.4713	0.320417	43.9535	54.5606	0	0	0
EC:1.1.1.49	Glucose-6-phosphate dehydrogenase (NADP(+))	620.864	385.474	620.421	553.869	309.11	633.187	231.845	613.057	246.327	302.235	611.715	811.654	530.127	794.889	440.774	192.629	737.093	296.722	174.314	278.973	630.77	161.168	161.28	163.185	402.506	324.967	557.296	135.022	416.029	321.761	150.322	174.507	277.115	548.078	310.509	550.376	340.187	280.031	711.972	68.6498
EC:1.1.1.51	3(or 17)-beta-hydroxysteroid dehydrogenase	27.8659	13.617	2.26164	27.8455	0	17.3556	0.318817	0	0	0	1.89787	28.9173	11.1801	0	0	0	0	7.00759	0	0.086134	0	0.0608991	0.556784	0.356918	0	0.173876	0.495778	0	0	0	0.133061	0	3.38618	7.28962	0	5.407	10.7443	0	0	0
EC:1.1.1.53	3-alpha(or 20-beta)-hydroxysteroid dehydrogenase	53.4677	23.2875	4.01033	50.9926	0	65.9845	0.318817	0	0	0	10.6895	86.6722	29.0967	0	0	0	0	7.2174	0	0.172268	0	0.121798	0.445221	0.981525	0	0.347751	0.892401	0	0	0.405682	0.133061	0	14.9773	13.2654	0	13.3593	21.6665	0	0	0
EC:1.1.1.56	Ribitol 2-dehydrogenase	14.7785	4.91769	0.631861	10.1064	0.0597704	25.4384	6.59631	0.20201	3.71441	6.93037	4.26574	34.1445	9.59666	4.29777	0.415112	0.636027	8.93304	1.59286	0.619102	0.357238	0	0	0.0426713	0.911034	0	0	1.4566	2.343	0.193876	0	5.12818	0.649677	2.96638	5.4439	1.01481	4.71066	3.5583	149.054	0.0403126	0.103692
EC:1.1.1.57	Fructuronate reductase	300.935	275.659	345.293	249.334	255.99	381.022	377.952	136.999	368.828	488.693	158.714	523.343	240.883	269.354	476.092	100.627	270.771	158.831	375.453	142.934	74.3135	174.864	119.668	96.2983	136.196	274.163	175.061	136.389	155.566	214.854	284.003	170.432	269.505	218.436	255.548	222.8	165.036	326.042	56.2108	113.606
EC:1.1.1.58	Tagaturonate reductase	139.567	203.11	439.897	174.296	426.906	286.735	396.915	360.56	313.399	366.373	513.399	239.337	358.551	239.066	585.098	339.694	254.928	214.431	411.146	251.845	441.537	243.36	185.572	169.357	423.914	302.118	230.622	208.37	179.399	366.641	326.716	394.689	250.984	210.082	251.892	211.892	147.204	314.701	721.617	369.295
EC:1.1.1.6	Glycerol dehydrogenase	136.695	381.706	428.514	196.163	284.5	189.122	718.167	126.814	554.315	590.277	155.726	228.589	157.827	1605.42	517.458	182.794	1678.69	280.074	616.908	205.171	613.685	365.868	179.272	364.25	225.658	539.555	538.244	282.128	765.627	320.338	418.545	350.197	656.373	225.249	444.397	727.992	290.178	528.608	72.3601	325.367
EC:1.1.1.60	2-hydroxy-3-oxopropionate reductase	595.686	687.947	273.408	366.339	550.06	488.188	432.529	536.88	552.191	611.706	307.545	456.288	353.432	256.626	690.31	114.513	397.974	301.827	400.23	411.765	221.47	292.533	463.343	439.847	354.234	304.57	436.557	460.391	299.932	630.053	674.399	270.51	353.329	754.986	849.775	403.704	237.716	738.798	100.854	309.816
EC:1.1.1.61	4-hydroxybutyrate dehydrogenase	8.91279	41.521	21.9612	6.83075	76.8444	21.4455	103.278	10.4533	48.4639	39.1386	36.1575	20.4441	33.703	169.623	103.529	141.352	56.5887	53.6144	17.0508	25.1424	242.326	29.9296	20.7701	11.2733	16.7794	36.9569	45.9175	61.2952	18.3698	43.408	29.1249	36.0129	34.4696	38.8143	24.5554	70.8407	13.0767	39.0092	15.9793	32.0308
EC:1.1.1.65	Pyridoxine 4-dehydrogenase	13.8869	5.40302	0	11.7145	0	26.3786	0	0	0	0	4.76087	35.6018	9.43109	0	0	0	0	0	0	0	0	0	0	0	0	0	0.297467	0	0	0	0	0	4.03737	3.34814	0	4.97658	5.63397	0	0	0
EC:1.1.1.67	Mannitol 2-dehydrogenase	8.17769	2.725	8.26782	14.6632	3.9568	13.7037	0.0546543	7.36585	13.6467	2.63552	20.9174	24.585	18.9331	0	2.14198	3.47359	0	12.8612	0	0	0.13416	1.10347	2.33407	2.67689	5.36564	1.5301	1.93354	2.49281	5.77267	9.60115	1.06449	16.5111	4.31955	7.3659	3.24995	5.81234	4.89266	1.1765	43.761	1.85555
EC:1.1.1.69	Gluconate 5-dehydrogenase	315.882	266.936	561.483	625.276	689.417	472.338	747.622	544.394	595.104	393.124	960.359	408.304	749.421	470.384	604.11	686.941	202.61	613.275	709.836	512.648	545.203	970.177	653.552	664.72	759.753	707.608	522.069	566.085	568.606	715.821	672.735	664.51	561.753	307.054	366.756	502.883	643.494	321.628	1042.77	722.812
EC:1.1.1.76	(S,S)-butanediol dehydrogenase	72.1663	62.7967	176.088	90.5263	2.08001	55.2688	9.57315	269.18	31.7645	50.5775	49.6197	92.3672	31.2857	16.9073	5.03738	10.1788	53.2673	41.4447	5.22367	91.1619	454.767	4.2265	45.9786	22.344	182.431	86.0378	257.582	22.525	12.364	16.4572	24.0047	1.6547	11.9862	311.226	33.4227	16.5811	29.9016	153.511	2.7602	3.4507
EC:1.1.1.77	Lactaldehyde reductase	295.155	521.869	618.625	145.062	1072.93	593.094	972.31	813.364	1194.89	1143.61	779.09	355.689	516.863	1070.14	622.271	337.947	1025.29	548.792	1078.45	1112.72	766.406	1194.68	1065.32	1108.96	1242.52	1048.61	1149.09	1068.04	928.538	1149.46	864.016	764.057	1010.83	970.288	1143.9	899.61	547.029	821.392	1104.52	701.966
EC:1.1.1.79	Glyoxylate reductase (NADP(+))	250.756	209.954	63.1772	269.019	0.258806	369.203	96.9293	3.31154	104.541	224.311	56.0766	375.899	138.018	25.6605	164.384	27.8085	173.357	103.889	32.1484	12.2457	1.31392	2.32562	3.32374	7.97534	1.94528	0.53345	11.9279	9.23113	7.70659	5.89389	27.4452	15.1027	37.7472	103.535	77.3405	86.137	162.99	187.784	0.793138	3.35168
EC:1.1.1.8	Glycerol-3-phosphate dehydrogenase (NAD(+))	0	0	0	0	0	0	0	0	0	0	0	0.372098	0	0	0	0	0	0	0	0	0	0	0	0	0	0	0	0	0	0	0	0	2.60475	0	0	0	0	0	0	0
EC:1.1.1.81	Hydroxypyruvate reductase	657.56	675.778	169.824	334.902	156.618	572.217	238.277	489.23	284.757	414.324	300.481	585.727	246.607	71.8224	569.118	131.217	227.096	233.417	249.144	340.785	130.107	166.042	287.208	394.325	111.753	178.095	352.918	259.987	162.323	139.701	396.905	168.92	231.437	512.446	456.036	202.498	204.44	592.388	63.9737	255.592
EC:1.1.1.82	Malate dehydrogenase (NADP(+))	0.150945	0	0	0.187933	0	0	0	0	0	0	0	0	0	0	0	0	0	0	0	0	0	0	0	0	0	0	0	0	0	0	0	0	0	0	0	0	0	0	0	0
EC:1.1.1.83	D-malate dehydrogenase (decarboxylating)	245.333	205.086	82.8246	652.25	0.258806	303.645	97.0947	4.67886	103.666	226.474	41.6797	344.713	128.907	26.9236	166.294	19.7408	166.593	97.9019	32.4579	12.722	1.31392	2.03049	3.32374	9.75993	2.51008	4.01096	38.8547	9.23113	10.227	7.34758	25.3087	18.9792	40.1466	102.603	77.8898	84.399	87.1587	182.743	0.793138	3.19575
EC:1.1.1.85	3-isopropylmalate dehydrogenase	1113.34	1197.27	1173.95	1007.88	1512.08	1267.4	1437.1	1507.01	1379.7	1296.6	1371.51	1177.33	1363.58	1346.65	1303.89	1401.33	1145.06	1468.66	1351.23	1539.08	1416.2	1558.76	1549.74	1524.86	1540.39	1403.39	1577.6	1519.13	1487.89	1471.47	1487.71	1440.08	1372.87	1507.12	1332.43	1449.46	1432.97	1336.2	1366.98	1416.14
EC:1.1.1.86	Ketol-acid reductoisomerase (NADP(+))	1077.02	1205.29	1270.36	962.398	1530.88	1201.37	1465.38	1519.58	1386.63	1302.83	1374.16	1105.8	1340.18	1338.63	1335.34	1389.59	1190.54	1467.17	1391.09	1558.53	1794.4	1547.26	1583.21	1561.76	1545.24	1455.22	1571.63	1555.94	1497.98	1547.45	1538.35	1508.4	1463.32	1522.66	1441.27	1437.55	1496.2	1389.55	1574.71	1420.78
EC:1.1.1.87	Homoisocitrate dehydrogenase	0	0	0	0.0839436	0	0.0436905	0	0	0	0	0	0.044386	0.141821	0	0	0	0	0.545501	0	0	0	0	0	0	0	0	0	0	0	0	0	0	0.115912	0	0	0	0.296525	0	0	0
EC:1.1.1.88	Hydroxymethylglutaryl-CoA reductase	69.6777	28.2799	26.3857	90.3459	0.0956326	61.8792	5.38754	5.64921	16.8082	13.8966	8.26487	55.0777	34.6681	1.89493	1.27647	3.13522	11.8541	16.2085	7.15836	1.47539	227.149	3.69559	1.31613	1.04399	4.47043	2.29933	4.42482	0.92161	5.22836	5.57306	2.40664	1.81263	26.9735	23.1276	61.5202	16.8471	31.6807	6.28976	0	3.84987
EC:1.1.1.9	D-xylulose reductase	70.3237	42.813	6.34192	70.2245	0	52.1658	0.318817	0.441069	0	0	6.05583	68.8913	27.5132	0.529772	0.830223	0	12.7234	31.702	0.386939	0	1.90758	0	0.925402	1.5169	0.706005	0	1.83438	0	0	1.69034	8.81531	1.48959	8.07474	25.8951	3.51315	14.7778	85.2064	20.091	0	0.857606
EC:1.1.1.90	Aryl-alcohol dehydrogenase	13.824	4.69828	5.48157	14.7215	0.0597704	9.47164	6.49976	0.20201	3.33481	6.61284	3.27548	14.0932	5.53101	4.13222	0.394356	0.636027	9.03106	2.2781	0.154775	0	227.149	3.22713	0.0426713	0.286427	0	0	1.28902	2.343	0.781322	0.895882	5.12818	0.649677	3.90713	4.55389	30.9052	1.78549	4.21065	153.217	0.088882	0.103692
EC:1.1.1.91	Aryl-alcohol dehydrogenase (NADP(+))	46.5413	19.3489	2.30827	45.1353	0	61.3089	0.318817	0	0	0	10.0866	73.5691	24.0858	0	0	0.958233	0	10.8261	0	0.086134	0	0.0608991	1.0709	0.981525	0	0.173876	0.793246	0	0	0	0.133061	0.430725	9.11664	11.443	0	12.6629	21.3006	0	0	0
EC:1.1.1.93	Tartrate dehydrogenase	245.333	205.086	82.8246	652.25	0.258806	303.645	97.0947	4.67886	103.666	226.474	41.6797	344.713	128.907	26.9236	166.294	19.7408	166.593	97.9019	32.4579	12.722	1.31392	2.03049	3.32374	9.75993	2.51008	4.01096	38.8547	9.23113	10.227	7.34758	25.3087	18.9792	40.1466	102.603	77.8898	84.399	87.1587	182.743	0.793138	3.19575
EC:1.1.1.94	Glycerol-3-phosphate dehydrogenase (NAD(P)(+))	963.575	1048.17	1259.19	983.369	1531.83	1171.02	1437.1	1148.78	1415.4	1349.12	1399.63	1109.12	1391.25	1354.87	922.245	1520.27	1400.08	1459.93	1433.21	1534.2	1638.23	1556.89	1459.82	1532.95	1548.98	1449.1	1549.4	1398.07	1453.8	1453.33	1182.63	1527.88	1636.05	1266.99	1541.6	1430.93	1516.01	1308.66	1181.1	1571.29
EC:1.1.1.95	Phosphoglycerate dehydrogenase	1666.82	1833.02	1843.9	1898.93	2028.5	2054.93	2113.77	2080.25	2041.11	1896.15	2066.19	1775.41	1979.75	2601.6	1720.94	2330.29	2202.23	2307.7	1942.26	2077.42	2665.56	2229.42	2230.28	2217.89	2043.99	2135.17	2487.75	2241.03	2123.29	2438.26	2138.07	2116.44	2044.89	2164.52	2503.8	2407.35	2141.25	2254.73	1592.49	2181.61
EC:1.1.2.3	L-lactate dehydrogenase (cytochrome)	257.406	163.181	55.3174	208.454	167.272	364.046	107.172	2.87048	106.425	232.098	78.5925	515.057	186.125	26.2234	167.415	21.2207	171.347	53.0991	99.9013	19.741	0.643127	19.4065	4.38641	5.83383	9.1583	60.5901	16.21	9.77922	88.1953	2.85127	85.8591	16.9332	47.4825	75.4187	85.5341	95.1343	83.5903	207.287	1.08455	8.26343
EC:1.1.2.4	D-lactate dehydrogenase (cytochrome)	155.442	83.9032	110.75	539.693	0	228.194	44.8848	5.07229	2.97355	1.88251	57.2318	260.69	83.491	29.899	2.86427	63.7524	29.5245	59.4877	7.75812	3.26833	3.43784	5.87338	10.0591	19.9651	8.6368	9.14585	16.7573	3.67426	0.387753	11.207	10.5487	11.4501	135.187	44.098	26.0454	50.7026	82.1931	8.64277	5.02693	8.77097
EC:1.1.2.6	Polyvinyl alcohol dehydrogenase (cytochrome)	0.352205	0	0	0	0	0	0	0	0	0	0	0.106314	0	0	0	0	0	0	0	0	0	0	0	0	0	0	0	0	0	0	0	0	0	0	0	0	0	0	0	0
EC:1.1.2.7	Methanol dehydrogenase (cytochrome c)	7.72435	0.826897	0	0.826907	0	4.68835	0	0	0	0	0.761739	4.89043	1.31893	0	0	0	0	0	0	0	0	0	0	0	0	0	0	0	0	0	0	0	1.26765	0	0	1.44359	0	0	0	0
EC:1.1.2.8	Alcohol dehydrogenase (cytochrome c)	107.182	45.5639	5.17613	89.6505	0	163.3	0	0.441069	0	0	28.2224	171.956	54.2677	0.529772	0.830223	0	0.705766	27.0443	0.386939	0	0.335399	0	0.565524	3.65841	0.706005	0	2.231	0	0	1.89318	0.724297	0	23.8813	32.0828	0.869705	30.5053	35.8202	0	0	0.857606
EC:1.1.3.15	(S)-2-hydroxy-acid oxidase	261.94	183.709	138.591	283.071	63.1868	445.599	200.804	492.424	125.093	125.844	159.549	415.447	250.214	1084.2	48.3501	1166.37	556.041	574.066	243.629	127.614	1477.64	111.072	110.311	175.757	115.612	280.688	361.278	250.99	404.862	291.871	242.236	226.309	719.075	214.291	42.6361	470.372	464.616	38.7341	8.18394	33.265
EC:1.1.3.17	Choline oxidase	0	0	0	0.187933	0	0.09855	0	0	0	0	0	0	0	0	0	0	0	0	0	0	0	0	0	0	0	0	0	0	0	0	0	0	0	0	0	0	0	0	0	0
EC:1.1.3.21	Glycerol-3-phosphate oxidase	0.150945	0.372104	15.2672	1.94198	0	0.175091	2.21304	2.07655	4.57105	4.88773	0.228522	0.575954	0.106366	0.590364	0.114156	1.00315	7.37133	0.405769	2.5151	0.562451	0	0	0	0	1.62758	1.29781	1.49973	0.0608994	0.323289	1.56357	1.13812	1.50754	0.0434126	1.63169	28.3341	0.481323	0	0.927627	0	1.37061
EC:1.1.3.41	Alditol oxidase	0.80504	0	3.21759	1.19025	0	1.28115	0	0	0	0	0	2.20601	0.81547	0	0	0	0	0	0	0	0	0	0	0	0	0	0	0	0	0	0	0	1.88845	0	0	0	0.593049	0	0	0
EC:1.1.3.46	4-hydroxymandelate oxidase	4.12583	2.58405	0.419686	4.38511	0	7.40209	0	0	0	0	0.647478	8.35892	3.15551	0	0	0	0	2.39181	0	0	0	0.312303	0	0	0	0	0	0	0	0	0.931429	0	6.03435	0.0635723	0	2.12739	3.32108	0	0	0
EC:1.1.3.47	5-(hydroxymethyl)furfural oxidase	69.2696	34.0625	5.31602	65.0876	0	84.8095	0	0.441069	0	0	12.9496	95.895	32.6897	0.529772	0.830223	0	0.705766	26.6876	0.386939	0	0.335399	0	0.719757	1.78459	0.706005	0	1.73522	0	0	1.69034	0.724297	0	11.9819	24.7508	0.869705	18.1588	24.9081	0	0	0.857606
EC:1.1.3.48	3-deoxy-alpha-D-manno-octulosonate 8-oxidase	3.0189	3.75862	1.44559	4.5104	0	43.1978	2.4139	1.63195	0.506137	0	15.8823	21.2981	12.7284	27.1177	0	56.9148	10.9394	42.6078	3.52114	0.754169	0	0.728707	6.11794	12.9829	3.48296	3.96436	12.4936	2.35478	0	5.00341	9.51832	10.122	1.91015	0.211908	2.19715	2.92517	4.56648	0.814502	0	1.48132
EC:1.1.3.6	Cholesterol oxidase	79.1455	40.5048	8.04958	106.613	0	68.3937	0.318817	0.441069	3.48728	7.62078	5.44644	79.7685	35.0652	0.529772	0.830223	0	0.705766	35.5046	0.386939	0	0.335399	0	3.41885	1.5169	4.1066	0	1.87156	0	0	1.69034	0.901712	0.251256	23.7393	29.5505	0.869705	16.6772	34.6934	0	0	0.857606
EC:1.1.3.8	L-gulonolactone oxidase	8.84688	3.60969	1.00258	13.9384	0	8.68324	0	0	0	0	0.983786	19.163	6.74819	0	0	0	0	1.4267	0	0.086134	0	0.0608991	0.0426713	0	0	0.173876	0.0991557	0	0	0	0	0	3.92884	1.78002	0	2.06395	4.63587	0	0	0
EC:1.1.3.9	Galactose oxidase	0	0	0	0	0	0.03285	0	0	0	0	0	0.0531569	0	0	0	0	0	0	0	0	0	0	0	0	0	0	0	0	0	0	0	0	0	0	0	0	0	0	0	0
EC:1.1.5.2	Quinoprotein glucose dehydrogenase (PQQ, quinone)	220.618	148.092	53.351	176.642	0.258806	293.449	63.2965	2.3928	109.979	241.889	56.6989	428.666	168.64	14.2316	164.094	3.07413	146.554	44.0001	31.4132	12.4108	0.643127	1.28409	3.56074	4.7778	4.64928	0.185699	8.69893	9.01473	16.7519	2.85127	22.2337	7.9117	38.0042	67.5078	75.7307	78.0962	67.3307	181.291	0.752826	1.37685
EC:1.1.5.3	Glycerol-3-phosphate dehydrogenase	951.918	1362.3	911.35	1527.18	1251.23	1133.31	1251.46	850.514	1298.08	1820.97	820.744	1027.75	852.408	595.651	1355.82	1173.97	897.427	984.96	1282.6	1053.08	669.018	1117.98	1044.27	954.782	628.298	1164.93	824.614	1200.56	926.057	964.522	1218.89	986.666	1103.81	1157.82	1379.33	873.717	886.641	1687.84	765.271	849.146
EC:1.1.5.4	Malate dehydrogenase (quinone)	81.4816	122.77	136.241	502.084	0.453059	135.638	102.184	4.66783	110.467	235.483	16.2822	149.233	54.2734	29.7871	165.422	15.2605	178.778	40.5085	33.8122	12.9931	1.14623	1.96959	5.39407	6.35805	5.92009	0.359575	10.453	12.1088	17.1581	5.08252	31.4277	15.8837	110.822	51.0756	79.1715	39.1478	29.0891	331.208	0.793138	1.48054
EC:1.1.5.6	Formate dehydrogenase-N	88.9206	218.439	95.9188	150.487	0.517611	177.269	217.296	4.7856	202.861	439.868	7.21139	159.64	71.1054	56.6173	325.448	39.9775	353.412	61.8061	62.4395	24.6431	1.28625	3.66123	1.04468	7.23562	1.06654	0.371398	14.1009	18.0295	15.4132	5.0264	29.5352	36.6418	4.71417	66.9297	150.82	56.5849	26.6671	362.718	1.50565	2.7537
EC:1.1.5.8	Quinate dehydrogenase (quinone)	4.60382	1.744	2.0075	7.69775	0.119541	8.84749	10.536	0.36741	9.02885	17.0288	3.54209	16.1397	3.90007	7.84823	1.41138	1.21216	13.5793	5.12058	0.154775	0	0	0.312303	2.56696	0.498347	4.11601	0	2.72728	4.46961	4.53768	0	13.6938	1.43073	0.390713	9.42226	0.190877	1.32962	0.830269	291.682	0.0403126	0.103692
EC:1.1.9.1	Alcohol dehydrogenase (azurin)	17.258	7.21185	0.139895	14.7528	0	25.4259	0	0	0	0	4.53235	26.3126	7.5165	0	0	0	0	1.6365	0	0	0	0	0	0	0	0	0.495778	0	0	0.202841	0.177415	0	5.65449	3.87791	0	4.82462	6.93868	0	0	0
EC:1.1.98.2	Glucose-6-phosphate dehydrogenase (coenzyme-F420)	3.22016	0.892673	0.326423	8.70758	0	4.4676	0	0	0	0	0	6.24593	2.6946	0	0	0	0	0.881194	0	0	0	0	0	0	0	0	0	0	0	0	0	0	5.23122	0.593341	0	0.645816	2.55011	0	0	0
EC:1.1.98.3	Decaprenylphospho-beta-D-ribofuranose 2-dehydrogenase	2.92682	1.12759	0.326423	7.51734	0	3.18645	0	0	0	0	0	3.90703	2.23368	0	0	0	0	0.881194	0	0	0	0	0	0	0	0	0	0	0	0	0	0	1.82333	0.593341	0	0.645816	1.95706	0	0	0
EC:1.1.99.1	Choline dehydrogenase	654.611	225.444	34.6204	474.962	0.0597704	749.341	9.53034	1.08415	8.56194	29.0066	161.501	1085.5	414.554	6.892	7.63806	13.247	25.7636	121.497	2.76661	2.76581	0.670798	0.868203	8.29006	8.13863	5.52802	0.695502	10.9299	2.6138	9.20913	4.4625	19.0251	2.19311	121.699	151.897	3.8505	175.218	223.442	156.64	0.0403126	1.8189
EC:1.1.99.2	L-2-hydroxyglutarate dehydrogenase	0.10063	0.234914	0	0.250578	0	0	0	0	0	0	0	0.983402	0.159548	0	0	0	0	0	0	0	0	0	0	0	0	0	0	0	0	0	0	0	2.56134	0	0	0	0	0	0	0
EC:1.1.99.21	D-sorbitol dehydrogenase (acceptor)	76.923	39.9743	7.01808	76.207	0	60.7505	0.318817	0.441069	0	0	7.68709	85.8483	33.1269	0.529772	0.830223	0	0.705766	31.1985	0.386939	0.086134	0.335399	0.0608991	0.968074	1.5169	0.706005	0.173876	1.93354	0	0	1.69034	0.857358	0	8.85617	27.0818	0.869705	17.4116	28.4172	0	0	0.857606
EC:1.1.99.24	Hydroxyacid-oxoacid transhydrogenase	0.10063	0.0469828	0	0	0	0	0	0	0	0	0	0	0.159548	0	0	0	0	0	0	0	0	0	0	0	0	0	0	0	0	0	0	0	0.0651189	0	0	0	0	0	0	0
EC:1.1.99.28	Glucose-fructose oxidoreductase	142.127	27.391	3.35749	64.4612	0	131.301	0	0	0	0.725788	33.707	257.76	103.139	0	0.373601	0	0.235255	10.7002	0.193469	0.833555	0	0.156152	0.514112	0.535377	0	0	0.941979	0	0	0.338069	0.310476	0.646088	21.0117	18.2664	0.320417	31.9109	41.5135	0	0	0
EC:1.1.99.3	Gluconate 2-dehydrogenase (acceptor)	146.501	82.7677	57.6416	927.827	0.119541	118.829	14.7867	5.4322	6.66962	14.0422	53.2326	138.704	58.879	63.6653	2.32463	100.129	42.2542	80.0871	5.0302	2.23631	0.670798	1.47511	15.5941	7.97891	9.50754	7.30277	32.3624	9.39555	9.01525	14.8074	43.8765	7.18593	17.5604	71.3238	9.2619	31.1762	57.546	300.596	0.0806252	4.88524
EC:1.1.99.31	(S)-mandelate dehydrogenase	10.0645	3.21832	0.279791	8.61362	0	25.5363	0	0	0	0	4.30383	24.8641	7.76469	0	0	0	0	1.40571	0	0	0	0	0.154234	0.624607	0	0	0	0	0	0	0.0146367	0	3.70092	2.11908	0	4.44473	3.85482	0	0	0
EC:1.10.2.2	Quinol--cytochrome-c reductase	370.587	131.918	21.0776	284.495	0.134483	388.978	31.0163	0.441069	0.44287	0.725788	87.4031	566.728	245.868	10.3637	1.78498	18.0866	21.7219	71.4258	0.773877	1.81278	0.335399	0.997809	2.9217	3.70303	0.94134	0.382526	5.50314	0	4.50763	2.87358	2.89763	8.32735	77.7163	84.4875	1.60209	111.017	130.659	0	0	1.40336
EC:1.10.3.11	Ubiquinol oxidase (non-electrogenic)	2.45285	0.751724	0.279791	2.819	0	1.971	0	0	0	0	0	1.30899	0.496373	0	0	0	0	1.21689	0	0	0	0	0.154234	0	0	0	0	0	0	0	0	0	0.781426	0.466197	0	0.493859	0.711659	0	0	0
EC:1.10.3.12	Menaquinol oxidase (H(+)-transporting)	4.77992	7.70517	335.562	3138.43	0	5.5845	7.6516	7.40996	7.84512	6.89499	0.418957	18.3391	2.62369	7.28436	7.09841	0	10.0376	0	9.75085	3.33422	2.01239	0	8.43144	9.81525	7.71899	0	4.16454	2.76077	1.55101	10.2773	12.2416	1.7229	399.569	6.6539	14.2815	0.949729	5.45606	1.81	0	0
EC:1.10.3.3	L-ascorbate oxidase	1.10693	0.610776	0	0	0	0	0	0	0	0	0	0	0	0	0	0	0	0	0	0	0	0	0	0	0	0	0	0	0	0	0	0	0.17365	0	0	0	0.415135	0	0	0
EC:1.10.9.1	Plastoquinol--plastocyanin reductase	1.3419	0.563793	1.95854	1.87933	0	2.64968	0.182181	0	0.632671	0	0	2.85266	0.981046	2.25153	0	0	0	0.0419616	0	0	0	0.156152	0	0	0	0	1.23945	0	0	0	1.33061	0	0.897338	0.084763	0	0.607827	1.1861	0	0	0
EC:1.11.1.1	NADH peroxidase	0.150945	0	0.186527	0.751734	0	0	0.455452	0.441069	0.0392256	0	2.70417	0.744196	0.0709104	0.496661	0	0	2.68113	0.125885	0	0.396931	227.149	3.22713	0	0	0	0.278201	0.396623	0	0	0	0.620953	0.161522	0.130238	0.296671	29.9361	0	0	5.00014	0	0
EC:1.11.1.10	Chloride peroxidase	481.763	157.978	76.9658	337.109	4.81211	445.133	107.831	3.35212	165.025	127.35	119.371	772.961	300.095	25.6131	13.3147	19.3904	184.634	165.484	163.359	38.6119	2.22202	15.9457	22.7757	5.27927	9.25949	123.37	11.804	10.8381	23.6869	9.80399	38.6406	34.5291	116.513	115.035	18.8589	140.343	345.894	11.7424	14.1337	21.7497
EC:1.11.1.15	Peroxiredoxin	2944.68	2607.41	2501.17	2610.99	1856.36	2404.32	1545.01	2488.25	2314.48	1994.84	2933.82	2217.26	2745.14	2040.05	2451.51	2538.21	2224.5	2088.14	2011.73	2073.35	1646.46	1607.53	1623.07	1649.98	2366.12	1986.62	1779.71	2073.48	1696	2223.22	2351.12	2011.21	1401.79	2094.81	1975.84	1983.21	2368.79	1938.21	2859.49	1768.86
EC:1.11.1.19	Dye decolorizing peroxidase	2.67525	0.892673	0.326423	7.70527	0	3.285	0	0.220534	0	0	0	3.90703	1.98549	0	0	0	0	1.38473	0	0	0	0	0	0	0	0	0.446201	0	0	0	0.399184	0	1.82333	0.593341	0	0.645816	1.95706	0	0	0
EC:1.11.1.21	Catalase peroxidase	276.581	173.18	60.7887	227.916	2.55996	392.284	108.01	2.3928	128.279	270.841	74.5457	511.635	221.299	26.0522	163.793	140.521	167.286	60.1239	153.299	22.9859	0.643127	9.66006	8.13531	5.27971	5.44001	80.6205	13.4584	10.588	10.8144	2.85127	37.4137	16.4903	71.8769	77.2377	86.9338	96.464	129.685	187.897	1.28709	5.56742
EC:1.11.1.5	Cytochrome-c peroxidase	1006.44	879.512	406.719	298.865	169.031	430.553	46.4753	804.212	198.158	84.6904	81.8493	321.898	161.374	178.202	823.25	442.017	53.3669	137.76	251.191	52.1901	109.256	105.247	95.1406	210.866	217.385	157.154	56.1137	314.989	278.891	183.675	636.171	61.8449	104.212	445.585	21.5801	130.996	276.139	176.739	50.8036	120.279
EC:1.11.1.6	Catalase	830.971	299.025	576.556	2136.81	172.435	766.753	86.6079	24.8026	223.111	107.677	516.829	951.945	583.814	202.961	33.815	550.253	55.9578	283.449	219.375	36.0151	19.2519	120.716	57.8716	153.862	267.849	177.306	49.6502	151.524	178.311	208.544	235.314	96.1543	335.918	228.116	49.2811	243.001	420.547	329.04	279.181	25.7773
EC:1.11.1.9	Glutathione peroxidase	689.087	557.881	673.407	1245.59	439.086	674.858	596.367	226.951	296.169	394.266	363.535	860.974	751.516	249.474	440.801	490.37	524.688	553.022	309.811	222.753	955.909	436.935	565.98	485.855	236.502	345.176	275.247	238.97	514.055	219.515	263.086	827.835	390.804	324.878	479.18	398.617	626.569	521.235	544.715	1041.43
EC:1.11.2.4	Fatty-acid peroxygenase	2.23902	0.0939655	22.9895	0.313222	0.248645	0.563706	1.98942	0.441069	0.242313	0.944885	0.101692	0.195086	0.667622	5.99834	1.74347	1.80687	1.76442	1.00037	1.25097	0.377084	0	0.408076	0.805614	0.744174	4.5575	2.61996	0.537424	0	0	0.912785	2.33656	11.3776	1.32408	4.68316	1.87673	0.0888946	0.207567	0.362001	1.7485	0.559003
EC:1.12.1.2	Hydrogen dehydrogenase	77.9379	38.9017	5.22276	82.1895	0	44.6103	1.27527	0	0	0	3.65635	60.0407	26.946	0	0	0	0.392092	20.9808	0	0	0	0	1.43951	1.42767	0	0	1.58649	0	0	0	1.1532	0	8.50886	22.547	0	13.98	30.1269	0	0	0
EC:1.12.1.3	Hydrogen dehydrogenase (NADP(+))	305.085	548.303	1735.78	141.672	1457	737.539	1290.16	1142.23	1415.71	986.64	2286.74	219.629	1736.26	1308.6	539.392	1102.28	1392.65	1941.87	953.819	1767.03	553.488	1329.53	2048.06	2050.99	1036.28	1145.35	2122.52	1422.65	1186.25	3047.9	955.672	1466.07	754.749	1562.93	2946.03	1733.72	952.105	1826.01	1888.43	1229.93
EC:1.12.1.5	Hydrogen dehydrogenase (NAD(P)(+))	0	0	0	0	0	0	0	0	0	0	0	0	0	0	0	0	0	0	0	0	0	0	0	0	0	0	0	0	0	0	0	0	0.347301	0	0	0	0	0	0	0
EC:1.12.2.1	Cytochrome-c3 hydrogenase	2.31449	6.48362	2.89117	1.25289	0	7.8183	4.82779	3.26391	0	0	21.9381	2.4096	4.32554	54.2354	0	113.83	21.8787	83.9232	7.04228	1.50834	0	1.35331	12.2359	25.6981	6.96592	7.92872	24.6898	4.70955	0	10.0068	18.8947	20.2441	0	0	4.3943	1.44359	4.7444	1.629	0	2.96264
EC:1.12.5.1	Hydrogen:quinone oxidoreductase	1.96228	0.563793	0	0	0	0	0	0	0	0	0.533218	0.992438	0	0	0	0	0	0	0	0	0	0	0	0	0	0	0	0	0	0	0	0	0	0	0	0	0	0	0	0
EC:1.12.7.2	Ferredoxin hydrogenase	687.189	916.939	196.11	62.4252	291.211	199.372	282.594	793.747	342.126	415.56	106.279	157.876	90.709	239.793	1053.54	231.942	94.0794	269.452	616.522	515.018	307.435	338.819	360.851	374.493	342.216	421.069	236.689	752.36	260.933	133.52	861.607	337.813	642.647	591.254	121.461	185.65	113.673	334.511	130.579	433.026
EC:1.12.98.1	Coenzyme F420 hydrogenase	7.69819	2.25517	2.78625	5.13685	0	19.3815	0.182181	0	1.75566	0.351554	3.82774	19.3491	6.63012	2.25153	0	0	0	2.82192	0	0	0	0.156152	0.41129	0.914603	0	0	1.23945	0	0.157525	0	1.33061	0	2.47452	3.56005	0	3.17209	4.13652	0	8.98534	0
EC:1.12.98.2	5,10-methenyltetrahydromethanopterin hydrogenase	0	0	0	0	0	0	0	0	0	0	0	0	0	0	0	0	0	0.545501	0	0	0	0	0	0	0	0	0	0	0	0	0	0	0	0	0	0	0.296525	0	0	0
EC:1.12.98.4	Sulfhydrogenase	0	0	0	0	0	0	0	0	0	0	0	0	0	0	0	0	0	0	0	0	0	0	0	0	0	0	0	0	0	0	0	0	0.347301	0	0	0	0	0	0	0
EC:1.12.99.6	Hydrogenase (acceptor)	822.817	1201.42	682.923	342.865	341.805	415.622	656.545	764.277	449.217	934.225	132.284	373.092	220.913	1718.79	1498.97	1144.72	1653.17	467.614	413.773	178.051	134.636	169.747	202.195	364.516	107.417	388.299	509.908	344.642	916.357	64.9605	843.221	337.41	82.2243	611.896	364.137	673.315	287.787	338.218	105.793	177.459
EC:1.13.11.1	Catechol 1,2-dioxygenase	60.7694	25.3838	4.29805	65.5499	0.0597704	78.8186	6.82404	0.20201	6.82209	14.2336	11.9464	107.031	34.344	4.29777	2.11707	0.636027	8.93304	13.2981	0.154775	0.172268	0	0.434101	3.13557	1.26795	4.71847	0.347751	2.38618	2.343	0.0901525	0	6.2663	0.900933	12.1664	18.5504	0.190877	16.4744	23.5642	149.19	0.0403126	0.103692
EC:1.13.11.11	Tryptophan 2,3-dioxygenase	175.163	78.0774	90.7221	172.513	0	191.143	2.59608	2.29356	3.22662	1.31549	25.7022	194.674	90.1743	2.61575	2.82276	0	3.48962	48.8223	3.01812	0.919689	0.838497	0.373202	3.64146	5.08608	2.87109	0.382526	4.85863	0.811991	0.387753	4.69915	5.24838	0.5743	151.618	53.1252	4.85204	48.3347	71.4132	0.452501	0.145708	1.40336
EC:1.13.11.15	3,4-dihydroxyphenylacetate 2,3-dioxygenase	31.8227	14.5919	2.43884	29.4767	0.0597704	36.8465	8.35755	0.20201	4.31545	13.8104	5.55422	46.7344	16.5604	5.75464	0	0.704301	17.6179	7.14564	1.14147	0.086134	0	0.0608991	0.445221	1.26795	0	0.173876	2.14226	2.6138	0	0	6.62113	0.649677	4.29784	11.0311	0.448127	7.82881	11.5152	156.773	0.0403126	0.103692
EC:1.13.11.16	3-carboxyethylcatechol 2,3-dioxygenase	50.9942	26.6392	5.45219	49.2386	0	42.3873	32.9952	0.477678	1.12805	9.62395	4.53235	43.4823	17.7276	10.9431	4.93983	11.6785	31.9096	27.471	1.52841	0.496164	0.335399	0.468455	0.762429	1.23449	1.36494	0	1.82843	0.216396	0.0601017	1.69034	1.81096	7.65757	7.11966	20.1028	1.51603	10.447	17.495	6.49339	0.0403126	0.961299
EC:1.13.11.2	Catechol 2,3-dioxygenase	269.349	130.325	118.017	645.2	0.0956326	355.263	5.75191	7.19295	16.5791	11.8553	63.9415	395.481	129.544	5.02389	4.84643	2.77588	16.2797	86.8862	7.73877	2.09738	1.50929	0.529354	4.28924	8.27158	6.54137	1.95158	9.25866	1.6118	1.10849	11.469	7.26337	1.93826	158.127	88.6494	35.3832	76.7685	99.9508	1.60638	0	5.72101
EC:1.13.11.20	Cysteine dioxygenase	0	0	0.466318	0.438511	0	0	0	0	0	0.408256	0	0	0	0	0	0	0	0	0	0	0	0	0	0	0	0	0	0	0	0	0	0	0.17365	0	0	0	0	0	0	0
EC:1.13.11.24	Quercetin 2,3-dioxygenase	0	0	0.466318	0	0	0	0	0	0	0	0	0	0	0	0	0	0	0	0	0	0	0	0	0	0	0	0	0	0	0	0	0	0	0	0	0	0	0	0	0
EC:1.13.11.25	dioxygenase	28.4697	13.758	2.82122	32.5438	0	18.5711	0.318817	0	0	0	1.89787	31.6815	12.6692	0	0	0	0	6.6719	0	0.086134	0	0.0608991	0.40255	0.356918	0	0.173876	0.495778	0	0	0	0.133061	0	6.208	7.7982	0	5.55895	11.9897	0	0	0
EC:1.13.11.27	4-hydroxyphenylpyruvate dioxygenase	495.241	195.242	94.414	414.636	0.0597704	524.692	9.54537	2.93664	10.3651	16.2749	99.0448	683.809	298.024	9.98454	5.52099	132.607	14.0498	128.252	3.40506	1.64766	1.50929	0.911405	8.14457	9.52169	7.83431	0.730277	12.277	3.15499	9.43306	7.50512	18.2565	2.12132	204.813	137.494	5.72952	126.466	217.857	149.144	0.186021	3.22226
EC:1.13.11.3	Protocatechuate 3,4-dioxygenase	265.499	120.945	19.6478	253.548	0.119541	398.745	13.6481	1.28616	14.0238	28.4672	78.5986	439.177	139.564	9.65509	4.35867	2.11051	19.2776	71.0058	1.08343	0.172268	0.670798	0.121798	7.37854	6.10509	9.64403	0.347751	8.0445	4.686	9.07535	3.38069	12.2372	1.80187	59.8729	87.5348	2.12116	79.6503	99.949	298.108	0.0806252	1.9226
EC:1.13.11.33	Arachidonate 15-lipoxygenase	0	0	0	0	0	0.03285	0	0	0	0	0	0	0	0	0	0	0	0	0	0	0	0	0	0	0	0	0	0	0	0	0	0	0.17365	0	0	0	0	0	0	0
EC:1.13.11.34	Arachidonate 5-lipoxygenase	0	0	0	0	0	0	0	0	0	0	0	0	0	0	0	0	0	0	0	0	0	0	0	0	0	0	0	0	0	0	0	0	0.0868252	0	0	0	0	0	0	0
EC:1.13.11.37	Hydroxyquinol 1,2-dioxygenase	13.1745	4.65129	0.279791	13.0301	0	25.5902	0	0	0	0	4.57044	24.2661	6.66558	0	0.70569	0	0	1.27983	0	0	0	0	0.154234	0	0	0	0.297467	0	0	0	0.0146367	0	5.42657	2.83956	0	4.14082	5.51536	0	0	0
EC:1.13.11.4	Gentisate 1,2-dioxygenase	81.9118	40.2995	9.78708	81.0645	13.5081	107.551	9.43014	7.26661	22.4522	17.5228	20.3004	132.41	45.2674	65.8506	19.0744	5.49547	13.9683	29.1893	21.9007	13.9521	28.8443	0.468455	7.96874	2.84419	18.6856	1.32145	4.77583	3.77779	31.4322	60.4974	12.4315	1.17588	183.223	44.0958	10.8178	28.2924	50.0534	146.252	1.45708	0.857606
EC:1.13.11.41	2,4'-dihydroxyacetophenone dioxygenase	1.10693	0.610776	0	0	0	0	0	0	0	0	0	0	0	0	0	0	0	0	0	0	0	0	0	0	0	0	0	0	0	0	0	0	0.17365	0	0	0	0.415135	0	0	0
EC:1.13.11.49	Chlorite O(2)-lyase	72.4792	32.841	88.7403	469.855	0	47.0957	3.37035	2.51409	2.65722	1.31549	5.48452	53.1303	36.4894	52.0501	16.2309	0	3.29358	19.7639	3.32767	0.952634	0.503098	0.728707	4.16431	3.34611	2.49455	11.2671	4.7099	0.690193	7.41577	3.00881	4.21361	0.5743	137.14	25.768	4.80626	17.589	34.7527	1.7195	0	3.74228
EC:1.13.11.5	Homogentisate 1,2-dioxygenase	314.826	102.861	75.9865	236.733	0	318.733	2.09508	1.85249	3.41642	2.04128	59.0283	448.114	214.728	2.31775	3.15485	125.828	3.33278	59.1029	2.47641	1.47539	0.838497	0.321152	3.64146	5.57685	2.30628	0.382526	5.35441	0.811991	4.89538	4.12444	4.2726	1.22039	179.276	71.7943	3.79924	79.2959	148.332	0.0905002	0.145708	1.40336
EC:1.13.11.52	Indoleamine 2,3-dioxygenase	1.15724	0	0	0	0	0	0	0	0	0	0	0.372098	0	0	0	0	0	0	0	0	0	0	0	0	0	0	0	0	0	0	0	0	2.60475	0	0	0	0	0	0	0
EC:1.13.11.53	Acireductone dioxygenase (Ni(2+)-requiring)	73.7114	30.0455	67.0822	66.9669	0.0597704	43.2086	8.40674	1.61343	5.54916	7.92833	8.11252	45.6086	32.2288	6.16356	1.66045	1.14928	11.5405	15.2023	2.05077	0.555703	0.503098	0	2.04771	2.78485	1.60028	0.208651	3.51408	3.03319	4.89538	2.09602	11.4708	1.22398	128.7	25.5751	2.79999	15.8795	30.8386	149.144	0.0403126	0.649442
EC:1.13.11.54	Acireductone dioxygenase (Fe(2+)-requiring)	73.7114	30.0455	67.0822	66.9669	0.0597704	43.2086	8.40674	1.61343	5.54916	7.92833	8.11252	45.6086	32.2288	6.16356	1.66045	1.14928	11.5405	15.2023	2.05077	0.555703	0.503098	0	2.04771	2.78485	1.60028	0.208651	3.51408	3.03319	4.89538	2.09602	11.4708	1.22398	128.7	25.5751	2.79999	15.8795	30.8386	149.144	0.0403126	0.649442
EC:1.13.11.57	Gallate dioxygenase	0	0	0.124507	0	0	0.470741	2.49724	0.0366087	1.12805	3.81765	2.9327	0	0	0.767175	0	0.0598896	4.28674	0.321846	0.154775	0	0	0	0.0426713	0.0745067	0	0	0.2231	0.216396	0	0	4.64961	0.119885	0	2.45092	0.190877	0	0	6.42551	0.0403126	0.103692
EC:1.13.11.6	3-hydroxyanthranilate 3,4-dioxygenase	88.8059	39.0897	65.098	91.7742	0	73.7154	2.09508	1.41142	2.21435	0.907235	6.09391	61.3962	40.4189	1.78798	1.66045	0	2.23493	20.0577	1.896	0.555703	0.503098	0	2.36492	2.85535	1.60028	0.208651	2.42931	0.690193	0.387753	2.09602	2.92735	0.5743	130.107	26.9123	2.60911	20.2102	40.1494	0.0905002	0	0.545749
EC:1.13.11.75	All-trans-8'-apo-beta-carotenal 15,15'-oxygenase	2.11323	0.751724	2.23833	3.00693	0	2.59515	0.182181	0	0.126534	0	0	1.9668	0.709104	2.25153	0	0	0	1.21689	0	0	0	0.156152	0.154234	0	0	0	1.23945	0	0	0	1.33061	0	1.7365	0.55096	0	0.493859	1.42332	0	0	0
EC:1.13.11.79	5,6-dimethylbenzimidazole synthase	116.308	52.0475	8.97662	504.064	0	133.602	0.318817	0.441069	0.695938	0	21.0175	164.253	59.976	0.529772	1.1208	6.46807	0.705766	36.0102	0.386939	0.086134	0.335399	0.373202	1.12231	2.14151	0.706005	0.173876	2.37974	0	4.50763	1.69034	1.78879	0	23.2335	34.0959	0.869705	29.1122	42.1759	0	0	0.857606
EC:1.13.11.8	Protocatechuate 4,5-dioxygenase	12.3523	4.98017	0	3.75867	0	1.8396	0	0	0	0	0	5.64792	1.59548	0	0	0	0	0.125885	0	0	0	0	0	0	0	0	0	0	0	0	0.384104	0	2.88694	0.127145	0	0.683805	1.66054	0	0	0
EC:1.13.11.80	(3,5-dihydroxyphenyl)acetyl-CoA 1,2-dioxygenase	2.0126	0.751724	0.279791	2.819	0	1.971	0	0	0	0	0	1.32892	0.496373	0	0	0	0	1.21689	0	0	0	0	0.154234	0	0	0	0	0	0	0	0	0	0.738014	0.466197	0	0.493859	0.711659	0	0	0
EC:1.13.11.9	2,5-dihydroxypyridine 5,6-dioxygenase	18.5662	5.91983	0	12.4036	0	41.7195	0	0	0	0	7.80783	40.2929	11.4166	0	0	0	0	0	0	0	0	0	0	0.624607	0	0	0.297467	0	0	0	0	0	5.77387	4.02624	0	6.38218	6.58285	0	0	0
EC:1.13.12.16	Nitronate monooxygenase	1157.58	667.981	179.68	1063.41	1.15058	1055.85	16.844	362.761	20.4562	30.6773	236.519	1362.98	498.32	16.0852	408.117	39.2049	15.7554	246.775	37.8039	30.2072	87.581	5.70057	92.5613	54.1365	65.3817	14.8837	52.3606	190.197	75.8115	18.3064	409.047	18.5966	294.298	491.754	14.1977	241.769	346.461	230.934	0.0403126	56.9396
EC:1.13.12.3	Tryptophan 2-monooxygenase	4.0252	0.892673	1.49222	7.51734	0	3.18645	0	0	0	0	0	4.14623	1.98549	0	0	0	0	0.881194	0	0	0	0	0	0	0	0	0	0	4.50763	0	0	0	0.694601	0.974775	0	0.645816	1.95706	0	0	0
EC:1.13.12.4	Lactate 2-monooxygenase	1.61008	0	0	0.0419718	0	0	0	0	0	0	0	0.584725	0	0	0	0	0	0	0	0	0	0	0	0	0	0	0	0	0	0	0	0	2.25745	0	0	0	0	0	0	0
EC:1.13.99.1	Inositol oxygenase	1.64379	0.51681	0	3.88396	0	18.7025	0	0	0.506137	0	4.30383	18.1087	9.59666	0	0	0	0	0.0419616	0	0	0	0	0	0	0	0	0.148734	0	0	0	0	0	1.84503	0.211908	0	2.20337	1.30471	0	0	0
EC:1.14.11.1	Gamma-butyrobetaine dioxygenase	5.8783	2.52908	0.676161	4.66701	0	4.21564	0	0	0	0	0.983786	12.5184	3.94723	0	0	12.0977	0	0.545501	0	0.086134	0	0.0608991	0.0426713	0	0	0.173876	0.0991557	0	0	0	0	0	0.434126	1.18668	0	1.41814	2.08575	0	0	0
EC:1.14.11.16	Peptide-aspartate beta-dioxygenase	203.314	81.3192	13.2667	190.157	0	120.11	1.09309	0	0.759205	0	16.5233	127.045	97.2299	0.794657	0.871735	0	0.823394	39.9475	0.580408	0.086134	0	0.0608991	1.73924	1.47229	0.706005	0.799828	4.41243	0	0	1.31847	0.665306	0.430725	73.2804	59.0374	1.2359	46.8912	88.5524	0	0	1.63725
EC:1.14.11.17	Taurine dioxygenase	785.215	288.555	77.0688	513.346	0.258806	832.648	94.1192	2.83387	105.337	226.602	172.953	1359.67	533.364	23.4116	166.169	16.8146	163.101	122.452	32.8449	16.1094	0.978526	2.46459	10.0807	9.77465	8.75588	0.881201	13.7683	9.01473	16.9758	5.55582	20.8658	17.6389	124.786	159.783	78.3856	201.849	246.294	176.023	0.752826	2.23445
EC:1.14.11.18	Phytanoyl-CoA dioxygenase	73.8875	38.9407	7.29787	74.7035	0	54.7718	0.318817	0.441069	0	0	6.43022	69.5802	28.7304	0.529772	0.830223	5.62962	0.705766	32.5832	0.386939	0.086134	0.335399	0.0608991	1.12231	1.5169	0.706005	0.173876	1.93354	0	0	1.69034	1.03477	0	8.6391	26.5732	0.869705	15.854	27.1124	0	0	0.857606
EC:1.14.11.2	Procollagen-proline dioxygenase	106.139	44.1168	65.1912	93.215	0	58.5387	2.09508	1.41142	2.21435	1.72375	6.93183	75.9346	43.2554	1.78798	2.2416	0	2.23493	24.1489	1.896	0.555703	0.503098	0.312303	2.36492	2.85535	1.60028	0.208651	2.42931	0.690193	0.387753	2.09602	4.05083	0.5743	129.152	27.3996	2.60911	21.4639	42.581	0.0905002	0	0.545749
EC:1.14.11.27	[Histone H3]-lysine-36 demethylase	0	0	0	0	0	0	0	0	0	0	0	0	0	0	0	0	0	0	0	0	0	0	0	0	0	0	0	0	0	0	0	0	0.477538	0	0	0	0	0	0	0
EC:1.14.11.33	DNA oxidative demethylase	317.496	191.647	60.0837	265.5	0.258806	402.424	93.9712	2.3928	101.873	220.66	83.2075	540.974	241.217	23.9331	163.388	20.3223	167.335	65.046	31.6067	13.3039	0.643127	2.06484	2.1675	5.80394	0.768604	0.39435	10.4465	9.01473	12.2142	3.69644	20.1787	15.3417	63.1436	89.472	76.1426	115.174	108.192	181.359	0.752826	1.9226
EC:1.14.11.47	50S ribosomal protein L16 3-hydroxylase	219.384	194.064	64.8247	250.75	168.991	238.348	111.874	3.25641	109.834	234.758	32.5834	277.971	146.675	30.6066	167.332	21.4716	177.111	89.2469	100.52	19.3043	0.978526	19.5627	8.24739	6.8042	13.3882	62.7461	19.7488	11.8449	92.703	5.04872	83.9129	16.9605	43.0835	97.1159	86.4953	80.6289	84.7171	349.508	1.08455	9.66678
EC:1.14.12.1	Anthranilate 1,2-dioxygenase (deaminating, decarboxylating)	14.541	6.37368	1.35232	9.83518	0	11.0593	0	0	4.55523	13.6085	1.96757	27.2163	9.09993	0	0	0	0	1.091	0	0.172268	0	0.121798	0.0853427	0	0	0.347751	0.198311	0	0.0601017	0	0.0292735	0	0.955077	4.15339	0	2.98823	5.00178	0.13575	0	0
EC:1.14.12.10	Benzoate 1,2-dioxygenase	40.9735	16.0634	3.7464	40.4533	0.119541	65.1192	13.0104	0.404019	13.6442	28.4672	10.2705	77.7286	22.2184	8.59554	1.41138	1.27205	17.8661	6.79023	0.309551	0.172268	0	0.121798	5.15758	0.572854	8.11906	0.347751	3.78081	4.686	0.0601017	0	10.3743	1.80187	9.83295	16.6729	0.381755	10.776	16.9221	298.243	0.0806252	0.207385
EC:1.14.12.17	Nitric oxide dioxygenase	621.963	565.493	240.82	663.803	4.56227	380.874	219.232	364.378	154.622	312.58	82.0108	554.524	236.377	37.5747	568.651	32.8392	176.814	154.775	240.121	81.8444	67.1359	15.6979	82.1469	49.493	88.9778	119.339	37.4169	163.239	104.166	16.898	368.152	48.5973	188.162	340.109	101.616	104.527	132.888	269.031	2.81702	56.0298
EC:1.14.12.18	Biphenyl 2,3-dioxygenase	0	0	0	0	0	0	0	0	0	0	0	0.106314	0	0	0	0	0	0	0	0	0	0	0	0	0	0	0	0	0	0	0	0	0	0	0	0	0	0	0	0
EC:1.14.12.19	3-phenylpropanoate dioxygenase	95.5481	52.9966	10.0958	92.8391	0	79.8912	60.6662	0.882138	0	11.6126	9.0647	84.5194	34.4625	20.0207	9.87966	23.2372	53.0109	51.8646	2.74726	0.992327	0.670798	0.93691	1.13105	2.31997	2.72989	0	2.87551	0	0.0601017	3.38069	1.41932	15.0754	10.8531	38.5672	2.65031	19.9063	34.3969	0	0	1.71521
EC:1.14.13.1	Salicylate 1-monooxygenase	61.0703	23.5877	3.14205	51.1473	0.0597704	133.219	5.37661	0.165401	2.39656	5.00295	31.2629	137.664	39.545	4.066	0.70569	0.644412	7.06746	7.5233	0	0.105981	0	0.373202	0.196905	1.46113	0.658938	0.173876	1.65243	2.3974	0	0	5.37922	0.529792	18.1434	13.7719	0.198201	25.5697	18.5132	145.008	0	0
EC:1.14.13.10	2,6-dihydroxypyridine 3-monooxygenase	0.10063	0.0469828	0	0	0	0	0	0	0	0	0	0	0.159548	0	0	0	0	0	0	0	0	0	0	0	0	0	0	0	0	0	0	0	0.0651189	0	0	0	0	0	0	0
EC:1.14.13.107	Limonene 1,2-monooxygenase	24.3021	8.31595	0.886004	25.5589	0	48.8151	0	0	0	0	7.80783	46.9375	14.3948	0	0	0	0	3.31497	0	0	0	0	0.308467	0.624607	0	0	0.297467	0	0	0	0	0	10.3322	5.55198	0	8.01571	9.96323	0	0	0
EC:1.14.13.111	Methanesulfonate monooxygenase	0	0	0	0	0	0	0	0	0	0	0	0.903666	0	0	0	0	0	0	0	0	0	0	0	0	0	0	0	0	0	0	0	0	0	0	0	0	0	0	0	0
EC:1.14.13.113	FAD-dependent urate hydroxylase	0.0754725	0	0.445334	1.87933	0.0597704	3.13159	6.528	0.20201	5.61243	13.4171	2.9327	0.916956	0.354552	4.29777	0.70569	0.636027	8.93304	1.90044	0.154775	0	0	0	0.0735181	0.286427	0.715419	0	1.4566	2.343	0	0	8.67648	0.649677	1.3675	5.65581	0.190877	0	0	149.054	0.0403126	0.103692
EC:1.14.13.114	6-hydroxynicotinate 3-monooxygenase	0.905669	0	0	0	0	0.03285	0	0	0	0	0	0.0531569	0	0	0	0	0	0	0	0	0	0	0	0	0	0	0	0	0	0	0	0	0	0	0	0	0	0	0	0
EC:1.14.13.127	3-(3-hydroxy-phenyl)propanoic acid hydroxylase	487.562	207.397	34.9701	400.236	0	510.424	33.6329	2.24195	1.12805	10.3497	95.4581	674.069	255.324	13.0622	8.63432	11.6785	34.968	156.335	3.26963	1.67425	1.67699	1.18051	4.58331	8.99746	4.18896	0.695502	10.3062	0.216396	0.0300508	8.78978	6.36432	8.30366	79.8574	142.713	5.31527	119.07	169.89	6.56126	0.0403126	4.39172
EC:1.14.13.129	Beta-carotene 3-hydroxylase	144.567	27.9078	3.54402	69.0342	0	170.262	0.102477	0	0.759205	0.725788	41.2482	277.459	136.503	0.0579438	0.664179	125.828	0.76458	11.1198	0.193469	0.833555	0	0.156152	0.514112	0.535377	0	0	1.1155	0	0	0.338069	3.99184	0.646088	22.6323	20.7246	0.320417	38.521	79.9431	0	0	0
EC:1.14.13.141	Cholest-4-en-3-one 26-monooxygenase	7.84914	2.81897	0.979268	22.552	0	9.55935	0	0	0	0	0	12.1995	5.95648	0	0	0	0	2.64358	0	0	0	0	0	0	0	0	0	0	0	0	0	0	8.07474	1.78002	0	1.93745	5.87119	0	0	0
EC:1.14.13.142	3-ketosteroid 9-alpha-monooxygenase	66.6502	30.3349	6.9015	91.273	0	48.6725	0.637633	0	0	0	3.79575	76.2801	31.7913	0	0	0	0	17.2043	0	0.172268	0	0.121798	0.959334	0.713836	0	0.347751	0.991557	0	0	0	0.266123	0	17.886	17.8426	0	13.5492	30.1471	0	0	0
EC:1.14.13.148	Trimethylamine monooxygenase	46.6505	25.8875	5.54918	46.4196	0	37.4162	0	0.441069	0	0	4.53235	40.1334	17.2312	0.529772	0.830223	0	0.705766	25.3448	0.386939	0	0.335399	0	0.565524	1.15998	0.706005	0	1.43776	0	0	1.69034	0.70966	0	5.33975	19.665	0.869705	9.95316	16.7833	0	0	0.857606
EC:1.14.13.149	Phenylacetyl-CoA 1,2-epoxidase	191.334	92.4931	16.3491	202.572	0.119541	254.61	13.6481	1.28616	12.7433	39.2633	38.3025	282.75	107.098	9.78289	11.291	1.27205	29.8641	71.0234	3.05681	0.172268	0.670798	0.121798	2.17572	4.85587	1.41201	0.347751	7.67267	4.686	0	3.78637	12.3259	1.29935	48.5283	69.5014	2.63566	49.6769	75.1002	298.243	0.0806252	1.9226
EC:1.14.13.151	Linalool 8-monooxygenase	2.71701	0.610776	0	0	0	0	0	0	0	0	0	0	0	0	0	0	0	0	0	0	0	0	0	0	0	0	0	0	0	0	0	0	0.17365	0	0	0	0.415135	0	0	0
EC:1.14.13.165	Nitric-oxide synthase (NAD(P)H)	3.57236	2.34914	80.7196	399.756	0	4.17195	1.9129	1.85249	1.96128	1.31549	0	7.40661	2.09186	1.82109	1.70196	0	3.01911	0.881194	2.43771	0.833555	0.503098	0	2.10786	2.45381	1.92975	0	1.04113	0.690193	0.387753	2.36648	3.06041	0.430725	101.13	1.90717	3.57037	0.645816	2.90594	0.452501	0	0
EC:1.14.13.170	Pentalenolactone D synthase	0.0880512	0	0	0	0	0	0	0	0	0	0	0.033223	0	0	0	0	0	0	0	0	0	0	0	0	0	0	0	0	0	0	0	0	0.0434126	0	0	0	0	0	0	0
EC:1.14.13.171	Neopentalenolactone D synthase	0.0880512	0	0	0	0	0	0	0	0	0	0	0.033223	0	0	0	0	0	0	0	0	0	0	0	0	0	0	0	0	0	0	0	0	0.0434126	0	0	0	0	0	0	0
EC:1.14.13.172	Salicylate 5-hydroxylase	1.81134	0	0	0	0	0	0	0	0	0	0	0	0	0	0	0	0	0	0	0	0	0	0	0	0	0	0	0	0	0	0	0	0.781426	0	0	0.683805	0	0.13575	0	0
EC:1.14.13.2	4-hydroxybenzoate 3-monooxygenase	117.013	56.4498	9.88827	111.465	0.0597704	151.647	6.82404	0.643078	5.80223	13.4171	30.5393	174.631	57.012	4.82754	1.82649	0.636027	9.6388	37.491	0.541714	0.086134	0.335399	0.373202	1.01074	2.42794	1.36494	0.173876	3.6876	2.343	4.53768	1.69034	7.09438	0.649677	21.2648	38.777	1.06058	32.6452	44.4888	149.054	0.0403126	0.961299
EC:1.14.13.20	2,4-dichlorophenol 6-monooxygenase	0	0	0	0	0	0.03285	0	0	0	0	0	0.186049	0	0	0	0	0	1.21689	0	0	0	0	0	0	0.658938	0	0	0	0	0	0	0	0	0.254289	0	0	0	0	0	0
EC:1.14.13.22	Cyclohexanone monooxygenase	60.0308	24.6847	3.04226	67.8603	0	127.754	0	0	3.55814	2.22273	28.0952	136.859	39.2014	0	1.41138	0	0	8.31847	0	0.172268	0	0.121798	8.00781	0.624607	11.4076	0.347751	0.867612	0	0.0601017	0	0.0887075	0.502513	20.1686	15.1442	0	21.9893	25.6399	0	0	0
EC:1.14.13.40	Anthraniloyl-CoA monooxygenase	86.5936	41.8616	6.34192	82.0016	0	97.6092	0.318817	0.441069	0	0	14.7397	107.231	38.6107	0.529772	1.1208	0	0.705766	30.8208	0.386939	0	0.335399	0	0.925402	2.14151	0.706005	0	2.13185	0	0	1.69034	1.03477	0	19.5066	29.6671	0.869705	22.7555	33.7445	0.0678751	0	0.857606
EC:1.14.13.50	Pentachlorophenol monooxygenase	5.8783	2.52908	0.676161	4.66701	0	4.21564	0	0	0	0	0.983786	12.4653	3.94723	0	0	0	0	0.545501	0	0.086134	0	0.0608991	0.0426713	0	0	0.173876	0.0991557	0	0	0	0	0	0.607776	1.18668	0	1.41814	2.08575	0	0	0
EC:1.14.13.59	L-lysine N(6)-monooxygenase (NADPH)	0.595226	0.240552	0.588493	2.56091	0	4.2048	0.125249	0	6.90371	15.0147	0.038087	4.84392	1.45366	0.0579438	0.70569	0.513254	1.2841	0.949172	0	0	0	0	5.12056	0	6.68916	0	0.0619723	0	0	0	1.34525	0.251256	1.32408	3.22438	0.198201	0.0824365	0.177915	0	0	0
EC:1.14.13.7	Phenol 2-monooxygenase	17.9796	5.91983	0	12.7795	0	41.8838	0	0	0	0	7.80783	40.6916	11.4166	0	0	0	0	0.503539	0	0	0	0	0	0.624607	0	0	0.297467	0	0	0	0	0	5.99094	4.02624	0	7.10397	6.58285	0	0	0
EC:1.14.13.70	Sterol 14-alpha-demethylase	3.72331	1.50345	0.326423	7.51734	0	3.18645	0	0	0	0	0	4.03992	1.98549	0	0	0	0	0.881194	0	0	0	0	0	0	0	0	0	0	0	0	0	0	2.73499	0.593341	0	0.645816	2.3722	0	0	0
EC:1.14.13.81	Magnesium-protoporphyrin IX monomethyl ester (oxidative) cyclase	5.32131	1.02422	1.95854	0.820643	0	2.80408	0.182181	0	0.126534	0	0.38087	3.50835	0.943109	2.25153	0	0	0	0	0	0	0	0.156152	0	0	0	0	1.23945	0	0	0	1.50803	0	1.06795	0.084763	0	0.721794	1.12679	0	0	0
EC:1.14.13.82	Vanillate monooxygenase	274.786	129.523	27.8695	252.864	0.179311	279.259	20.341	1.92923	19.1149	47.4638	43.5075	330.111	118.113	14.6482	6.01912	7.5377	29.1223	95.3523	1.62514	0.344536	1.0062	0.243596	2.93095	6.30228	5.52567	0.695502	10.9329	7.029	13.583	5.07103	21.7267	1.94903	44.118	100.268	3.18175	64.0239	97.1225	447.161	0.120938	2.8839
EC:1.14.13.83	Precorrin-3B synthase	110.94	51.5777	8.97662	107.055	0	116.388	0.318817	0.441069	0.189801	0	16.7137	146.97	51.3959	0.529772	1.1208	0	0.705766	36.0102	0.386939	0.086134	0.335399	0.373202	1.12231	2.14151	0.706005	0.173876	2.231	0	4.50763	1.69034	1.78879	0	22.7343	33.7992	0.869705	26.9848	41.4642	0	0	0.857606
EC:1.14.13.84	4-hydroxyacetophenone monooxygenase	18.8681	6.67155	0	12.4036	0	41.6867	0	0	0	0	7.80783	40.3461	11.4166	0	0	0	0	0	0	0	0	0	0	0.624607	0	0	0.297467	0	0	0	0	0	6.9026	4.02624	0	6.38218	6.99798	0	0	0
EC:1.14.13.9	Kynurenine 3-monooxygenase	67.3214	27.0151	4.19686	64.0853	0	58.3745	0.364362	0	0.253068	0	5.17983	39.8145	31.697	0.264886	0.290578	0	0.274465	13.9313	0.193469	0	0	0	0.565524	0.490763	0.235335	0.208651	1.43776	0	0	0.439489	0.221769	0.143575	28.0011	19.7074	0.411965	16.0694	29.7118	0	0	0.545749
EC:1.14.14.1	Unspecific monooxygenase	37.9038	14.3608	3.03107	37.1068	0	60.7393	0	0	0	0	10.8037	89.6225	26.7095	0	0.290578	0	0	3.23104	0	0.172268	0	0.121798	0.239576	0.624607	0	0.347751	0.495778	0	0	0	0	0	9.6593	9.1544	0	12.6375	15.9139	0	0	0
EC:1.14.14.11	Styrene monooxygenase	0	0	0	0	0	0.03285	0	0	0	0	0	0.186049	0	0	0	0	0	0	0	0	0	0	0	0	0	0	0	0	0	0	0	0	0.738014	0	0	0	0	0	0	0
EC:1.14.14.12	3-hydroxy-9,10-secoandrosta-1,3,5(10)-triene-9,17-dione monooxygenase	62.533	26.3493	5.10618	67.6247	0	79.6721	0.318817	0	0	0	12.3337	88.3733	31.9214	0.132443	0	0	0	10.7422	0	0.086134	0	0.0608991	0.556784	0.981525	0	0.173876	0.793246	0	0	0	0.133061	0	18.9279	14.5369	0	17.4116	24.503	0	0	0
EC:1.14.14.5	Alkanesulfonate monooxygenase	484.645	356.012	117.814	465.313	0.517611	655.412	158.453	5.26327	206.464	434.311	118.241	895.053	349.569	37.0032	323.123	17.1769	297.885	126.166	61.7237	24.9547	1.62165	3.18497	8.78618	12.1285	9.12065	1.24078	19.6189	17.9751	24.2646	7.4605	40.7416	22.5836	77.1177	163.16	150.922	172.578	165.076	356.021	1.54596	3.71499
EC:1.14.14.8	Anthranilate 3-monooxygenase (FAD)	2.76732	1.45647	59.269	0	0	0.9855	1.4119	1.41142	1.96128	0.907235	0	2.711	0	1.52309	1.36987	0	1.96046	0	1.70253	0.555703	0.503098	0	1.43951	2.00766	1.36494	0	0.594934	0.690193	0.387753	1.65654	2.57252	0.430725	99.6753	0.974775	2.19715	0	0.948879	0.0905002	0	0
EC:1.14.14.9	4-hydroxyphenylacetate 3-monooxygenase	27.3029	9.76067	89.1973	420.368	0.777015	52.5051	10.2249	4.70091	7.54207	15.4434	8.11252	52.0015	17.8428	8.78758	3.3624	1.18342	25.3421	5.15247	3.65657	1.78619	1.3416	1.45741	4.05275	5.23867	2.87109	0.417301	3.48086	3.95359	1.06632	4.80057	11.1306	2.58794	108.987	9.29342	37.4335	8.53806	10.7935	160.845	0.331729	0.571478
EC:1.14.15.12	Pimeloyl-[acyl-carrier protein] synthase	0	0	0.466318	0	0	0	0	0	0	0	0	0	0	0	0	0	0	0	0	0	0	0	0	0	0	0	0	0	0	0	0	0	0	0	0	0	0	0	0	0
EC:1.14.15.13	Pulcherriminic acid synthase	0	0	0.466318	0	0	0	0	0	0	0	0	0	0	0	0	0	0	0	0	0	0	0	0	0	0	0	0	0	0	0	0	0	0	0	0	0	0	0	0	0
EC:1.14.15.3	Alkane 1-monooxygenase	42.1972	18.397	4.09147	75.221	0	38.0511	0.318817	0	5.83576	9.02699	1.93596	58.1137	23.5894	0	0.70569	0	0	12.5986	0	0.086134	0	0.0608991	8.0474	0.356918	10.8052	0.173876	0.570145	0	0.0300508	0	0.221769	0.502513	11.2113	13.6608	0	8.87047	21.7157	0	0	0
EC:1.14.15.7	Choline monooxygenase	138.483	64.4524	12.2408	136.095	0	94.0275	0.683178	0.441069	4.8083	14.425	11.6101	107.253	60.2856	0.794657	1.82649	0	0.980231	44.3325	0.580408	0.086134	0.335399	0.0608991	1.5336	2.00766	0.94134	0.382526	3.37129	0	0	2.12983	1.07913	0.143575	32.8199	47.9335	1.28167	30.4419	55.223	0	0	1.40336
EC:1.14.15.9	Spheroidene monooxygenase	0	0	0	0	0	0	0	0	0	0	0	0	0	0	0	0	0	0	0	0	0	0	0	0	0	0	0	0	0	0	0.177415	0	0	0	0	0	0	0	0	0
EC:1.14.16.1	Phenylalanine 4-monooxygenase	248.896	71.6172	70.9969	164.63	0	213.602	2.09508	1.41142	2.40415	2.04128	41.7749	341.003	149.207	1.78798	2.32463	5.62962	2.47018	34.6183	2.08947	1.47539	0.503098	0.633455	3.07593	3.79226	1.60028	0.382526	3.47045	0.811991	4.89538	2.43409	4.34667	1.22039	156.34	47.658	2.92953	60.5293	86.1802	0.0905002	0.145708	0.545749
EC:1.14.16.2	Tyrosine 3-monooxygenase	0	0	0	0.438511	0	0	0	0	0	0	0	0	0	0	0	0	0	0	0	0	0	0	0	0	0	0	0	0	0	0	0	0	0	0	0	0	0	0	0	0
EC:1.14.17.3	Peptidylglycine monooxygenase	1.30819	0.328879	0	1.31553	0	4.63185	0	0	0	0	0.647478	4.41202	1.66639	0	0	0	0	0	0	0	0	0	0	0	0	0	0	0	0	0	0	0	0.868252	0	0	1.21565	1.1861	0	0	0
EC:1.14.18.1	Tyrosinase	146.366	29.4582	4.70981	71.6653	0	141.419	0	0	0	0.725788	35.6113	260.615	105.373	0.132443	0.373601	0	0.235255	12.1269	0.193469	0.833555	0	0.156152	0.514112	0.535377	0	0	0.941979	0	0	0.338069	0.310476	0.646088	23.2257	18.8174	0.320417	35.5199	42.9368	0	0	0
EC:1.14.18.6	4-hydroxysphinganine ceramide fatty acyl 2-hydroxylase	65.812	26.2634	4.19686	61.8301	0	38.6316	0.364362	0	0.253068	0	5.17983	38.1932	31.0942	0.264886	0.290578	0	0.274465	13.134	0.193469	0	0	0	0.565524	0.490763	0.235335	0.208651	1.43776	0	0	0.439489	0.221769	0.143575	24.7886	19.2836	0.411965	15.1577	28.8222	0	0	0.545749
EC:1.14.19.1	Stearoyl-CoA 9-desaturase	410.838	151.186	26.6146	331.938	0	414.567	1.4119	0.441069	11.8461	17.7364	88.3869	587.143	295.566	5.5626	3.19636	125.828	1.64679	82.108	0.967346	1.40275	0.335399	2.04767	18.3723	4.59532	19.105	0.765052	9.59331	0	0.0601017	3.31307	6.0024	1.43575	112.843	106.059	2.2887	115.835	194.837	0	0	8.80995
EC:1.14.19.2	Stearoyl-[acyl-carrier-protein] 9-desaturase	3.5306	2.34914	59.5954	9.54326	0	25.1739	1.4119	1.41142	1.96128	1.31549	0	9.4885	27.0406	1.52309	1.36987	125.828	2.1173	0.923156	1.70253	0.555703	0.503098	0	1.43951	2.00766	1.36494	0	0.594934	0.690193	0.387753	1.65654	2.70558	0.430725	108.64	1.65288	2.19715	0.835761	39.7936	0.0905002	0	0
EC:1.14.19.3	Acyl-CoA 6-desaturase	11.2117	4.49249	1.05481	32.3484	0	54.4982	0.296044	0	5.82817	8.52801	4.95131	38.5276	17.8694	0.135754	1.1208	1.02651	1.65659	4.3061	0.464326	0.357238	0	0	5.12056	0	7.3481	0	0.235495	0.121799	0.223927	0	0.0443538	0.251256	11.0159	5.08917	0.823931	5.32494	8.59922	0	0.145708	0
EC:1.14.19.9	Tryptophan 7-halogenase	1523.21	303.368	37.7717	724.859	0	1367.28	0.364362	0	0.253068	7.25788	346.439	2668.89	1074.86	0.264886	6.93237	0	2.62702	118.793	2.12816	8.33555	0	1.56152	5.70665	5.84454	0.235335	0.208651	10.8575	0	0	3.82017	3.50395	6.60445	237.337	209.577	3.61614	357.82	462.223	0	0	0.545749
EC:1.14.99.1	Prostaglandin-endoperoxide synthase	4.77992	0.84569	0.326423	2.94429	0	3.05505	0	0	0	0	0.723652	6.67118	2.3755	0	0	0	0	0	0	0	0	0	0	0	0	0	0	0	0	0	0	0	0.955077	1.01716	0	1.13967	1.42332	0	0	0
EC:1.14.99.44	Diapolycopene oxygenase	0	0	0.419686	0	0	0	0	0	0	0	0	0.0797353	0	0	0	0	0.117628	0	0	0	0	0	0	0	0	0	0	0	0	0	0	0	0	0	0	0.265924	0	0	0	0
EC:1.14.99.46	Pyrimidine monooxygenase	340.318	164.092	55.0763	208.469	0.258806	358.558	61.7402	2.3928	102.64	219.995	75.6662	615.465	246.648	13.6433	164.177	3.00586	144.163	51.8889	31.6067	13.2444	0.643127	1.44024	4.04401	4.68857	4.5928	0.185699	8.80651	8.74393	7.73664	3.18934	18.5896	8.55779	46.1159	74.5503	76.0511	95.1249	98.4065	178.98	0.752826	1.37685
EC:1.14.99.48	Heme oxygenase (staphylobilin-producing)	0.955984	1.45647	60.1084	1568.62	0	0.9855	1.4119	1.41142	1.96128	1.31549	0	2.711	0	1.52309	1.36987	0	1.96046	0	1.70253	0.555703	0.503098	0	1.43951	2.00766	1.36494	0	0.594934	0.690193	0.387753	1.65654	2.57252	0.430725	99.6753	0.974775	2.19715	0	0.948879	0.0905002	0	0
EC:1.14.99.50	Gamma-glutamyl hercynylcysteine S-oxide synthase	2.71701	1.0806	0.326423	7.76791	0	3.3507	0	0	0	0	0	4.86385	2.09186	0	0	0	0	2.47574	0	0	0	0	0	0	0	0	0	0	0	0	0	0	6.01264	2.83956	0	0.645816	3.97343	0	0	0
EC:1.15.1.1	Superoxide dismutase	1530.53	1186.41	1177.92	1741.21	552.439	1323.67	645.044	799.665	966.666	1101.6	1128.62	1504.98	1175.37	484.1	1295.57	1556.25	775.72	1033.24	809.996	573.34	148.26	463.843	428.058	395.834	609.668	764.527	390.06	582.444	611.919	656.428	827.058	559.041	671.051	729.757	527.676	656.372	1136.5	822.324	885.389	400.411
EC:1.15.1.2	Superoxide reductase	151.121	336.303	331.981	111.288	867.756	332.978	919.782	447.148	624.531	522.28	561.707	244.879	488.041	1179.39	423.677	703.543	898.408	999.718	754.259	681.788	760.223	966.475	904.463	892.445	567.142	804.606	1020.96	679.833	922.924	978.218	759.556	610.36	755.574	556.476	954.661	905.529	714.542	703.458	412.718	616.333
EC:1.16.1.1	Mercury(II) reductase	136.513	52.8086	8.40538	129.611	0	79.727	1.82181	0	1.01227	0	11.6546	78.3798	63.9612	1.68865	2.23123	0	0.548929	30.9257	1.08343	0.119079	0	0.624606	1.28528	0.981525	0.800139	8.76333	4.06538	0.0608994	1.45407	1.25085	0.887075	0.28715	48.6221	40.2942	2.68327	31.8349	59.7794	1.267	1.50565	4.28803
EC:1.16.1.10	Ferric-chelate reductase (NAD(P)H)	0	0	0	0	0	0	0	0	0	0	0.533218	0	0	0	0	0	0	0	0	0	0	0	0	0	0	0	0	0	0	0	0	0	0	0	0	0	0	0	0	0
EC:1.16.1.3	Aquacobalamin reductase	44.8125	109.161	47.9594	75.0713	0.258806	88.5524	93.6068	2.3928	101.43	219.934	6.53839	79.8201	35.5527	23.6682	162.724	14.6927	166.825	32.3298	31.2197	12.0734	0.643127	1.59639	0.522338	3.61781	0.533269	0.185699	7.07525	9.01473	7.75506	2.5132	19.6021	14.552	2.28654	35.6263	75.4102	28.2924	15.083	181.359	0.752826	1.37685
EC:1.16.1.9	Ferric-chelate reductase (NADPH)	44.4603	109.161	47.9594	75.0713	0.258806	88.5524	93.6068	2.3928	101.43	219.934	6.53839	79.8201	35.5527	23.6483	162.724	14.6927	166.825	30.9031	31.2197	12.0734	0.643127	1.59639	0.522338	3.61781	0.533269	0.185699	7.07525	9.01473	7.70659	2.5132	18.3159	14.552	2.28654	35.6263	75.4102	28.2924	13.2446	181.359	0.752826	1.37685
EC:1.16.3.1	Ferroxidase	638.193	368.43	555.689	578.12	124.498	682.82	178.231	194.935	383.392	396.559	553.733	881.066	691.559	198.061	324.307	341.016	375.824	298.847	107.733	100.083	12.2312	61.2343	99.4854	61.1039	105.809	208.629	130.872	125.784	109.349	251.097	86.7719	218.063	177.945	240.185	182.939	322.106	284.579	208.616	556.38	52.5767
EC:1.16.3.2	Bacterial non-heme ferritin	262.803	384.068	1119.01	525.087	934.376	349.865	480.784	773.778	652.035	489.057	923.865	166.957	839.657	452.26	595.235	1191.16	490.865	759.184	608.639	433.84	471.623	503.831	462.915	370.357	656.897	583.156	443.003	502.446	425.791	701.974	569.684	705.284	284.184	316.342	446.51	499.715	859.202	375.902	1005.47	703.59
EC:1.16.8.1	Cob(II)yrinic acid a,c-diamide reductase	17.409	5.91983	0	12.4036	0	41.9495	0	0	0	0	7.80783	40.2397	11.4166	0	0	0	0	0	0	0	0	0	0	0.624607	0	0	0.297467	0	0	0	0	0	5.60022	4.02624	0	6.38218	6.58285	0	0	0
EC:1.17.1.1	CDP-4-dehydro-6-deoxyglucose reductase	484.348	441.325	62.9762	179.808	0.493105	178.288	3.91689	359.824	5.3777	4.94443	38.5375	234.498	126.48	0.794657	402.077	4.26054	0.980231	97.0992	33.7797	21.2029	65.9897	4.53724	53.5104	42.6071	4.37723	6.92025	10.0643	139.216	69.9409	2.53551	311.348	15.5061	50.1016	283.214	3.24995	55.8566	97.3888	76.4464	0	54.419
EC:1.17.1.2	4-hydroxy-3-methylbut-2-enyl diphosphate reductase	1385.84	1496.8	1333.74	1066.89	1850.97	1334.85	1773.43	1578.73	1477.17	1417.96	1477.2	1274.23	1458.37	2041.72	1528.69	1571.99	1933.9	1628.33	1809.74	1650.9	1506.92	1731.01	1628.82	1753.55	1788.48	1753.41	1885.27	1620.85	1858.96	1501.61	1753.56	1678.26	1605.92	1570.75	1551.94	1756.41	1586.07	1459.3	1414.72	1691.72
EC:1.17.1.4	Xanthine dehydrogenase	855.936	346.338	545.517	702.792	71.1339	992.612	188.566	86.7582	130.492	194.266	466.626	1295.53	574.739	445.987	118.473	278.635	117.988	537.177	101.558	66.2454	17.5414	132.782	154.542	90.8071	54.7229	144.702	128.235	120.412	93.3127	275.391	121.82	196.05	485.009	271.999	145.037	351.603	835.805	114.316	35.9899	144.806
EC:1.17.1.8	4-hydroxy-tetrahydrodipicolinate reductase	1334.51	1434.47	1280.77	1063.09	1585.85	1250.01	1570.26	1528.33	1565.44	1465.91	1414.81	1154.26	1441.49	1432.25	1377.76	1562.82	1584.51	1587.42	1785.2	1595.26	1688.54	1614.93	1650.28	1593.54	1578.36	1751.38	1622.34	1548.17	1552.64	1574.79	1613.23	1590.19	1462.86	1559.94	1614.7	1485.02	1571.31	1411.31	1620.46	1637.97
EC:1.17.2.1	Nicotinate dehydrogenase (cytochrome)	84.9538	34.5323	2.61138	74.5782	0	138.017	0.637633	0	0	0	23.0426	144.746	47.1554	0.0198664	0	0	0	10.5533	0	0	0	0	0.719757	2.58766	0	0	1.38818	0	0	0	0.280759	0	20.7512	20.9788	0	26.8203	33.5666	0	0	0
EC:1.17.3.2	Xanthine oxidase	0	0	0	0	0	1.08405	0	0	0	0	0	0.34552	0.177276	0	0	0	0	0	0	0	0	0	0	0	0	0	0	0	0	0	0	0	0.347301	0	0	0.189946	0	0	0	0
EC:1.17.4.1	Ribonucleoside-diphosphate reductase	2307.36	2069.52	1569.89	3270.47	1323.64	2042.37	1204.05	1539.87	1672.82	1834.07	1997.26	2172.88	2098.04	746.967	2023.34	1401.51	1509.7	1490.17	1578.34	1243.63	1658.78	875.204	1166.63	1152.91	1017.78	1475.75	1158.64	1259.41	923.293	1865.43	1629.69	1197.9	1108.92	1760.73	2436.1	1325.03	1636.77	2023.95	1496.21	1340.55
EC:1.17.4.2	Ribonucleoside-triphosphate reductase	1025.7	1538.63	1773.27	423.093	2311.19	1113.39	2189.4	1862.4	2145.32	1971.3	1796.94	817.894	1542.28	1704.17	1808.76	1720.37	1739.44	1871.96	2327.71	2159.44	1953.16	2226.5	2425.06	2168.4	1979.9	2282.61	2279.56	2132.24	2070.27	2446.75	2242.23	1973.93	2038.07	2034.37	2513.18	1780.61	1731.98	2067.61	2088.25	2023.1
EC:1.17.7.1	(E)-4-hydroxy-3-methylbut-2-enyl-diphosphate synthase (ferredoxin)	1257.27	1397.07	1223.48	943.451	1517.69	1164.11	1476.8	1503.66	1391.63	1330.73	1396.08	1085.06	1383.94	1357.68	1326.62	1533.9	1397.59	1488.33	1470.04	1553.01	1451.84	1566.36	1551.81	1571.34	1552.25	1496.11	1581.41	1525.48	1493.69	1473.28	1512.79	1548.1	1377.35	1494.5	1499.49	1436.07	1470.83	1375.68	1391.75	1617.96
EC:1.17.7.3	(E)-4-hydroxy-3-methylbut-2-enyl-diphosphate synthase (flavodoxin)	1257.27	1397.07	1223.48	943.451	1517.69	1164.11	1476.8	1503.66	1391.63	1330.73	1396.08	1085.06	1383.94	1357.68	1326.62	1533.9	1397.59	1488.33	1470.04	1553.01	1451.84	1566.36	1551.81	1571.34	1552.25	1496.11	1581.41	1525.48	1493.69	1473.28	1512.79	1548.1	1377.35	1494.5	1499.49	1436.07	1470.83	1375.68	1391.75	1617.96
EC:1.17.99.1	4-methylphenol dehydrogenase (hydroxylating)	69.1831	37.4453	6.34192	66.779	0	48.5523	0.318817	0.441069	0	0	5.44644	54.7781	23.9677	0.529772	0.830223	0	0.705766	30.653	0.386939	0	0.335399	0	0.925402	1.5169	0.706005	0	1.83438	0	0	1.69034	0.857358	0	8.31351	24.9203	0.869705	13.4482	25.5604	0	0	0.857606
EC:1.17.99.6	Epoxyqueuosine reductase	572.758	306.857	487.431	770.872	2.38663	573.58	225.977	117.252	154.126	248.47	456.563	685.125	676.537	94.1245	237.485	769.002	193.824	269.356	80.6995	234.6	157.023	133.714	63.1299	91.6664	176.955	60.3974	71.5364	62.5554	47.6364	128.391	74.0575	440.239	193.948	141.066	165.736	296.523	340.913	222.71	208.108	368.524
EC:1.18.1.1	Rubredoxin--NAD(+) reductase	29.1188	23.9809	4.06256	65.5249	76.267	18.7574	13.5725	5.73389	48.9131	60.5579	7.92209	43.7016	20.2662	1.45687	26.8162	9.94167	2.1173	8.37638	27.2792	16.949	24.6518	14.2098	15.8141	25.6089	23.1626	11.754	19.67	11.2055	24.5554	44.3208	55.5753	30.0431	168.217	23.6523	29.2038	19.7608	30.8386	18.0095	7.23684	1.87114
EC:1.18.1.2	Ferredoxin--NADP(+) reductase	1042.03	1183.9	870.276	622.705	1261.29	1108.14	1431.79	1173.48	1083.8	1209.04	963.235	1172.56	1108.31	1689.4	1109.01	842.226	1600.37	1421.42	1117.13	1266.69	963.155	1427.52	1456.93	1444.46	1179.09	1221.54	1600.87	1294.27	1488.24	1067.25	1257.92	1249.31	1192.58	1430.18	1269.28	1551.32	1291.15	1288.25	726.489	1121.3
EC:1.18.1.3	Ferredoxin--NAD(+) reductase	590.58	204.976	34.0319	420.183	0.0597704	600.476	37.1572	1.96628	5.80223	20.675	124.29	904.581	344.131	16.0498	8.1777	13.0931	38.0263	137.737	3.07616	2.50781	1.3416	1.02435	3.8944	7.60325	3.53944	0.695502	10.6781	2.343	0.0601017	7.43751	8.76475	9.47954	94.0069	141.383	4.76598	146.764	193.197	149.122	0.0403126	3.53412
EC:1.18.1.7	specific)	6.0378	2.25517	0.279791	6.26445	0	5.5845	0	0	0	0	0.609391	15.0434	4.04189	0	0	0	0	1.21689	0	0	0	0	0.154234	0	0	0	0	0	0	0	0	0	1.12873	1.44097	0	2.16538	1.54193	0.0678751	0	0
EC:1.18.6.1	Nitrogenase	277.11	438.866	117.027	205.317	65.2388	327.831	185.226	339.005	124.087	98.2454	124.151	269.763	273.518	379.889	54.7947	432.703	549.733	367.11	53.158	82.2441	603.802	125.989	111.5	105.963	120.742	156.055	219.214	161.393	138.428	279.532	186.732	188.792	107.077	229.425	371.856	207.469	331.343	102.265	33.7314	374.429
EC:1.2.1.10	Acetaldehyde dehydrogenase (acetylating)	350.133	528.391	834.365	390.179	1125.08	501.941	947.635	696.366	733.021	865.91	467.513	502.776	499.627	264.064	707.724	225.525	609.585	948.925	1012.03	823.829	1083.52	647.115	1253.73	874.008	961.295	881.18	1093.56	594.871	759.158	1038.6	780.225	703.472	782.335	1088.77	1252.22	556.021	850.603	1107.24	582.897	773.317
EC:1.2.1.11	Aspartate-semialdehyde dehydrogenase	1422.65	1432.49	1289.27	1050.59	1535.24	1361.64	1484.46	1508.82	1408.37	1345.35	1443.94	1398.64	1507.28	1359.87	1335.2	1538.11	1409.41	1518.55	1478.75	1555.08	1678.98	1575.73	1563.92	1576.36	1563.5	1498.83	1586.33	1539.07	1494.41	1481.66	1517.24	1553.72	1410.68	1522.21	1560.5	1482.36	1566.38	1388.3	1382.76	1625.24
EC:1.2.1.12	Glyceraldehyde-3-phosphate dehydrogenase (phosphorylating)	1317.55	1520.92	1386.1	1458.81	1538.8	1344.18	1627.33	1516.28	1540.47	1620.25	1554.77	1214.02	1496.21	1505.36	1497.04	1694.94	1602.61	1755.29	1647.95	1585.26	1697.82	1627.52	1629.73	1617.81	1589.83	1606.36	1640.34	1590.72	1513.13	1491.24	1583.31	1635.75	1506.33	1554.12	1658.92	1514.67	1708.3	1594.06	1397.81	1672.02
EC:1.2.1.16	Succinate-semialdehyde dehydrogenase (NAD(P)(+))	839.537	542.675	307.131	858.016	1.50382	1061.32	208.925	11.1882	229.641	488.745	188.384	1310.54	548.871	64.9967	352.617	178.373	368.651	299.076	71.9969	27.9646	231.328	7.93875	18.9142	33.0381	15.0511	2.56223	34.9464	25.5237	44.7365	18.6032	75.0075	32.4135	251.457	294.906	190.431	280.831	340.89	675.603	3.43191	8.10672
EC:1.2.1.18	Malonate-semialdehyde dehydrogenase (acetylating)	426.749	169.885	193.95	1544.05	1.7429	449.625	17.2279	8.00893	16.4596	25.9519	116.431	668.665	271.531	45.7031	14.4251	78.756	27.5378	137.106	9.60884	6.37789	3.31206	3.95688	18.0412	13.1658	17.428	14.3739	24.2669	10.0569	14.9828	15.9737	35.6511	17.196	279.328	117.363	17.6765	124.098	154.678	156.475	2.90591	5.26258
EC:1.2.1.19	Aminobutyraldehyde dehydrogenase	44.4603	109.161	48.9853	75.0713	0.258806	88.5524	93.584	2.3928	101.43	219.934	3.60569	80.139	35.5527	23.6682	162.724	14.6927	166.825	30.9031	31.2197	12.0734	0.643127	1.59639	0.522338	3.61781	0.533269	0.185699	7.07525	9.01473	7.75506	2.5132	14.7676	14.552	3.58892	34.2277	75.4102	28.2924	13.2446	181.359	0.752826	1.37685
EC:1.2.1.2	Formate dehydrogenase	1222.6	1237	426.977	1066.49	739.279	895.639	460.14	782.048	326.003	650.049	290.508	995.124	418.814	558.078	1195.09	672.089	628.484	666.453	694.194	148.658	618.462	133.962	229.277	186.732	101.249	545.471	280.907	449.734	576.152	102.728	1046.4	207.813	285.898	747.785	291.983	278.403	526.729	1398.41	45.7276	183.006
EC:1.2.1.20	Glutarate-semialdehyde dehydrogenase	763.429	416.412	256.048	748.615	1.11053	921.158	115.319	8.79535	128.211	268.811	167.449	1147.63	463.645	41.3285	189.893	163.681	201.826	261.627	40.7771	15.4942	230.685	6.34236	17.9806	28.8849	14.5178	2.37653	27.1771	16.509	37.0299	15.6844	56.2925	17.8615	245.176	249.277	115.02	232.557	314.954	494.244	2.67909	6.72987
EC:1.2.1.21	Glycolaldehyde dehydrogenase	77.3507	123.79	222.021	106.311	75.9341	111.404	91.7285	32.2249	124.718	222.388	61.3794	108.598	72.8842	30.5476	204.418	35.4067	169.011	75.2812	35.74	31.5806	0.894676	5.88067	12.2482	17.6358	8.3624	42.4548	26.0175	22.497	28.0568	26.6155	23.8557	30.8564	7.22472	49.4677	84.4245	40.0166	29.4935	40.6391	60.9964	3.19497
EC:1.2.1.22	Lactaldehyde dehydrogenase	77.3507	123.79	222.021	106.311	75.9341	111.404	91.7285	32.2249	124.718	222.388	61.3794	108.598	72.8842	30.5476	204.418	35.4067	169.011	75.8267	35.74	31.5806	0.894676	5.88067	12.2482	17.6358	8.3624	42.4548	26.0175	22.497	28.0568	26.6155	23.8557	30.8564	7.22472	49.4677	84.4245	40.0166	29.7901	40.6391	60.9964	3.19497
EC:1.2.1.24	Succinate-semialdehyde dehydrogenase (NAD(+))	47.8314	109.912	48.4723	76.9506	0.393289	89.0123	93.6068	2.3928	101.43	219.934	6.53839	81.0161	35.5527	23.6483	162.724	14.6927	166.825	31.2387	31.2197	12.0734	0.643127	1.59639	0.522338	3.61781	0.533269	0.185699	7.07525	9.01473	7.70659	2.5132	18.3159	14.552	2.67725	36.4316	75.4102	29.0142	14.1341	181.359	0.752826	1.37685
EC:1.2.1.27	Methylmalonate-semialdehyde dehydrogenase (CoA acylating)	426.749	169.885	193.95	1544.05	1.7429	449.625	17.2279	8.00893	16.4596	25.9519	116.431	668.665	271.531	45.7031	14.4251	78.756	27.5378	137.106	9.60884	6.37789	3.31206	3.95688	18.0412	13.1658	17.428	14.3739	24.2669	10.0569	14.9828	15.9737	35.6511	17.196	279.328	117.363	17.6765	124.098	154.678	156.475	2.90591	5.26258
EC:1.2.1.28	Benzaldehyde dehydrogenase (NAD(+))	110.182	56.0425	11.7223	110.035	0.0597704	88.443	4.00798	1.04754	4.48437	9.59946	10.7721	104.706	43.2316	4.59014	1.66045	0.576138	6.05783	55.6461	0.773877	0.086134	0.670798	0.373202	1.17372	2.53189	1.41201	0.173876	4.20817	2.12661	0.0300508	3.38069	6.42154	0.529792	15.8239	44.1666	1.73941	23.4518	39.0327	142.628	0	1.71521
EC:1.2.1.3	Aldehyde dehydrogenase (NAD(+))	1338.3	725.318	728.108	3096.08	568.165	1500.78	453.752	500.029	628.399	615.957	585.876	1835.96	1024.36	108.66	104.452	409.806	346.239	809.863	610.195	531.37	830.855	455.149	754.814	559.413	647.238	649.632	753.005	504.407	291.794	800.462	587.513	355.818	1300.77	1171.22	947.218	700.386	973.71	705.494	186.907	385.351
EC:1.2.1.32	Aminomuconate-semialdehyde dehydrogenase	136.756	64.8362	70.1342	137.755	0	91.6187	2.09508	1.85249	2.21435	0.907235	10.6263	101.184	57.4729	2.31775	2.49067	0	2.94069	45.0668	2.28294	0.555703	0.838497	0	2.93044	4.01533	2.30628	0.208651	3.86707	0.690193	0.387753	3.78637	3.63701	0.5743	135.274	45.772	3.47882	29.2517	56.4583	0.0905002	0	1.40336
EC:1.2.1.38	N-acetyl-gamma-glutamyl-phosphate reductase	1126.63	1142.23	1131.03	1044.92	1090.58	1142.68	1258.66	1380.48	1202.32	1111.64	1223.8	1163.45	1211.04	1326.11	1298.91	1441.53	1098.33	1422.16	1065.13	1217.28	1295.54	1352.78	1228.15	1186.41	1383.93	1170.96	1275.72	1289.58	1318.25	968.62	1242.75	1287.94	1222.82	1194.14	665.943	1260.86	1405.94	899.396	1305.39	1207.41
EC:1.2.1.39	Phenylacetaldehyde dehydrogenase	56.3095	30.4721	7.64062	447.127	0.119541	53.5889	14.544	0.845088	9.92788	33.4421	6.35405	67.3726	24.8215	10.6021	5.52099	1.34033	32.2363	28.5163	1.68318	0.086134	0.335399	0.0608991	0.693538	1.73284	0.706005	0.173876	4.63999	4.9568	0	1.69034	12.3259	1.29935	8.99378	28.257	1.50871	13.5272	23.0797	305.826	0.0806252	1.06499
EC:1.2.1.4	Aldehyde dehydrogenase (NADP(+))	239.951	74.144	15.7615	157.355	0.0597704	229.678	4.3268	0.60647	15.5637	38.3588	48.4272	399.31	180.467	4.06037	1.4944	126.404	5.74415	45.2657	0.580408	1.09196	0.335399	0.338849	4.06097	2.2642	4.1066	0.521627	4.49324	2.12661	18.0305	2.02841	5.4014	1.42714	34.2851	56.5314	1.19012	56.4135	112.947	142.628	0	0.857606
EC:1.2.1.41	Glutamate-5-semialdehyde dehydrogenase	1101.73	1335.49	1153.08	959.752	1528.92	1176.84	1438.91	1504.98	1364.41	1282.68	1220.15	1085.34	1233.51	1358.55	1312.38	1374.66	1405.17	1487.37	1339.78	1534.63	1676.13	1544.86	1554.69	1512.59	1522.95	1366.59	1575.26	1508.72	1483.92	1463.68	1490.12	1371.03	1253	1490.39	1512.26	1415.78	1494.72	1373.26	1322.78	1581.84
EC:1.2.1.43	Formate dehydrogenase (NADP(+))	307.123	366.09	51.6214	1.4095	0.358622	18.9873	5.17394	364.279	4.36543	4.94443	39.9151	8.80729	5.69056	87.611	400.956	159.366	33.4455	63.9285	36.9139	22.9823	65.6543	5.80363	78.3096	45.284	38.8303	16.9703	57.1137	146.28	65.4333	19.5066	323.073	24.1924	10.6361	226.529	11.947	3.76093	32.1136	78.8257	0	57.6935
EC:1.2.1.46	Formaldehyde dehydrogenase	80.5457	39.9509	9.6761	76.6142	0	58.3633	0.318817	0.441069	0	0.408256	7.45857	87.0975	32.6659	0.529772	1.1208	0	0.705766	31.702	0.386939	0.086134	0.335399	0.0608991	0.968074	1.5169	0.706005	0.173876	1.93354	0	9.01525	1.89318	0.857358	0	10.8931	28.1837	0.869705	17.1456	29.0695	0	0	0.857606
EC:1.2.1.5	Aldehyde dehydrogenase (NAD(P)(+))	0.10063	0	0.124507	0	0	0.470741	2.49724	0.0366087	1.12805	3.81765	0	0	0	0.767175	0	0.0598896	4.28674	0.258903	0.154775	0	0	0	0.0426713	0.0745067	0	0	0.2231	0.216396	0	0	1.08667	0.119885	0	0.289466	0.190877	0	0	6.42551	0.0403126	0.103692
EC:1.2.1.54	Gamma-guanidinobutyraldehyde dehydrogenase	5.0315	1.05711	2.09843	3.97792	0	2.13525	0	0	0	0	0	1.83391	0.496373	0	0	0	0	1.38473	0	0	0	0	0.154234	0	0	0	0	0	9.01525	0	0	0	1.18299	0.84763	0	0.91174	0.889574	0	0	0
EC:1.2.1.58	Phenylglyoxylate dehydrogenase (acylating)	0	0.0939655	0	2.94429	0	0.29565	1.22972	0	0	0	5.90348	0	0.319097	0	0	1.25768	0	0.965117	0	0.158772	0	1.30126	0	0	0	0	0.198311	1.42099	1.2602	0	0.177415	1.1486	0	0	0	3.1531	0.35583	0	0	1.79318
EC:1.2.1.59	Glyceraldehyde-3-phosphate dehydrogenase (NAD(P)(+)) (phosphorylating)	0.10063	0	1.95854	0.187933	0	0.42705	0.182181	0	0.126534	0	0	0.558147	0.354552	2.25153	0	0	0	1.04904	0	0	0	0.156152	0	0	0	0	1.23945	0	0	0	1.33061	0	0.347301	0.084763	0	0	1.00818	0	0	0
EC:1.2.1.60	5-carboxymethyl-2-hydroxymuconic-semialdehyde dehydrogenase	47.0344	19.9324	22.3506	40.5441	0.0597704	59.9181	8.85855	0.643078	3.52461	8.82059	9.7057	70.3983	22.9838	5.22818	0.332089	0.704301	12.4227	7.97103	1.87665	0.363986	0	0.0608991	1.11357	1.7141	0.564804	0.173876	2.88593	2.6138	0	0.912785	6.15542	0.649677	8.97902	14.2097	1.82134	11.7797	17.2678	151.795	0.0403126	0.103692
EC:1.2.1.68	Coniferyl-aldehyde dehydrogenase	320.057	106.975	17.8712	232.291	0	279.564	0.683178	0.441069	8.55624	16.557	54.4069	434.941	183.291	0.794657	2.20009	0	1.21549	63.631	0.773877	1.09196	0.335399	0.651152	9.7779	3.16765	12.4055	0.730277	4.88342	0	4.53768	2.4679	2.40974	1.29218	64.4277	75.0504	1.60209	73.0972	113.599	0	0	1.40336
EC:1.2.1.70	Glutamyl-tRNA reductase	621.225	827.392	415.091	710.968	472.449	417.019	539.736	582.303	315.667	473.857	167.446	463.649	346.616	907.912	803.086	883.941	980.564	471.374	669.674	238.119	434.607	326.197	213.839	284.108	149.733	512.9	441.741	313.555	816.177	219.942	691.576	252.963	595.433	460.854	376.42	513.785	641.473	471.254	30.793	365.366
EC:1.2.1.71	Succinylglutamate-semialdehyde dehydrogenase	266.592	175.85	60.0216	215.45	0.318576	278.48	100.431	3.03588	108.253	234.894	47.0945	412.921	168.167	28.4957	164.218	20.9584	176.7	76.1129	31.9549	12.9931	0.978526	1.81344	4.54064	5.95652	4.63987	0.359575	11.4445	11.3577	12.2927	4.54161	25.9425	16.0991	31.9048	84.9457	76.7912	80.844	85.2509	330.345	0.793138	2.33815
EC:1.2.1.72	Erythrose-4-phosphate dehydrogenase	48.1499	109.466	49.1252	76.4181	0.258806	90.6548	93.6068	2.3928	104.847	227.328	6.57648	82.5444	36.5455	23.6682	162.724	14.6927	166.825	32.3298	31.2197	12.0734	0.643127	1.59639	3.11861	3.61781	3.76536	0.185699	7.07525	9.01473	12.2627	2.5132	19.6021	14.552	2.47104	37.7382	75.4102	28.3749	15.4389	181.359	0.752826	1.37685
EC:1.2.1.76	Succinate-semialdehyde dehydrogenase (acetylating)	0.125787	0.0939655	32.3625	12.2627	0.248645	0.749966	1.48842	0	0.242313	0.128374	17.3425	0.168507	6.97865	5.70034	8.82112	69.1425	0	6.07772	0.515789	0.0992327	0	1.95242	1.18246	0.298027	6.89532	5.19331	5.19774	0.771392	5.01655	12.1198	2.2922	16.6662	0.17365	4.04743	4.89781	2.92555	3.29142	0	12.4338	3.57388
EC:1.2.1.77	3,4-dehydroadipyl-CoA semialdehyde dehydrogenase (NADP(+))	65.4598	35.6129	6.34192	66.779	0	48.5523	0.318817	0.441069	0	0	5.44644	54.7781	23.9677	0.529772	0.830223	0	0.705766	30.59	0.386939	0	0.335399	0	0.925402	1.5169	0.706005	0	1.83438	0	0	1.69034	0.842722	0	7.29331	24.9203	0.869705	13.4482	24.315	0	0	0.857606
EC:1.2.1.79	Succinate-semialdehyde dehydrogenase (NADP(+))	763.429	416.412	256.048	748.615	1.11053	921.158	115.319	8.79535	128.211	268.811	167.449	1147.63	463.645	41.3285	189.893	163.681	201.826	261.627	40.7771	15.4942	230.685	6.34236	17.9806	28.8849	14.5178	2.37653	27.1771	16.509	37.0299	15.6844	56.2925	17.8615	245.176	249.277	115.02	232.557	314.954	494.244	2.67909	6.72987
EC:1.2.1.8	Betaine-aldehyde dehydrogenase	237.145	122.215	106.678	249.651	0.119541	195.447	47.6439	3.80025	18.0337	48.6836	33.4015	273.942	103.499	22.9772	12.6609	26.34	57.9477	101.227	5.39121	2.20376	1.50929	0.83385	7.54409	7.22045	8.16377	1.82222	10.3538	5.64699	5.47701	7.64035	22.3791	9.51902	144.524	92.9418	7.84062	51.4366	93.9402	306.147	0.0806252	2.7802
EC:1.2.1.80	Long-chain acyl-[acyl-carrier-protein] reductase	0.10063	0	1.95854	0.187933	0	0.42705	0.182181	0	0.126534	0	0	0.558147	0.212731	2.25153	0	0	0	0	0	0	0	0.156152	0	0	0	0	1.23945	0	0	0	1.33061	0	0.260475	0.084763	0	0	0.711659	0	0	0
EC:1.2.1.81	Sulfoacetaldehyde dehydrogenase (acylating)	20.0254	12.9672	2.75128	20.61	0	15.0782	1.82181	1.63195	0	0	11.8831	15.3445	8.93471	28.7401	1.28685	55.4775	10.9394	35.2645	3.52114	0.754169	0	0.728707	6.47782	2.23074	3.48296	3.47751	12.7415	2.35478	0	5.00341	9.65138	2.94329	2.17063	5.63674	2.19715	4.93859	10.6156	0.814502	0	1.48132
EC:1.2.1.85	2-hydroxymuconate-6-semialdehyde dehydrogenase	136.756	64.8362	70.1342	137.755	0	91.6187	2.09508	1.85249	2.21435	0.907235	10.6263	101.184	57.4729	2.31775	2.49067	0	2.94069	45.0668	2.28294	0.555703	0.838497	0	2.93044	4.01533	2.30628	0.208651	3.86707	0.690193	0.387753	3.78637	3.63701	0.5743	135.274	45.772	3.47882	29.2517	56.4583	0.0905002	0	1.40336
EC:1.2.1.87	Propanal dehydrogenase (CoA-propanoylating)	79.0081	52.9486	174.467	87.6359	30.4566	63.7888	48.3299	32.8521	62.4674	77.8616	45.83	78.6562	37.1656	160.051	54.4834	24.753	49.6526	54.159	19.824	9.48546	5.58439	17.0382	18.8849	8.53704	11.5234	30.0297	13.8397	15.5496	20.3919	100.897	23.7962	33.3927	16.1061	53.9415	47.9422	28.8623	44.6726	38.421	5.82007	10.7201
EC:1.2.1.88	L-glutamate gamma-semialdehyde dehydrogenase	522.269	288.371	428.282	2823.03	94.8813	608.633	101.572	177.943	160.549	241.483	237.062	742.771	431.467	80.2875	272.123	654.371	191.815	175.52	38.3324	59.0482	2.15242	12.1965	57.1868	18.1154	40.4207	70.5761	92.8608	72.3484	64.8265	125.568	41.5404	76.9117	235.138	172.51	107.037	194.272	312.892	188.241	398.554	13.6944
EC:1.2.1.9	Glyceraldehyde-3-phosphate dehydrogenase (NADP(+))	4.99628	10.16	75.4969	20.325	0.702899	2.63326	11.0474	5.76697	37.2371	49.0129	0.25404	17.0086	3.44376	12.8489	4.15112	4.8822	8.39862	4.02412	13.2074	7.85606	0.503098	3.47906	2.63585	2.41277	9.34186	25.3211	2.97913	2.00075	3.35406	6.35062	7.70957	17.6949	118.212	7.56298	4.34852	16.9485	9.21006	3.73313	1.79707	5.08483
EC:1.2.1.91	3-oxo-5,6-dehydrosuberyl-CoA semialdehyde dehydrogenase	5.91352	1.76185	0.783414	15.2333	0.0597704	31.7229	6.50522	0.20201	6.37163	19.2234	4.91322	30.6715	13.6148	4.36168	4.8153	0.636027	14.2263	3.70479	1.14147	0	0	0	0.0426713	0.286427	0	0	1.60533	2.343	0	0	5.12818	0.649677	7.57897	4.2996	0.448127	3.26707	4.21065	149.122	0.0403126	0.103692
EC:1.2.3.3	Pyruvate oxidase	7.24536	4.23644	60.9552	5.8416	0	20.2136	3.88683	4.00623	4.28571	2.88047	6.36052	23.8852	5.92102	2.42801	1.48402	1.16785	10.6457	0.993232	1.70253	1.89217	227.652	3.22713	1.43951	2.63227	2.20415	1.29781	2.9003	0.751092	0.711042	2.24816	4.33159	2.26131	101.889	4.50303	62.2983	3.21654	2.72803	8.86902	0	2.01382
EC:1.2.4.1	Pyruvate dehydrogenase (acetyl-transferring)	1121.58	492.272	413.944	1790.04	169.836	1313.35	156.953	34.3623	194.394	314.032	327.63	1786.07	800.028	100.306	180.802	1141.91	242.131	416.039	143.355	39.8332	472.018	50.7769	115.086	37.0316	73.1285	120.235	108.598	47.4406	116.762	53.5244	138.908	45.3015	495.944	321.463	274.588	363.079	1035.27	260.32	22.4954	75.1325
EC:1.2.4.2	Oxoglutarate dehydrogenase (succinyl-transferring)	774.749	627.878	206.731	818.838	169.424	579.463	113.373	366.936	116.2	236.552	110.319	731.324	344.129	29.8599	572.024	491.434	175.004	177.865	137.047	42.6042	67.8906	24.8026	71.2179	52.1587	20.6365	70.4891	29.2242	151.337	159.445	10.8635	395.116	33.1809	212.411	373.255	96.8324	155.683	300.152	280.864	1.4328	64.0601
EC:1.2.4.4	3-methyl-2-oxobutanoate dehydrogenase (2-methylpropanoyl-transferring)	148.64	59.0968	554.074	926.088	21.0511	228.543	9.06122	154.694	67.5604	15.4235	352.636	218.781	219.195	27.0515	129.498	864.89	17.8269	102.279	41.4895	128.857	1.5596	62.5585	63.5777	13.736	142.595	68.2921	51.0652	39.5704	48.0741	168.327	18.4565	64.5729	265.952	62.7797	33.7583	79.8342	257.246	6.52687	640.825	21.0932
EC:1.2.5.1	Pyruvate dehydrogenase (quinone)	194.861	182.46	345.271	225.303	4.2156	269.266	99.7304	21.1823	121.82	224.32	96.1113	269.867	138.199	112.165	177.859	480.324	182.895	114.921	34.5087	21.6859	1.53193	7.41095	28.6561	12.7861	16.6147	24.5165	36.0535	23.0987	25.0513	46.4351	35.6875	43.4587	36.6988	98.5544	86.5333	89.4234	152.646	188.893	119.481	12.5624
EC:1.2.7.1	Pyruvate synthase	1705.7	2253.04	1649.07	387.817	1658.46	841.957	1809.35	2074.28	1523.69	1421.91	1623.39	645.011	1236.8	1636.02	2461.12	1663.57	1424.24	2131.66	1688.32	2031.06	2106.54	1778.53	2052.98	2055.87	1617.53	1693.37	1626.69	2124.67	2104.08	2153.85	2197.54	1859.97	1945.45	1868.5	1652.36	1543.16	1681.32	1675.41	1582.21	2051.98
EC:1.2.7.11	2-oxoacid oxidoreductase (ferredoxin)	980.21	731.002	2218.26	978.151	920.786	953.408	985.415	2098.53	1295.29	544.142	3261.85	315.184	2195.96	2310.17	1151.5	2462.63	1643.52	2006.31	1336.46	1402.31	755.838	1364.53	1189.3	1547.91	2040.99	1568.67	1398.43	1207.8	1662.61	2136.01	1073.42	2375.13	524.413	753.289	850.012	1748.72	1736.52	520.843	3361.88	1904.88
EC:1.2.7.3	2-oxoglutarate synthase	1559.15	981.57	3322.21	1080.8	1251.13	1384.15	1715.89	3095.06	1991.9	902.565	5010.46	364.162	3380.56	4127.96	1609.16	3998.44	2745.07	3382.72	2203.09	2088.71	1133.17	2176.56	1720.39	2440.84	2996.96	2579.45	2387.56	1814.64	2665.36	3082.54	1661.91	3817.75	679.521	1027.44	1128.72	3032.46	2916.34	696.115	4997.57	2860.25
EC:1.2.7.4	Carbon-monoxide dehydrogenase (ferredoxin)	38.3928	64.3382	294.396	45.8182	269.697	45.7377	169.06	99.6595	191.2	270.819	67.6002	66.8123	45.143	138.572	162.568	37.0321	41.6343	174.578	574.649	124.678	143.811	132.925	235.694	141.999	143.374	494.637	119.112	103.671	243.707	142.056	162.355	242.192	147.614	170.388	212.377	79.0463	239.138	205.549	127.009	193.559
EC:1.2.7.5	Aldehyde ferredoxin oxidoreductase	608.358	715.172	109.911	5.66932	0.717244	18.4289	5.7387	720.398	8.35126	9.88886	20.9478	16.2482	7.56969	34.998	811.709	79.2537	11.5667	96.2767	69.9198	36.3192	111.604	9.05679	99.7892	93.7803	34.8767	10.9194	35.9439	234.503	133.581	9.49973	546.155	40.9548	21.3373	395.462	9.52098	3.53299	34.8594	149.416	0.339986	107.513
EC:1.2.7.6	Glyceraldehyde-3-phosphate dehydrogenase (ferredoxin)	0	0	0	0	0	0	0	0	0	0	0	0	0	0	0	0	0	0	0	0	0	0	0	0	0	0	0	0	0	0	0	0	0.0868252	0	0	0	0	0	0	0
EC:1.2.7.7	3-methyl-2-oxobutanoate dehydrogenase (ferredoxin)	0	0	0	0	0	0	0	0	0	0	0	0	0	0	0	0	0	3.56674	0	0	0	0	0	0	0	0	0	0	0	0	0	0	0.260475	0	0	0.531848	0.889574	0	0	0
EC:1.2.7.8	Indolepyruvate ferredoxin oxidoreductase	781.255	378.037	1192.41	522.306	713.445	942.356	452.116	813.464	710.671	391.001	1710.02	826.496	1142.02	953.082	690.14	997.27	185.597	1267.18	804.571	745.443	827.186	708.332	1002.13	966.837	1242.41	834.777	755.07	761.58	794.265	1154.84	555.148	868.043	287.207	568.564	426.185	605.48	779.545	395.585	1793.68	597.588
EC:1.2.98.1	Formaldehyde dismutase	2.91827	0.892673	0.326423	7.51734	0	3.18645	0	0	0	0	0	4.03992	1.98549	0	0	0	0	0.881194	0	0	0	0	0	0	0	0	0	0	0	0	0	0	2.12722	0.593341	0	0.645816	1.95706	0	0	0
EC:1.2.99.2	Carbon-monoxide dehydrogenase (acceptor)	708.339	753.157	1044.97	728.042	1271.54	1444.42	1420.2	595.395	1251.67	1370.18	897.935	1361.28	781.873	1421.62	665.05	689.926	911.254	1319.02	1727.65	1171.95	764.106	1318.02	1245.12	1163.08	829.109	1635.79	1171.56	1083.33	1304.17	794.512	959.216	1099.41	1560.97	927.007	1031.5	1190.27	1240.99	1128.18	642.16	1045.84
EC:1.2.99.5	Formylmethanofuran dehydrogenase	157.514	87.7591	19.0025	155.628	3.75059	129.815	20.0331	4.58712	22.4756	42.572	58.8318	135.975	68.5636	55.8247	3.01994	172.761	24.2607	148.844	127.903	13.2277	1.25775	9.66422	17.0572	29.4569	12.975	108.446	32.7833	7.66317	6.6645	30.0881	34.7884	26.7172	38.3355	62.1207	18.1722	37.7487	63.2161	9.05002	11.5109	8.78423
EC:1.2.99.7	Aldehyde dehydrogenase (FAD-independent)	7.54725	17.8065	104.082	7.07883	26.0001	15.341	7.77001	34.3593	50.1708	61.1023	29.784	8.30656	6.8074	67.1485	11.4986	107.641	33.3671	53.1192	22.5198	7.44245	3.68939	8.61436	19.0839	20.9243	12.4728	29.1068	30.2921	12.7483	13.9591	23.5972	28.7013	21.7875	5.29633	11.1675	27.6703	6.04028	13.0471	19.6385	2.86559	5.45749
EC:1.2.99.8	Glyceraldehyde dehydrogenase (FAD-containing)	0	0	0	0	0	0	0	0	0	0	0	0	0	0	0	0	0	0	0	0	0	0	0	0	0	0	0	0	0	0.473296	0	0	0	0	0	0	0	0	0	0
EC:1.20.1.1	Phosphonate dehydrogenase	0.0684284	0	0.124507	0	0	0.515417	2.49724	0.0366087	1.12805	3.81765	0	0	0	0.767175	0	1.01812	4.28674	4.4131	0.154775	0	0	0	0.711017	0.0745067	0	0	0.2231	0.216396	0	0	1.08667	0.55061	0	0.289466	0.190877	0	3.14316	6.42551	0.0403126	0.103692
EC:1.20.4.1	Arsenate reductase (glutaredoxin)	1223.06	908.567	1304.03	2161.19	1438.54	1743.95	1462.26	909.19	1476.87	1432.7	1268.88	1983.1	1506.02	1293.33	1072.93	1488.85	1435.4	1416.81	1369.47	936.988	733.16	1424.25	1230.96	1247.91	1123.57	1222.03	1221.54	1009.19	1422.89	1429.27	1225.28	1012.31	1425.03	1125.46	1395.57	1423.4	1541.53	1301.9	1348.87	967.225
EC:1.20.4.3	Mycoredoxin	3.98344	0.892673	0.326423	10.295	0	6.15379	0	0	0	0	0.418957	10.7289	4.00644	0	0.290578	0	0	0.881194	0	0	0	0	0	0	0	0	0	0	0	0	0	0	5.86808	1.39859	0	1.59554	4.21065	0	0	0
EC:1.20.9.1	Arsenate reductase (azurin)	3.11953	1.50345	0	3.44545	0	3.6135	0	0	0	0	0.609391	13.7676	3.54552	0	0	0	0	0	0	0	0	0	0	0	0	0	0	0	0	0	0	0	0.390713	0.974775	0	1.32962	0.830269	0	0	0
EC:1.21.4.1	D-proline reductase (dithiol)	36.7677	62.1817	195.271	44.3523	81.3773	7.884	133.049	19.1865	296.802	411.034	31.5646	33.4224	18.6051	7.44991	54.0372	26.2316	33.9846	44.0073	745.166	81.5197	457.484	87.7962	31.6051	36.6845	8.7074	687.017	54.7835	108.269	41.223	137.594	141.278	31.1917	120.09	56.5263	143.993	29.7075	67.9783	88.9843	14.1823	27.3459
EC:1.21.4.2	Glycine reductase	56.4534	114.45	281.656	87.2011	134.742	35.9156	162.613	58.7504	373.697	471.52	89.7839	54.6984	42.0024	637.789	92.0199	212.528	100.885	139.005	708.084	97.7244	46.4527	123.603	72.7644	89.7364	86.5873	753.392	130.176	91.7753	57.0966	319.948	210.874	83.1285	118.082	85.0067	273.362	55.7559	110.426	123.171	25.7903	78.9263
EC:1.21.4.4	Betaine reductase	8.54097	17.9709	22.22	12.153	8.81613	17.0163	22.784	12.8792	42.0252	65.6044	48.0943	5.78931	11.7268	291.374	23.9416	216.46	46.8452	83.6316	145.025	19.1817	4.77943	17.0856	32.9932	34.3645	16.1911	130.511	60.2371	16.8793	7.87623	64.0302	53.6658	15.865	22.1513	8.4869	52.5599	8.85147	15.3748	20.8377	2.08848	10.8175
EC:1.21.98.1	Cyclic dehypoxanthinyl futalosine synthase	6.45742	1.6444	7.27456	9.77254	0	28.3932	91.3	0.793924	2.65722	0.680426	228.75	28.8671	194.956	676.618	3.40392	54.0701	496.35	76.2023	3.09551	1.84573	0	83.6973	11.6806	134.603	30.8054	78.5917	174.018	25.5777	287.034	4.00611	7.58449	177.1	13.1106	0.466197	10.94	289.914	31.6985	4.88701	52.3821	16.4894
EC:1.3.1.1	Dihydrouracil dehydrogenase (NAD(+))	130.086	243.269	264.931	589.301	25.6959	195.008	217.149	22.9506	221.277	440.172	92.533	216.695	120.45	46.2835	354.754	70.9619	318.784	193.781	107.537	58.0912	58.3041	28.8495	65.5231	18.2626	43.8034	14.2988	58.1875	37.145	83.8515	98.9655	40.2484	62.9986	342.894	106.624	164.446	115.851	129.156	66.0353	27.1911	32.4846
EC:1.3.1.10	Enoyl-[acyl-carrier-protein] reductase (NADPH, Si-specific)	1169.97	1002.78	678.444	788.126	267.689	836.035	174.859	1061.29	400.35	321.853	829.202	831.263	792.953	226.447	1167.04	867.849	206.471	323.037	326.11	321.074	286.281	221.937	223.099	349.05	457.671	248.486	153.073	458.592	353.501	417.308	800.362	497.4	225.86	613.2	205.78	340.609	415.193	388.07	762.46	469.98
EC:1.3.1.101	2,3-bis-O-geranylgeranyl-sn-glycerol 1-phosphate reductase (NAD(P)H)	0	0	0	0	0	0.0436905	0	0	0	0	0	0	0.141821	0	0	0	0	0.545501	0	0	0	0	0	0	0	0	0	0	0	0	0	0	0.202737	0	0	0	0.296525	0	0	0
EC:1.3.1.104	Enoyl-[acyl-carrier-protein] reductase	0.955984	0.469828	5.17613	0	0	0	0	0	0	0.408256	0	0.451833	0.354552	0	0	0	0	0	0	0	0	0	0	0	0	0	0	0	0	0	0	0	0.217063	0.169526	0	0	0	0	0	0
EC:1.3.1.106	Cobalt-precorrin-6A reductase	206.564	358.589	371.528	1010.99	331.754	220.944	465.121	321.039	238.686	259.56	145.232	263.276	239.793	981.019	340.423	289.265	830.41	448.998	326.666	203.722	471.294	324.019	355.257	300.752	241.595	429.929	410.171	249.508	652.307	313.136	281.845	393.737	227.37	293.525	336.213	532.665	448.347	301.234	167.848	461.327
EC:1.3.1.12	Prephenate dehydrogenase	989.95	1297.02	1051.16	965.469	1532.15	1088.3	1382.8	1477.14	1184.13	1225.45	1337.06	1097.33	1234.63	1227.98	1314.04	1301.1	1397.15	1450.38	1233.11	1421.35	1279.78	1466.8	1548.01	1351.3	1333.56	1309.81	1571.67	1426.64	1417.97	1300.1	1338.93	1230.49	1358.11	1476.7	1456.38	1333.23	1430.32	1345.8	1323.86	1302.79
EC:1.3.1.14	Dihydroorotate dehydrogenase (NAD(+))	536	800.523	1129.52	593.285	1367.67	648.307	1372.52	1143.07	1291.48	1106.17	1283.1	417.536	1053.65	1381.78	762.344	1015.42	1238.14	1355.46	1342.24	1513.35	1612.1	1549.55	1485.82	1527.05	1518.39	1439.19	1541.66	1388.63	1337.97	1476.04	1125.23	1518.85	1283.17	1148.08	1470.7	1293.13	1229.46	1105.13	1381.96	1561.26
EC:1.3.1.2	Dihydropyrimidine dehydrogenase (NADP(+))	0	0	0	0	0	0	0	0	0	0	0	0	1.0282	0	0	0	0	0	0	0	0	0	0	0	0	0	0	0	0	0	0	0	0	0	0	0.721794	0	0	0	0
EC:1.3.1.20	Trans-1,2-dihydrobenzene-1,2-diol dehydrogenase	0	0.0469828	0	1.6914	0.478163	0.2628	0.273271	0	0	0	0	0	0	0	0	0	0	0	0	0.51601	0.0838497	0.104101	0	0	0.047067	5.42492	0	0.243597	1.21173	0.135227	0.443538	0	0.17365	0.084763	0	0.113967	0	0.271501	0.388555	0
EC:1.3.1.21	7-dehydrocholesterol reductase	0	0	0	0.187933	0	0	0	0	0	0	0	0	0	0	0	0	0	0	0	0	0	0	0	0	0	0	0	0	0	0	0	0	0	0	0	0	0	0	0	0
EC:1.3.1.22	3-oxo-5-alpha-steroid 4-dehydrogenase (NADP(+))	116.565	29.5094	236.572	5.64552	96.6517	131.467	3.80713	310.204	266.22	78.66	634.954	6.34268	308.288	151.808	182.481	213.89	14.9093	90.9082	151.22	139.108	17.403	170.501	97.522	148.279	396.054	152.958	87.0027	209.541	123.194	379.223	136.631	172.039	13.523	83.7696	72.2464	100.663	110.059	5.50241	720.302	59.613
EC:1.3.1.24	Biliverdin reductase	0.10063	0	1.95854	0.187933	0	0.42705	0.182181	0	0.126534	0	0	0.451833	0.141821	2.25153	0	0	0	0	0	0	0	0.156152	0	0	0	0	1.23945	0	0	0	1.33061	0	0.260475	0.084763	0	0	0.711659	0	0	0
EC:1.3.1.25	1,6-dihydroxycyclohexa-2,4-diene-1-carboxylate dehydrogenase	8.41115	3.6858	1.70999	8.19891	0.0597704	8.23418	6.50522	0.20201	6.82209	14.2336	0.983786	15.2228	4.30178	4.29777	0.70569	0.636027	8.93304	2.95452	0.154775	0.086134	0	0.0608991	2.57879	0.286427	4.05953	0.173876	1.59294	2.343	0.0300508	0	5.18717	0.900933	0.618629	5.66641	0.190877	1.41814	2.6788	149.122	0.0403126	0.103692
EC:1.3.1.28	2,3-dihydro-2,3-dihydroxybenzoate dehydrogenase	62.1541	117.688	108.884	95.9212	0.258806	102.995	95.0187	4.02475	105.859	227.646	8.13157	116.33	45.8347	25.1913	164.094	14.6927	168.786	32.9873	32.9223	12.7153	1.14623	1.65729	2.00452	5.62548	1.89821	0.359575	8.21554	9.70492	8.14281	4.16974	22.5738	14.9828	106.795	41.1359	77.6074	32.7117	20.905	181.449	0.752826	1.37685
EC:1.3.1.31	2-enoate reductase	1.42391	4.24724	60.1177	30.9714	38.2865	30.1616	101.096	17.1576	8.35316	4.70084	21.956	10.3268	14.3888	7.64725	58.0741	16.1804	44.8789	22.9883	70.8612	30.1787	9.77688	34.9696	106.456	12.0317	15.3594	157.759	34.6767	12.1799	33.0365	175.255	80.4879	34.4932	10.3322	50.5018	47.9802	25.0478	14.0256	15.928	413.665	2.66404
EC:1.3.1.32	Maleylacetate reductase	17.7194	5.91983	0	14.2829	0	41.7195	0	0	0	0	7.80783	40.2929	11.4166	0	0.70569	0	0	0	0	0	0	0	0	0.624607	0	0	0.297467	0	0	0	0	0	5.77387	4.02624	0	6.38218	6.58285	0	0	0
EC:1.3.1.33	Protochlorophyllide reductase	5.97893	2.57607	2.6347	6.54635	0.478163	4.90549	0.455452	0	0.126534	0	0.983786	13.1297	4.23087	2.25153	0	0	0	0.545501	0	0.602144	0.0838497	0.321152	0.0426713	0	0.047067	5.59879	1.3386	0.243597	1.21173	0.135227	1.77415	0	0.738014	1.35621	0	1.5321	2.79741	0.271501	0.388555	0
EC:1.3.1.34	2,4-dienoyl-CoA reductase (NADPH)	224.998	195.855	72.2657	271.572	1.09559	217.488	96.6583	6.14188	112.834	237.761	37.636	244.407	119.085	52.4745	166.916	66.5571	180.323	96.8978	35.6889	14.9119	1.48162	3.91316	22.2019	8.65928	46.8114	10.2357	24.7993	13.1559	15.7641	13.8047	29.7738	18.2132	50.1815	96.9591	85.3125	71.9165	92.3283	184.798	2.01563	6.36656
EC:1.3.1.43	Arogenate dehydrogenase	194.409	46.723	5.50255	105.833	0	241.503	0	0	0.189801	0.725788	60.7487	369.092	134.066	0.132443	0.664179	6.46807	0.235255	14.2111	0.193469	0.833555	0	0.156152	0.668346	1.15998	0	0	1.23945	0	0	0.338069	0.310476	0.646088	36.6589	27.5904	0.320417	53.7547	58.1188	0	0	0
EC:1.3.1.44	Trans-2-enoyl-CoA reductase (NAD(+))	152.622	87.4269	131.152	149.501	68.0587	111.175	95.6677	39.6521	95.577	106.66	33.0149	134.58	73.7585	616.012	31.7976	18.8652	499.722	91.1809	97.2763	24.8316	41.5056	68.9238	25.3884	114.303	30.9936	134.893	171.192	17.9889	291.057	73.1242	46.3439	93.3955	230.448	84.9961	64.0835	308.333	101.639	35.4761	13.2109	11.6946
EC:1.3.1.45	2'-hydroxyisoflavone reductase	0.452835	1.45647	59.269	0.0839436	0	0.9855	1.4119	1.41142	1.96128	0.907235	0	4.05773	0	1.52309	1.36987	0	1.96046	0	1.70253	0.555703	0.503098	0	1.43951	2.00766	1.36494	0	0.594934	0.690193	0.387753	1.85938	2.74993	0.430725	109.226	0.974775	2.19715	0	0.948879	0.0905002	0	0
EC:1.3.1.49	Cis-3,4-dihydrophenanthrene-3,4-diol dehydrogenase	1.15724	0	0	0	0	0	0	0	0	0.408256	0	0	0	0	0	0	0	0	0	0	0	0	0	0	0	0	0	0	0	0	0	0	0	0	0	0	0	0	0	0
EC:1.3.1.54	Precorrin-6A reductase	206.564	358.589	371.528	1010.99	331.754	220.944	465.121	321.039	238.686	259.56	145.232	263.276	239.793	981.019	340.423	289.265	830.41	448.998	326.666	203.722	471.294	324.019	355.257	300.752	241.595	429.929	410.171	249.508	652.307	313.136	281.845	393.737	227.37	293.525	336.213	532.665	448.347	301.234	167.848	461.327
EC:1.3.1.56	Cis-2,3-dihydrobiphenyl-2,3-diol dehydrogenase	0	0	0	0	0	0	0	0	0	0	0	0	0	0	0	0	0	0	0	0	0	0	0	0	0	0	0	0	0.0300508	0	0	0	0	0	0	0	0	0	0	0
EC:1.3.1.74	2-alkenal reductase (NAD(P)(+))	47.8375	18.3139	1.30569	38.7519	0	75.7639	0.318817	0	0	0	13.1781	81.9413	25.8504	0	0.290578	0	0	5.2452	0	0	0	0	0.359879	1.60613	0	0	0.69409	0	0	0	0.133061	0	11.3784	12.0363	0	14.2839	17.5543	0	0	0
EC:1.3.1.75	Divinyl chlorophyllide a 8-vinyl-reductase	1.25787	0.281897	0	0	0	0.9855	0	0	0	0	0.38087	1.59471	0	0	0	0	0	0	0	0	0	0	0	0	0	0	0	0	0	0	0.177415	0	0.217063	0	0	0.721794	0	0	0	0
EC:1.3.1.76	Precorrin-2 dehydrogenase	488.684	690.129	682.91	1158.77	1016.86	726.308	932.803	382.811	691.554	906.383	300.361	839.864	499.75	1074.05	665.185	484.498	1039.8	753.327	971.815	699.251	662.108	913.561	762.362	694.88	643.16	933.913	677.017	757.723	1036.92	433.601	630.07	688.322	1211.3	453.126	571.671	765.893	708.557	855.834	283.661	817.103
EC:1.3.1.78	Arogenate dehydrogenase (NADP(+))	0.10063	0	1.95854	0.313222	0	0.42705	0.182181	0	0.126534	0	0	0.558147	0.212731	2.25153	0	0	0	0	0	0	0	0.156152	0	0	0	0	1.23945	0	0	0	1.33061	0	0.260475	0.084763	0	0	0.711659	0	0	0
EC:1.3.1.83	Geranylgeranyl diphosphate reductase	5.32131	1.16517	1.95854	0.820643	0	2.77123	0.182181	0	0.126534	0	0.38087	4.17281	0.872198	2.25153	0	0	0	0	0	0	0	0.156152	0	0	0	0	1.23945	0	0	0	1.50803	0	1.06795	0.084763	0	0.721794	1.12679	0	0	0
EC:1.3.1.85	Crotonyl-CoA carboxylase/reductase	147.713	27.6165	3.63728	67.5683	17.4529	140.577	2.64162	0	0	0.725788	39.5724	266.422	110.5	0	0.373601	7.54609	0.235255	25.3868	1.31559	0.833555	0	5.67351	11.3619	3.83687	6.54232	0.765052	0.941979	12.6671	0	0.338069	2.26204	3.94831	25.2922	18.7326	0.320417	34.3422	87.5341	6.33501	0	3.97617
EC:1.3.1.86	Crotonyl-CoA reductase	0.352205	0.234914	0	1.50347	0	1.4454	0	0	0	0	0	2.07312	1.06366	0	0	0	0	0	0	0	0	0	0	0	0	0	0	0	0	0	0	0	3.32106	0.084763	0	0	0.593049	0	0	0
EC:1.3.1.87	3-(cis-5,6-dihydroxycyclohexa-1,3-dien-1-yl)propanoate dehydrogenase	46.6671	25.8875	5.04789	46.4196	0	39.9456	30.3331	0.441069	0	5.80631	4.53235	42.2065	17.2312	10.0104	4.93983	11.6186	26.5054	25.9323	1.37363	0.496164	0.335399	0.468455	0.565524	1.15998	1.36494	0	1.43776	0	0.0300508	1.69034	0.70966	7.53769	5.25292	19.2836	1.32516	9.95316	16.7833	0	0	0.857606
EC:1.3.1.9	Enoyl-[acyl-carrier-protein] reductase (NADH)	1979.32	1844.97	1819.09	1676.47	1647.82	1875.16	1626.2	1961.48	1659.26	1405.82	1975.76	1891.02	1881.14	2801.7	2018.55	1765.91	2367.36	1707.62	1671.82	1766.93	1145.29	1780.8	1688.77	1974.15	1740	1742.92	1761.99	1763.73	2213.75	1885.63	1840.17	1748.17	1512.64	1590.41	1538.66	2150.56	1697.5	1602.95	2089.23	1744.71
EC:1.3.1.93	Very-long-chain enoyl-CoA reductase	0	0	0	0	0	0	0	0	0	0	0	0	0	0	0	0	0	0	0	0	0	0	0	0	0	0	0	0	0	0	0	0	0.0868252	0	0	0	0	0	0	0
EC:1.3.1.98	UDP-N-acetylmuramate dehydrogenase	1297.12	1567.52	1307.52	967.759	1536.56	1181.15	1530.81	1512.99	1570.93	1405.69	1422.64	1106.8	1431.06	1373.88	1335.13	1230.74	1837.13	1521.77	1482.79	1557.1	1710.89	1656.61	1560.43	1615.19	1566.47	1509.65	1592.6	1597.96	1497.47	1492.19	1578.13	1621.69	1479.19	1500.43	1722.52	1471.59	1544	1437.22	1404.55	1805.73
EC:1.3.3.11	Pyrroloquinoline-quinone synthase	120.95	59.7856	12.1965	114.389	0.0597704	129.977	6.4656	1.08415	5.80223	13.8254	20.9859	132.905	49.7791	5.2497	2.36614	1.14928	10.5112	53.8279	0.928652	0	0.670798	0	1.32795	3.231	1.41201	0	4.48679	2.343	4.50763	3.38069	10.1104	0.649677	21.9268	49.0969	1.93029	29.5936	42.403	149.054	0.0403126	1.8189
EC:1.3.3.3	Coproporphyrinogen oxidase	418.611	241.868	71.1876	367.296	0.258806	521.921	94.6088	2.83387	107.385	228.87	98.6262	671.89	317.437	26.8468	165.214	146.989	168.198	103.656	31.9936	13.3901	0.978526	2.2819	8.5646	7.32084	8.82271	0.568225	14.0038	9.19743	12.2927	5.38678	24.0078	15.593	86.2543	123.077	77.0123	141.64	182.57	181.766	0.898534	2.7802
EC:1.3.3.4	Protoporphyrinogen oxidase	74.5673	38.1265	156.986	1254.91	0	70.277	64.8746	26.8986	16.9967	5.55228	20.0852	56.734	127.064	81.3861	18.8046	105.194	19.636	30.611	6.43285	3.37391	156.883	19.2066	13.5854	44.4979	12.4549	16.0835	19.5932	7.28965	8.53056	13.1468	43.5696	244.286	234.277	27.6115	27.9358	72.3371	38.8003	31.1248	6.72686	294.077
EC:1.3.3.5	Bilirubin oxidase	5.8783	2.52908	0.676161	4.66701	0	4.24849	0	0	0	0	0.983786	12.5184	3.94723	0	0	0	0	0.545501	0	0.086134	0	0.0608991	0.0426713	0	0	0.173876	0.0991557	0	0	0	0	0	0.607776	1.18668	0	1.41814	2.08575	0	0	0
EC:1.3.3.6	Acyl-CoA oxidase	3.42142	0.892673	0.326423	9.39667	0	5.81445	0	0	0	0	0	6.72434	2.97824	0	0	0	0	1.38473	0	0	0	0	0	0	0	0	0	0	0	0	0	0	4.53661	0.678104	0	0.835761	2.55011	0	0	0
EC:1.3.4.1	Fumarate reductase (CoM/CoB)	0.553465	0.540302	40.4764	2.16123	0.358622	0.574875	0.751496	1.32321	0.379603	0.362894	12.3211	0.398676	2.44641	1.48998	7.63806	1.46729	0.450906	3.41568	0.0386939	1.34957	0.796572	1.22319	2.44203	1.02614	0.917807	0.452076	0.867612	0.91349	1.69642	0.912785	1.35723	1.68701	0.238769	0.169526	5.72174	1.82348	2.07567	3.16751	3.88555	3.0406
EC:1.3.5.1	Succinate dehydrogenase (quinone)	1641.56	918.842	1617.15	2641.49	411.971	1577.33	672.21	1480.98	1038.36	954.007	1708.11	1609.83	1712.11	1957.13	864.798	1911.09	1517.66	773.907	501.701	805.549	1459.15	598.802	413.803	874.864	1359.63	809.323	1261.35	614.454	968.6	974.677	651.925	1268.27	788.47	1137.58	614.243	1332.12	1318.2	648.943	1550.95	768.75
EC:1.3.5.2	Dihydroorotate dehydrogenase (quinone)	830.07	625.717	126.571	378.948	169.424	621.424	112.189	364.069	293.791	295.658	327.186	683.476	503.37	157.7	571.526	574.77	173.112	166.766	245.429	42.4256	83.7382	125.156	82.477	179.489	271.951	155.966	42.9572	280.565	223.036	162.132	517.931	131.745	101.919	368.466	104.98	193.501	370.636	283.76	62.1202	70.0243
EC:1.3.5.3	Protoporphyrinogen IX dehydrogenase (menaquinone)	352.086	467.812	100.061	88.5962	173.764	100.153	111.014	371.347	115.235	227.355	16.2582	93.6629	42.4959	39.4951	569.185	33.7975	168.59	74.753	133.41	40.6128	66.9347	24.0406	62.185	44.4403	37.5279	76.8996	34.8388	151.332	156.487	8.36179	386.23	31.2785	14.7242	266.505	96.2832	32.0218	40.185	280.275	4.39553	61.7835
EC:1.3.5.4	Fumarate reductase (quinol)	4891.63	5002.38	2672.51	2893.49	1143.66	2011.79	1298.13	5443.52	1818.27	1955.83	2256.02	2012.5	2005.04	2287.04	5428.91	2385.89	2024.49	1525.93	1456.34	1748.77	2569.64	1082.55	1607.63	2005.3	1970.87	1441.94	2195.81	2447.74	2118	1400.64	4269.81	1833.04	1345.49	4070.26	1785.03	1683.33	1829.95	2727.72	1752.75	1820.38
EC:1.3.5.5	15-cis-phytoene desaturase	0.10063	0	1.95854	0.187933	0	0.42705	0.182181	0	0.126534	0	0	0.558147	0.212731	2.25153	0	0	0	0	0	0	0	0.156152	0	0	0	0	1.23945	0	0	0	1.33061	0	0.260475	0.084763	0	0	0.711659	0	0	0
EC:1.3.5.6	9,9'-di-cis-zeta-carotene desaturase	0.436231	0.187931	0.233159	1.75405	0	1.22629	0	0	0.189801	0	0.152348	1.49716	1.0165	0	0	0	0	0.629424	0	0	0	0	0	0	0	0	0	0	0	0	0	0	2.10551	0.254289	0	0.873751	0.177915	0	0	0
EC:1.3.7.11	2,3-bis-O-geranylgeranyl-sn-glycero-phospholipid reductase	0	0	0	0	0	0.0436905	0	0	0	0	0	0	0.141821	0	0	0	0	0.545501	0	0	0	0	0	0	0	0	0	0	0	0	0	0	0.202737	0	0	0	0.296525	0	0	0
EC:1.3.7.5	Phycocyanobilin:ferredoxin oxidoreductase	0.10063	0	1.95854	0.187933	0	0.42705	0.182181	0	0.126534	0	0	0.558147	0.212731	2.25153	0	0	0	0	0	0	0	0.156152	0	0	0	0	1.23945	0	0	0	1.33061	0	0.260475	0.084763	0	0	0.711659	0	0	0
EC:1.3.7.7	Ferredoxin:protochlorophyllide reductase (ATP-dependent)	15.7627	3.07267	1.95854	2.08606	0	7.52528	0.182181	0	0.126534	0	1.14261	9.51508	2.33295	2.25153	0	0	0	0	0	0	0	0.156152	0	0	0	0	1.23945	0	0	0	1.86286	0	2.6829	0.084763	0	2.16538	1.95706	0	0	0
EC:1.3.7.9	4-hydroxybenzoyl-CoA reductase	0	0.0469828	0	1.6914	0.478163	0.306491	0.273271	0	0	0	0	0	0	0	0	0	0	0	0	0.51601	0.0838497	0.104101	0	0	0.047067	5.42492	0	0.243597	1.21173	0.135227	0.443538	0	0.289562	0.084763	0	0.113967	0.296525	0.271501	0.388555	0
EC:1.3.8.1	Short-chain acyl-CoA dehydrogenase	235.691	530.136	293.612	191.218	453.333	357.862	560.045	289.576	557.887	568.539	318.756	365.121	339.782	377.236	334.404	609.906	357.396	496.589	532.059	614.44	355.145	779.11	454.274	418.305	405.6	541.134	323.897	708.134	534.59	493.851	368.388	529.396	1278.22	308.068	376.719	520.755	465.527	382.635	208.606	648.26
EC:1.3.8.12	(2S)-methylsuccinyl-CoA dehydrogenase	153.499	32.4557	3.63728	70.6379	0	178.387	0	0	0	0.725788	49.2845	294.462	111.599	0	0.373601	6.46807	0.235255	11.2038	0.193469	0.833555	0	0.156152	0.668346	0.535377	0	0	0.941979	0	0	0.338069	0.310476	0.646088	25.227	19.8345	0.320417	40.4585	45.2497	0	0	0
EC:1.3.8.4	Isovaleryl-CoA dehydrogenase	336.529	113.704	18.4018	247.553	0	336.483	0.683178	0.441069	3.93015	8.34656	71.9779	481.154	194.897	0.9271	1.78498	6.46807	1.21549	64.4023	0.773877	0.919689	0.335399	0.529354	4.72624	3.16765	5.05735	0.382526	4.64792	0	4.53768	2.4679	2.5428	1.04092	72.3649	75.598	1.60209	90.3128	117.849	0	0	1.40336
EC:1.3.8.6	Glutaryl-CoA dehydrogenase (ETF)	203.081	89.7075	15.9537	199.986	0	270.619	1.26388	1.31218	5.71745	8.2445	43.7174	255.758	130.014	0.9271	2.11707	132.82	1.13707	57.5625	0.580408	0.086134	0.335399	0.477303	4.18128	3.0338	5.38917	0.625952	4.63553	0.121799	4.53768	2.35803	2.74239	0.394831	68.6314	58.9739	1.60209	57.908	114.528	0.429876	0.145708	2.20249
EC:1.3.8.7	Medium-chain acyl-CoA dehydrogenase	1227.8	373.689	169.279	1230.27	0	1627.38	4.19016	3.61676	13.61	27.9428	382.551	2292.82	844.735	3.47663	8.01166	13.8429	6.19506	167.565	5.6493	6.38463	1.1739	1.70986	21.1274	16.5521	19.0556	0.869378	15.5055	0.690193	9.46311	9.66876	10.2745	3.91242	367.535	238.533	9.6583	363.752	418.387	1.1765	0	1.71521
EC:1.3.8.8	Long-chain-acyl-CoA dehydrogenase	10.5994	2.87722	0.803932	21.9732	0	11.6946	0	0	9.25218	16.421	0.0761739	15.5085	5.95648	0	2.11707	0	0	3.9125	0	0	0	0	10.2411	0	14.6962	0	0.0743668	0	0.0901525	0	0.0887075	0.502513	4.08078	6.36401	0	1.4565	4.68509	0	0	0
EC:1.3.98.1	Dihydroorotate oxidase (fumarate)	130.668	71.6609	423.365	30.5905	98.7197	139.244	19.4879	581.972	293.602	125.285	683.487	34.1442	309.77	224.891	190.524	193.948	82.733	110.48	168.49	240.689	632.391	175.65	142.169	167.359	613.876	242.91	363.883	231.838	131.597	400.726	169.184	176.968	19.6876	369.302	188.226	113.177	198.762	60.1645	755.818	52.3272
EC:1.3.99.12	2-methylacyl-CoA dehydrogenase	0.40252	0.187931	0.233159	1.75405	0	1.87245	0	0	0.44287	0	0.152348	1.22261	0.780015	0	0	0	0	0.587463	0	0	0	0	0	0	0	0	0	0	0	0	0	0	2.36599	0.254289	0	0.873751	0.177915	0	0	0
EC:1.3.99.16	Isoquinoline 1-oxidoreductase	1344.84	455.769	63.1861	954.927	0	1540.1	2.64162	1.76428	2.40415	2.90315	328.499	2176.23	875.174	2.64886	5.97761	1.67691	4.31302	229.236	2.70857	4.64489	1.3416	1.51051	9.30441	18.0244	3.29469	1.46055	20.0294	0	4.50763	9.80399	8.17529	2.8715	296.186	295.569	5.58442	366.671	460.504	0.13575	0	4.52192
EC:1.3.99.22	Coproporphyrinogen dehydrogenase	3170.4	3703.82	2459.27	1970.29	2977.7	2335.48	2997.95	3626.06	2493.23	2713.46	2198.26	2243.25	2456.72	3371.11	3944.65	2461.27	2922.6	3036.64	2912.24	2919.23	2914.14	3000.87	3109.58	3149.37	2653.33	2809.83	3037.67	3205.31	3361.13	2631.92	3605.7	2968.6	2761.91	3279.54	2846.73	3011.75	2748.11	2907.64	2213.96	3175.85
EC:1.3.99.23	All-trans-retinol 13,14-reductase	0	0	0	0	0	1.28115	0	0	1.51841	0	34.164	0.478412	8.58016	0	0.249067	2.69503	0	6.71386	0	0	0	0	2.87903	0	2.44748	0	0	0	0	0	0	111.486	0.607776	0.339052	0	0.189946	0.533745	0	2.62275	0
EC:1.3.99.26	All-trans-zeta-carotene desaturase	158.888	31.3422	25.4003	85.1677	3.0184	179.965	65.4257	0.0441069	23.7214	43.7088	44.2475	293.8	142.641	0.389051	0.778334	126.341	1.18608	27.6196	145.25	25.3111	0	7.27406	7.59601	0.680375	0.847206	83.6828	4.38764	6.20483	14.3711	0.338069	27.9779	6.64034	48.099	27.9188	12.256	41.1043	85.6274	7.80564	0.82568	0.760151
EC:1.3.99.27	1-hydroxycarotenoid 3,4-desaturase	5.22068	1.02422	0	0.632709	0	2.34418	0	0	0	0	0.38087	2.84389	0.659467	0	0	0	0	0	0	0	0	0	0	0	0	0	0	0	0	0	0.177415	0	0.99545	0	0	0.721794	0.415135	0	0	0
EC:1.3.99.28	Phytoene desaturase (neurosporene-forming)	158.888	31.3422	25.4003	85.1677	3.0184	179.965	65.4257	0.0441069	23.7214	43.7088	44.2475	293.8	142.641	0.389051	0.778334	126.341	1.18608	27.6196	145.25	25.3111	0	7.27406	7.59601	0.680375	0.847206	83.6828	4.38764	6.20483	14.3711	0.338069	27.9779	6.64034	48.099	27.9188	12.256	41.1043	85.6274	7.80564	0.82568	0.760151
EC:1.3.99.29	Phytoene desaturase (zeta-carotene-forming)	158.888	31.3422	25.4003	85.1677	3.0184	179.965	65.4257	0.0441069	23.7214	43.7088	44.2475	293.8	142.641	0.389051	0.778334	126.341	1.18608	27.6196	145.25	25.3111	0	7.27406	7.59601	0.680375	0.847206	83.6828	4.38764	6.20483	14.3711	0.338069	27.9779	6.64034	48.099	27.9188	12.256	41.1043	85.6274	7.80564	0.82568	0.760151
EC:1.3.99.31	Phytoene desaturase (lycopene-forming)	158.888	31.3422	25.4003	85.1677	3.0184	179.965	65.4257	0.0441069	23.7214	43.7088	44.2475	293.8	142.641	0.389051	0.778334	126.341	1.18608	27.6196	145.25	25.3111	0	7.27406	7.59601	0.680375	0.847206	83.6828	4.38764	6.20483	14.3711	0.338069	27.9779	6.64034	48.099	27.9188	12.256	41.1043	85.6274	7.80564	0.82568	0.760151
EC:1.3.99.32	Glutaryl-CoA dehydrogenase (acceptor)	0.452835	1.92629	59.6421	0.438511	0	0.9855	1.4119	1.41142	1.96128	0.907235	0	3.50835	0.602739	1.52309	1.36987	0	1.96046	0	1.70253	0.555703	0.503098	0	1.43951	2.00766	1.36494	0	0.594934	0.690193	0.387753	1.85938	2.57252	0.430725	99.6753	1.1443	2.19715	0	0.948879	0.0905002	0	0
EC:1.3.99.33	Urocanate reductase	3042.09	3572.73	548.203	6.26445	3.73565	73.2884	33.1341	3595.66	43.6543	49.4443	76.2311	68.2135	26.3609	77.9426	4023.18	187.664	6.94003	404.762	331.993	208.071	656.921	42.1609	600.843	400.641	284.261	65.6206	201.584	1392.75	655.787	47.6677	3086.18	156.138	94.2704	2265.78	63.1909	17.513	245.107	765.179	3.73984	533.314
EC:1.3.99.35	Chlorophyllide a reductase	15.662	3.07267	0	1.89813	0	7.03253	0	0	0	0	1.14261	8.53167	1.9784	0	0	0	0	0	0	0	0	0	0	0	0	0	0	0	0	0	0.532245	0	2.42242	0	0	2.16538	1.2454	0	0	0
EC:1.3.99.4	3-oxosteroid 1-dehydrogenase	44.4699	19.4429	3.98702	448.002	0	47.6762	0.318817	0	0	0	6.04935	61.2899	22.4548	0	0	0	0	8.43429	0	0.086134	0	0.0608991	0.40255	0.356918	0	0.173876	0.793246	0	0	0	0.133061	0	10.9834	11.7397	0	10.4975	20.7075	0	0	0
EC:1.3.99.5	3-oxo-5-alpha-steroid 4-dehydrogenase (acceptor)	26.7172	12.4035	2.79791	42.9115	0	20.7284	0.318817	0	0	0	0.914087	26.8974	12.693	0	0	0	0	7.88878	0	0	0	0	0.359879	0.356918	0	0	0.396623	0	0	0	0.133061	0	6.07776	7.7982	0	5.43245	13.4029	0	0	0
EC:1.3.99.8	2-furoyl-CoA dehydrogenase	0.205285	0.234914	0	0	0	0.276269	0	0	0	0	0	1.19603	0	0	0	0	0	0.188827	0	0	0	0	0	0	0	0	0	0	0	0	0.0439102	0	0.115912	0	0	2.16538	0	0	0	0
EC:1.4.1.1	Alanine dehydrogenase	295.64	90.4578	779.915	609.744	99.8554	415.015	108.161	330.42	219.279	70.2536	716.655	490.824	543.043	768.806	214.683	559.218	703.549	212.351	59.3513	165.481	2.72931	155.602	127.831	197.034	215.82	182.62	316.618	118.616	359.505	258.838	37.9331	276.352	302.611	126.809	147.75	438.012	251.485	12.6402	730.028	65.0097
EC:1.4.1.11	L-erythro-3,5-diaminohexanoate dehydrogenase	7.3963	16.6789	38.8443	1.56611	1.07587	1.96016	5.82979	1.2791	1.26534	0.77115	37.0841	0.823931	14.9976	7.64858	8.5513	140.521	3.8425	22.7012	0.270857	0.873248	0	10.3929	8.08853	0.446148	6.15025	10.9889	3.91665	5.23735	1.30867	89.3515	3.77007	15.0517	3.29198	9.83251	6.27103	9.59872	14.2332	4.70601	19.5249	9.7198
EC:1.4.1.13	Glutamate synthase (NADPH)	2639.95	2605.44	2815.22	1550.04	3241.98	2633.57	3271.11	3658.26	3333.98	2936.03	3069.37	2281.21	2882.41	2775.1	2896.22	2997.73	2497.33	2764.03	3316.99	3695.42	3004.97	3346.63	3402.4	3728.97	3704.4	3223.34	3515.14	3279.89	2998.67	3587.38	3433.82	3582.27	3010.43	3324.5	3115.56	3020.55	2744.61	2998.25	3725.81	3515.87
EC:1.4.1.14	Glutamate synthase (NADH)	2639.95	2605.44	2815.22	1550.04	3241.98	2633.57	3271.11	3658.26	3333.98	2936.03	3069.37	2281.21	2882.41	2775.1	2896.22	2997.73	2497.33	2764.03	3316.99	3695.42	3004.97	3346.63	3402.4	3728.97	3704.4	3223.34	3515.14	3279.89	2998.67	3587.38	3433.82	3582.27	3010.43	3324.5	3115.56	3020.55	2744.61	2998.25	3725.81	3515.87
EC:1.4.1.16	Diaminopimelate dehydrogenase	372.817	402.078	768.69	519.927	708.535	320.957	569.81	664.82	723.795	462.981	633.288	187.97	482.786	538.33	562.841	1048.97	565.658	464.374	682.19	506.459	394.651	684.961	537.568	548.735	774.732	649.356	519.642	442.222	665.132	648.011	657.628	580.968	579.501	303.084	439.491	447.855	476	314.633	803.355	779.602
EC:1.4.1.18	Lysine 6-dehydrogenase	0.50315	0.469828	20.4714	392.593	0	0	0.500997	0.441069	0	0.408256	0	0.372098	0.354552	0.297996	0.332089	0	0.548929	0	0.735183	0.277852	0	0	0.668346	0.446148	0.564804	0	0.446201	0	0	0.912785	0.487891	0	2.82182	0.508578	1.37322	0	0	0.362001	0	0
EC:1.4.1.2	Glutamate dehydrogenase	360.231	152.483	204.667	1072.18	3.54139	339.801	41.2754	158.976	40.5068	52.8351	80.0809	505.021	260.959	114.916	30.5418	201.569	7.83204	108.436	144.483	37.6259	1.3416	17.693	21.8025	15.6263	17.2736	127.671	72.8422	10.8807	22.7562	59.2127	68.9701	36.0194	293.527	123.235	25.8852	135.111	137.648	9.07264	1.52994	5.37953
EC:1.4.1.20	Phenylalanine dehydrogenase	0	0	0.326423	0	0	0.09855	0	0	0	0.408256	0	0.637882	0	0	0	0	0	0	0	0	0	0	0	0	0	0	0	0	0	0.202841	0	0	0	0	0	0	0	0	0	0
EC:1.4.1.21	Aspartate dehydrogenase	709.567	762.043	181.172	100.082	99.5804	134.545	12.1569	798.894	76.9727	37.0079	181.874	131.425	112.86	168.944	916.858	110.426	25.793	109.027	69.4872	70.1159	112.744	15.954	125.799	88.5545	66.2487	70.437	85.668	272.406	182.811	123.386	551.745	77.7136	38.7023	456.087	44.3595	39.3233	73.2262	301.212	348.567	118.541
EC:1.4.1.23	Valine dehydrogenase (NAD(+))	2.61638	0.892673	0.326423	7.83056	0	3.3507	0	0	0	0	0	4.01334	2.09186	0	0	0	0	0.881194	0	0	0	0	0	0	0	0	0	0	0	0	0	0	3.32106	0.678104	0	0.645816	1.95706	0	0	0
EC:1.4.1.24	3-dehydroquinate synthase II	2.06291	3.52371	1.44559	1.81669	0	5.88015	2.4139	1.63195	0.506137	0	10.969	2.34767	2.90733	28.1772	0.954757	56.9148	10.9394	42.5071	3.52114	0.754169	0	0.676657	6.11794	12.8491	3.48296	3.96436	12.3449	2.35478	0.53316	5.00341	9.44735	10.122	0.434126	0	2.19715	1.32962	3.14316	0.814502	0	1.48132
EC:1.4.1.3	Glutamate dehydrogenase (NAD(P)(+))	94.5157	53.0764	43.3522	114.834	1.43449	155.369	38.8196	1.27513	8.1507	14.2336	31.9485	141.839	77.7976	127.558	32.6693	138.85	30.4981	43.8	1.2382	1.21739	0.419249	1.88267	3.53504	2.33871	4.53961	17.3987	7.39354	2.7084	14.8616	12.069	13.5377	8.43862	29.6942	39.7199	7.01119	32.0659	72.6349	150.657	1.35169	4.15783
EC:1.4.1.4	Glutamate dehydrogenase (NADP(+))	669.385	770.289	1468.41	689.609	1632.55	908.272	1417.33	1308.16	1653.51	1408.55	1961.33	523.665	1393.86	1433.2	1086.57	1403.1	1152.34	1296.61	1575.58	1762.35	1553.76	1704.66	1569.45	1668.78	1923.35	1622.93	1588.86	1605.07	1527.21	1832.68	1278.56	1655.29	1186.02	1244.77	1403.72	1385.05	1165.22	1276.97	2139.25	1424.82
EC:1.4.1.9	Leucine dehydrogenase	239.361	67.5612	91.1185	553.172	0	209.189	2.59608	1.85249	2.21435	2.04128	40.6388	332.587	170.114	2.08598	2.94729	131.458	3.68567	30.7579	2.82465	1.66711	0.503098	0.156152	5.0383	3.83687	2.16508	0.208651	3.81749	0.690193	4.89538	3.34688	3.94749	1.22039	157.472	47.5097	4.30275	54.0206	122.085	0.452501	0	0.545749
EC:1.4.3.10	Putrescine oxidase	3.06921	0.892673	0.326423	8.01849	0	3.285	0	0.220534	0	0	0	3.90703	1.98549	0	0	0	0	1.38473	0	0	0	0	0	0	0	0	0.446201	0	0	0	0.399184	0	0.998489	0.593341	0	0.645816	1.95706	0	0	0
EC:1.4.3.16	L-aspartate oxidase	935.459	826.795	1155.49	1753.61	1325.75	1138.3	1334.75	707.578	1305.31	1235.92	1225.29	1075.83	1258.62	1167.7	857.38	1219.28	1059.24	1267.53	1333.74	1384.77	1094.49	1465.16	1378.33	1460	1306.17	1220.77	1197.92	1320.18	1284.43	1420.73	1028.83	1351.62	1318.79	944.681	1298.85	1291.4	1195.32	1194.68	1353.33	1327.42
EC:1.4.3.19	Glycine oxidase	297.198	103.969	82.2174	223.525	0.134483	350.871	1.75349	2.07302	7.22004	10.2518	83.6325	524.829	213.858	2.18531	3.27938	6.46807	2.90148	59.6606	2.28294	1.87232	0.838497	0.529354	8.60778	5.21993	9.41905	0.173876	4.94539	0.690193	4.92543	4.09063	9.0628	1.32807	157.342	69.276	3.66191	92.6366	102.311	0.0905002	0	0.857606
EC:1.4.3.21	Primary-amine oxidase	18.0213	5.91983	0.777818	12.5915	0.119541	49.1544	10.3483	0.36741	7.81918	22.0186	7.80783	44.9043	11.7711	7.70685	4.10961	1.21216	18.6667	2.28313	1.14147	0	0	0	0.0426713	1.12295	0	0	2.81999	4.46961	0	0	9.1697	1.17947	10.1368	9.3269	0.448127	6.38218	6.58285	291.75	0.0403126	0.103692
EC:1.4.3.3	D-amino-acid oxidase	0	0	0	0	0	0	0	0	0	0	0	0.318941	0.0709104	0	0	0	0	0	0	0	0	0	0	0	0	0	0	0	0	0	0	0	1.86674	0	0	0	0	0	0	0
EC:1.4.3.4	Monoamine oxidase	496.102	105.498	76.2057	246.784	0.248645	531.201	3.01099	1.41142	2.45666	4.02949	134.003	921.7	352.783	7.35588	4.19263	13.0661	2.66623	36.7936	2.79873	3.32787	0.503098	1.83114	3.20446	5.16104	5.71064	3.74667	4.00787	0.690193	0.387753	2.67074	5.35261	13.7466	190.846	73.4048	3.66191	127.302	157.564	0.0905002	1.94278	0.559003
EC:1.4.3.5	Pyridoxal 5'-phosphate synthase	450.89	257.034	466.461	418.001	191.372	587.32	107.906	171.252	181.691	244.733	505.654	702.655	437.83	58.6282	312.228	535.965	177.621	180.55	138.162	155.682	1.44389	81.8916	105.723	21.5909	156.806	143.013	81.2462	50.7186	140.922	181.26	90.2856	94.7925	101.572	190.139	124.864	181.174	281.16	203.939	648.705	28.3369
EC:1.4.4.2	Glycine dehydrogenase (aminomethyl-transferring)	1028.06	463.226	852.616	1318.57	174.806	849.313	343.982	390.6	424.975	348.054	953.809	1009.7	849.111	1804.03	470.195	1025.78	1193.32	608.386	253.811	324.329	45.3811	340.443	211.341	520.136	496.766	423.7	499.674	278.481	763.907	700.474	263.704	498.286	606.619	273.551	262.915	933.418	855.696	244.759	793.823	240.204
EC:1.4.7.1	Glutamate synthase (ferredoxin)	173.963	384.87	539.758	117.4	898.86	341.086	854.414	393.014	742.347	726.565	236.893	315.571	256.536	347.016	473.809	793.418	317.344	547.824	811.784	785.863	615.298	961.304	882.997	732.947	684.699	787.364	537.793	796.523	746.017	528.621	655.372	675.879	1048.75	412.906	402.499	447.702	361.711	502.412	505.559	658.213
EC:1.4.9.1	Methylamine dehydrogenase (amicyanin)	20.612	9.47454	1.67874	18.2295	0	12.2747	0	0	0	0	1.96757	29.2894	9.87995	0	0	0	0	2.09808	0	0.172268	0	0.121798	0.0853427	0	0	0.347751	0.198311	0	0	0	0	0	2.73499	2.96671	0	3.48209	8.91591	0	0	0
EC:1.4.99.6	D-arginine dehydrogenase	10.2351	2.93642	1.30569	7.57998	0	4.69755	0	0	0	0	0.418957	9.38883	2.44641	0	0.290578	6.46807	0	4.32205	0	0	0	0.312303	0.154234	0	0	0	0	0	0	0	0.931429	0	2.89779	2.01312	0	1.78549	2.96525	0	0	0
EC:1.5.1.1	(NAD(P)H)	118.014	64.0295	12.0543	117.866	0	90.1512	0.318817	0.882138	0	0	10.9626	107.935	45.1462	1.05954	1.66045	0	1.41153	56.5433	0.773877	0.086134	0.670798	0.0608991	1.5336	2.67689	1.41201	0.173876	3.37129	0	0	3.38069	1.56702	0	12.8501	45.3906	1.73941	24.8195	43.1841	0	0	1.71521
EC:1.5.1.10	Saccharopine dehydrogenase (NADP(+), L-glutamate-forming)	0.905669	0.281897	0	1.37818	0	1.971	0	0	0.506137	0	0	1.48839	0.709104	0	0	5.62962	0	0.394439	0	0	0	0.0520505	0	0.133844	0	0	0	0	0	0	0.070966	0	0.434126	0	0	0.607827	1.48262	0	0	0
EC:1.5.1.2	Pyrroline-5-carboxylate reductase	1114.61	1349.47	1297.46	977.63	1544.81	1193.68	1475.06	1525.01	1450.93	1408.11	1397.91	1125.26	1393.83	1366.99	1340.32	1421.41	1421.83	1503.87	1616.46	1567.21	1815.58	1583.22	1575.52	1574.74	1599.13	1563.4	1601.59	1545.77	1499.79	1492.26	1541.15	1450.11	1593.29	1525.81	1618.48	1440.09	1550.28	1410.72	1374.68	1588.08
EC:1.5.1.20	Methylenetetrahydrofolate reductase (NAD(P)H)	798.656	930.403	1065.23	551.034	1317.6	1167.02	1229.86	1164.85	1274.6	1176.86	1327.63	1051.92	1287.81	1346.91	946.813	1295.24	1347.8	1135.76	1199.56	1460.49	1357.67	1126.92	1225.41	1333.49	1375.98	1338.36	1439.82	1255.05	1170.55	1452.38	1012.19	1372.65	1079.64	1230.96	1449.84	1334.89	1127.76	1179.74	1381.18	1391.05
EC:1.5.1.21	1-piperideine-2-carboxylate/1-pyrroline-2-carboxylate reductase (NADPH)	1.40882	0	1.16579	0	0	0	0	0	0	0	0	0.239206	0	0	0	0	0	0	0	0	0	0	0	0	0	0	0	0	4.50763	0	0	0	0.260475	0.381434	0	0	0	0	0	0
EC:1.5.1.24	N(5)-(carboxyethyl)ornithine synthase	0	0	0.295179	0	0	0	0	0	0	0	0.723652	0	0	2.11909	2.32463	0	5.13641	0	0	0	0	0	0	0	0	0	0	0	1.06632	2.90739	0	1.50754	0	0	26.732	0	0	0	0	0
EC:1.5.1.28	Opine dehydrogenase	28.7716	14.4157	161.323	27.7202	1.27012	55.6587	18.8102	4.58712	1.77148	0.102064	57.4192	57.6486	22.1092	35.1636	1.41138	61.9258	13.3703	18.4107	3.50179	9.61248	1.0062	5.98165	24.206	4.95224	8.00139	15.7357	19.4841	14.8696	4.16834	9.14475	8.0613	7.771	7.03284	14.77	7.50692	23.8412	16.651	3.82363	5.12407	9.43367
EC:1.5.1.3	Dihydrofolate reductase	1243.26	1358.62	1234.1	1026.44	1191.63	1087.11	1213.33	1224.97	1273.55	1327.9	1171.12	1124.96	1167.64	665.349	1432.98	1231.34	1014.63	1066	1147.58	1101.84	1542.95	1263.42	1160.25	1006.51	1367.58	1098.67	944.421	1261.8	1029.79	897.726	1250.06	1259.25	1162.59	1149.17	955.209	867.308	1205.97	1114.99	1281.79	1353.08
EC:1.5.1.33	Pteridine reductase	71.2631	28.7535	4.59323	72.2917	0	43.9641	0.364362	0	0.695938	0	5.71305	46.1311	34.5571	0.264886	0.290578	0	0.274465	16.1972	0.193469	0	0	0.104101	0.565524	0.892295	0.235335	0.208651	1.63607	0	0	0.439489	0.221769	0.143575	36.3072	21.4027	0.411965	17.9309	31.0165	0	0	0.545749
EC:1.5.1.34	6,7-dihydropteridine reductase	395.558	491.254	101.211	131.998	0.617428	151.066	96.8178	362.217	114.007	234.208	18.1168	130.986	62.7235	39.2766	565.341	372.134	169.818	97.8159	64.806	32.7932	66.6328	6.35069	81.149	44.8419	37.5336	6.88547	28.6292	148.231	73.1699	8.69986	330.108	30.1658	17.1445	286.698	85.0228	40.9747	192.603	257.673	0.752826	55.562
EC:1.5.1.36	Flavin reductase (NADH)	23.8901	8.76604	1.13315	17.3863	0.194254	48.4426	8.0615	0.20201	4.31545	13.8104	8.79161	53.3259	15.6386	5.77451	0	0.704301	17.6179	1.90044	1.14147	0.086134	0	0.0608991	0.0853427	0.911034	0	0.173876	2.0431	2.6138	0	0	6.48807	0.649677	5.99094	7.76768	0.448127	7.98076	8.78721	156.84	0.0403126	0.103692
EC:1.5.1.38	FMN reductase (NADPH)	264.046	298.07	224.21	1462.79	279.037	423.895	310.729	139.521	294.503	425.302	245.328	394.907	334.071	80.955	184.227	65.945	240.813	208.934	265.988	333.551	129.939	212.371	355.359	354.566	199.636	183.706	318.305	262.255	112.963	599.931	222.765	198.776	192.731	447.112	766.001	292.305	198.444	621.895	101.546	242.241
EC:1.5.1.39	FMN reductase (NAD(P)H)	162.844	78.6257	45.4683	25.7845	8.75755	35.4409	135.791	37.1865	31.4045	18.7303	93.2327	13.4694	162.851	64.4441	15.384	216.776	38.5987	46.2073	21.5006	118.722	163.641	40.398	20.5768	101.28	50.8752	30.1215	24.9317	16.6742	13.661	100.558	56.1767	320.092	3.8724	27.1581	51.8069	82.6579	39.3488	45.2999	35.8321	333.129
EC:1.5.1.41	Riboflavin reductase (NAD(P)H)	44.8125	109.161	47.9594	75.0713	0.258806	88.5524	93.6068	2.3928	101.43	219.934	6.53839	79.8201	35.5527	23.6682	162.724	14.6927	166.825	32.3298	31.2197	12.0734	0.643127	1.59639	0.522338	3.61781	0.533269	0.185699	7.07525	9.01473	7.75506	2.5132	19.6021	14.552	2.28654	35.6263	75.4102	28.2924	15.083	181.359	0.752826	1.37685
EC:1.5.1.43	Carboxynorspermidine synthase	0	0	0	0	0	0	0	0	0	0	0	0	0	0	0	0	0	0	0	0	0	0	0	0	0	0	0	0	0	0	0	0	0	0	0	0	0.11861	0	0	0
EC:1.5.1.45	FAD reductase (NAD(P)H)	0	0	3.21759	0	0	0	0	0	0	0	0	0	0	0	0	0	0	0	0	0	0	0	0	0	0	0	0	0	0	0	0	0	0	0	0	0	0	0	0	0
EC:1.5.1.47	Dihydromethanopterin reductase (NAD(P)(+))	3.86218	0.413448	0	0.413454	0	2.34418	0	0	0	0	0.38087	2.84389	0.659467	0	0	0	0	0	0	0	0	0	0	0	0	0	0	0	0	0	0	0	0.633824	0	0	0.721794	0	0	0	0
EC:1.5.1.49	1-pyrroline-2-carboxylate reductase (NAD(P)H)	0.352205	0	0	0	0	0	0	0	0	0	0	0	0	0	0	0	0	0	0	0	0	0	0	0	0	0	0	0	0	0	0	0	0	0	0	0	0	0	0	0
EC:1.5.1.5	Methylenetetrahydrofolate dehydrogenase (NADP(+))	1336.57	1438.23	1251.5	1049.07	1535.24	1256.64	1484.78	1509.48	1408.18	1345.03	1415.24	1180.05	1424.93	1361.89	1330.01	1538.11	1409.88	1537.83	1478.52	1554.15	1679.32	1575.86	1564.49	1577.34	1563.74	1499.63	1586.43	1539.07	1494.41	1480.11	1517.97	1553.11	1391.1	1527.82	1561.76	1455.35	1547.11	1388.3	1382.76	1626.1
EC:1.5.1.6	Formyltetrahydrofolate dehydrogenase	0	0	0.827714	0	0	0	0	0	1.62913	0.351554	0.171391	0	0	0	0	0	0	0.639915	0	0	0	0	0.41129	0.289996	0	0	0	0	0.157525	0	0	0	0	1.8224	0	0.436875	0.459613	0	0	0
EC:1.5.1.7	Saccharopine dehydrogenase (NAD(+), L-lysine-forming)	386.859	327.681	939.954	532.211	1037	448.425	836.302	665.004	756.715	569.317	984.919	212.737	758.794	1002.48	617.456	814.179	652.774	729.998	848.064	800.473	508.393	914.408	857.157	1159.22	1021.1	769.565	949.78	696.525	831.187	1065.31	765.17	986.867	514.057	626.031	977.426	887.358	452.002	744.554	978.156	999.344
EC:1.5.1.8	Saccharopine dehydrogenase (NADP(+), L-lysine-forming)	0	0	0	0	0	0	0	0	0	0	0	0	0.106366	0	0	0	0	0	0	0	0	0	0	0	0	0	0	0	0	0	0	0	0	0	0	0	0	0	0	0
EC:1.5.1.9	Saccharopine dehydrogenase (NAD(+), L-glutamate-forming)	0	0	0	0	0	18.2318	0	0	0	0	0	0	0.106366	0	0	0	0	0	0	0	0	0	0	0	0	0	0	0	0	0	0	0	0	0	0	0	0	0	0	0
EC:1.5.3.1	Sarcosine oxidase	686.485	339.422	239.151	2217.44	0	624.365	6.55851	9.39477	7.27572	5.17124	121.655	830.607	298.567	38.6071	14.1553	110.077	22.4669	256.258	9.4413	2.85195	4.19249	1.1373	18.5672	22.352	13.2258	4.34689	29.2014	4.42535	25.0101	23.4958	19.5179	4.23546	404.527	229.114	17.0279	161.099	248.099	1.086	0	8.34217
EC:1.5.3.19	4-methylaminobutanoate oxidase (formaldehyde-forming)	27.5223	12.4974	1.58548	28.0647	0	32.9486	0.318817	0	0	0	4.98939	36.944	13.1893	0	0	23.3569	0	9.75608	0	0	2.01239	27.5868	0.514112	0.981525	12.661	0	0.396623	0	0	0	0.147698	0	5.07927	7.75581	0	6.72408	15.36	2.98651	0	0
EC:1.5.3.7	L-pipecolate oxidase	0	0	0	0	0	0.0436905	0	0	0	0	0	0	0	0	0	0	0	0	0	0	0	0	0	0	0	0	0	0	0	0	0	0	0.115912	0	0	0	0	0	0	0
EC:1.5.5.1	Electron-transferring-flavoprotein dehydrogenase	493.062	186.839	31.0624	401.978	0.134483	471.836	1.21241	0.882138	5.32203	8.93627	97.8706	660.851	298.885	1.88731	3.61147	7.49458	2.40157	116.33	1.35428	1.40275	0.670798	1.11076	10.8097	5.35377	9.23078	0.765052	8.68257	0	4.53768	5.00341	3.88805	1.61522	109.842	126.83	3.02108	137.286	182.976	0	0	6.23714
EC:1.5.5.2	Proline dehydrogenase	425.564	246.674	118.623	370.954	94.8813	508.309	98.8395	170.743	148.449	238.126	192.461	654.389	335.893	66.2486	259.587	442.718	186.325	130.835	34.5695	47.7754	1.64932	9.61113	43.1731	12.5662	29.0168	65.6902	76.3514	57.2758	57.9438	76.4103	36.7183	46.677	89.8575	143.203	99.1408	161.775	217.278	186.104	190.458	7.89232
EC:1.5.8.1	Dimethylamine dehydrogenase	65.812	26.2634	4.19686	61.8301	0	38.6316	0.364362	0	0.253068	0	5.17983	38.5653	31.0942	0.264886	0.290578	5.62962	0.274465	13.134	0.193469	0	0	0	0.565524	0.490763	0.235335	0.208651	1.43776	0	0	0.439489	0.221769	0.143575	24.7886	19.2836	0.411965	15.1577	28.8222	0	0	0.545749
EC:1.5.8.2	Trimethylamine dehydrogenase	65.812	26.2634	4.19686	61.8301	0	38.6316	0.364362	0	0.253068	0	5.17983	38.5653	31.0942	0.264886	0.290578	5.62962	0.274465	13.134	0.193469	0	0	0	0.565524	0.490763	0.235335	0.208651	1.43776	0	0	0.439489	0.221769	0.143575	24.7886	19.2836	0.411965	15.1577	28.8222	0	0	0.545749
EC:1.5.8.4	Dimethylglycine dehydrogenase	3.11953	1.50345	0	6.2018	0	3.6135	0	0	0	0	0.609391	14.565	3.54552	0	0	16.8889	0	0	0	0	0	0	0	0	0	0	0	0	0	0	0	0	0.651189	0.974775	0	1.32962	0.830269	0	0	0
EC:1.5.98.1	Methylenetetrahydromethanopterin dehydrogenase	0	0	0	0	0	0	0	0	0	0	0	0	0.141821	0	0	0	0	0.545501	0	0	0	0	0	0	0	0	0	0	0	0	0	0	0	0	0	0	0.296525	0	0	0
EC:1.5.98.2	5,10-methylenetetrahydromethanopterin reductase	0.251575	0	0	0	0	0	0	0	0	0	0	0.0531569	0.141821	0	0	0	0	0.545501	0	0	0	0	0	0	0	0	0	0	0	0	0	0	0.434126	0	0	0	0.296525	0	0	0
EC:1.5.99.15	Dihydromethanopterin reductase (acceptor)	0	0	0	0	0	0	0	0	0	0	0	0	0	0	0	0	0	0.545501	0	0	0	0	0	0	0	0	0	0	0	0	0	0	0	0	0	0	0.296525	0	0	0
EC:1.5.99.6	Spermidine dehydrogenase	0	0	0	0	0	0	30.4356	0	0	0	0	0.34552	0	9.4945	0	12.1318	20.8789	0	0	0.496164	0	0.468455	0	0	0	0	0.0247889	0	0	0	0	7.53769	0	0	0	0	0	0	0	0
EC:1.6.1.1	NAD(P)(+) transhydrogenase (Si-specific)	54.5736	112.291	49.7836	91.7585	0.258806	99.4915	93.6068	2.3928	106.246	228.145	7.33822	103.158	42.9274	23.6682	163.429	20.3223	166.825	34.8735	31.2197	12.0734	0.643127	1.59639	5.6429	3.61781	7.88137	0.185699	7.11244	9.01473	12.2443	2.5132	19.6465	14.8033	8.15071	40.4188	75.4102	31.224	18.4041	181.359	0.752826	1.37685
EC:1.6.1.2	NAD(P)(+) transhydrogenase (Re/Si-specific)	1234.21	726.816	193.303	1027.72	341.358	1322.37	252.617	807.751	247.582	564.863	372.681	1814.7	740.238	67.236	339.354	67.9537	517.955	360.043	236.755	312.472	1165.81	42.8995	143.863	107.396	678.754	382.306	852.152	72.8998	208.047	27.3389	263.814	39.4235	264.182	1175.27	411.423	362.626	679.798	545.075	2.08848	24.8565
EC:1.6.2.4	NADPH--hemoprotein reductase	20.4113	7.14702	1.42787	17.2197	0	46.1979	0	0	1.20967	0.816512	8.22679	48.0825	13.284	0	0.290578	0	0	1.70448	0	0	0	0	2.64768	0.624607	3.40059	0	0.33465	0	0	0	0.0443538	0.251256	6.72895	5.81686	0	7.82577	8.95505	0	0	0
EC:1.6.3.3	NADH oxidase (H(2)O(2)-forming)	0	0	0	0	0	0	0	0	0	0	0	0	0	0	0	0	0.196046	0.545501	0	0	0	0	0	0	0	0	0	0	0	0	0.310476	0	0.0868252	0	0	0	0.296525	0	0	0
EC:1.6.3.4	NADH oxidase (H(2)O-forming)	0	0	0	0	0	0	0	0	0	0	0	0.186049	0	0	0	0	0	0	0	0.396931	0	0	0	0	0	0	0	0	0	0	0	0	0	0	0	0	0	0	0	0
EC:1.6.5.2	NAD(P)H dehydrogenase (quinone)	957.614	508.751	397.471	1198.67	337.01	1001.73	223.433	14.849	234.673	477.198	201.435	1494.14	614.279	93.2438	348.974	36.9716	353.737	239.415	211.997	44.6424	236.261	45.6848	31.0421	25.6504	43.1972	142.122	46.8292	24.1003	189.453	31.1794	176.484	49.5154	465.851	282.115	234.503	279.947	323.936	424.552	26.1221	25.4647
EC:1.6.5.3	NADH:ubiquinone reductase (H(+)-translocating)	7383.5	4230.52	5861.67	4298.95	3300.82	7471.35	4144.86	4898.94	5447.9	4753.15	9090.88	7665.97	8784.46	4460.1	4778.68	9989.59	3932.12	5029.84	4248.52	4567.73	2928.76	4083.9	3903.11	4842.24	5522.76	4271.89	3808.61	3641.66	4767.63	5783.15	3724.23	6675.93	3829.01	3616.53	3612.24	5335.24	6207.77	4117.18	8253.09	5292.37
EC:1.6.5.5	NADPH:quinone reductase	1301.97	531.595	256.49	1392.69	0.258806	1580.29	99.5505	9.05294	116.321	242.116	348.387	2123.43	807.064	58.3351	174.471	82.1284	190.978	251.315	38.9198	19.0408	2.65552	4.27855	29.2648	24.0068	24.5196	5.64539	40.2056	12.8108	13.0682	19.0448	39.2797	23.9203	476.704	306.914	115.6	372.783	459.071	183.124	0.752826	6.52248
EC:1.6.99.1	NADPH dehydrogenase	13.1654	7.9711	141.667	405.686	0	10.4023	4.82779	3.26391	12.78	5.89703	3.26253	31.1034	7.89446	4.9335	3.81903	0	8.66524	1.091	4.14024	3.74465	1.0062	0.121798	3.63272	4.46148	3.29469	0.347751	1.83438	1.38039	1.16326	8.51933	5.63293	0.86145	200.175	5.38245	6.22525	3.10219	6.06927	0.543001	0	0
EC:1.6.99.3	NADH dehydrogenase	1091.4	487.672	766.409	1872.47	190.042	1129.71	330.531	246.893	392.86	356.671	641.469	1364.8	856.002	885.089	325.179	369.671	722.903	304.528	268.355	278.726	400.719	221.291	117.976	326.35	382.17	313.718	273.647	171.396	488.464	357.407	274.007	514.608	527.589	281.209	207.367	663.752	449.394	388.269	698.829	359.194
EC:1.7.1.13	PreQ(1) synthase	1050.63	876.609	671.448	824.654	606.23	733.859	541.25	898.333	472.251	399.309	665.996	750.033	673.148	1040.36	924.092	988.423	976.329	503.081	626.716	416.483	594.555	358.565	280.41	529.765	700.249	455.039	535.772	439.867	675.491	508.133	859.073	602.359	547.898	515.343	343.812	650.646	460.356	373.568	733.124	650.828
EC:1.7.1.15	Nitrite reductase (NADH)	663.129	417.608	316.757	583.665	1.05554	838.912	199.127	10.5451	222.154	466.486	165.183	1185.81	502.215	57.5858	333.957	30.5347	350.72	177.223	68.8627	28.9633	3.5502	4.45969	16.8068	19.7465	18.0281	6.14407	26.1176	22.8084	26.9605	15.4727	62.2807	32.8406	410.442	204.067	159.983	226.808	224.173	513.129	1.93452	4.5726
EC:1.7.1.6	Azobenzene reductase	0.452835	1.45647	59.8752	0	0	0.9855	1.4119	1.41142	1.96128	1.31549	0	2.711	0	1.52309	1.36987	0	1.96046	0	1.70253	0.555703	0.503098	0	1.43951	2.00766	1.36494	0	0.594934	0.690193	0.387753	1.65654	2.57252	0.430725	99.6753	0.974775	2.19715	0	0.948879	0.0905002	0	0
EC:1.7.1.7	GMP reductase	352.841	472.193	194.511	877.923	0.617428	100.586	102.674	366.807	112.367	231.082	16.898	96.6354	40.4455	84.0896	579.735	33.8424	179.338	77.7184	70.0684	34.6259	293.949	10.2368	62.5243	46.1357	32.8015	19.3579	31.8766	148.982	80.9274	11.1424	334.588	32.0144	113.075	269.403	142.652	32.3827	39.6946	265.388	0.752826	58.9596
EC:1.7.2.1	Nitrite reductase (NO-forming)	170.937	68.6968	11.0517	159.983	167.013	139.919	19.9944	6.3955	0.88574	2.04128	21.8238	149.273	86.8004	5.82749	3.19636	5.62962	4.19539	32.5064	68.7203	8.41494	1.25775	18.53	3.90725	3.16765	6.87178	63.7776	12.4936	5.72454	82.5914	4.53012	60.5872	1.65111	66.2511	47.8911	19.3624	45.2071	69.031	28.5981	1.01996	9.27774
EC:1.7.2.2	Nitrite reductase (cytochrome; ammonia-forming)	166.826	67.9333	554.478	8.92308	178.098	15.8544	87.8167	47.6134	46.9094	20.8673	242.915	8.31958	80.4153	139.934	52.1185	164.931	70.1355	105.659	76.4784	28.7576	0.57437	32.542	81.3917	40.7891	44.9961	112.758	80.7787	27.9759	141.135	73.3913	72.2004	180.635	4.10249	30.3329	42.6361	39.9995	22.5211	34.4163	312.386	52.7272
EC:1.7.2.3	Trimethylamine-N-oxide reductase (cytochrome c)	701.465	932.448	190.711	155.903	1.17509	196.059	157.209	723.313	206.528	440.143	25.6771	188.178	79.9483	61.8664	1131.47	66.2235	300.091	171.873	128.529	65.2161	152.3	11.1133	155.39	87.0028	82.7749	13.8989	66.7397	340.185	146.328	18.5153	724.797	51.5219	23.718	578.371	167.924	61.9698	93.5138	358.626	1.42503	108.578
EC:1.7.2.4	Nitrous-oxide reductase	72.8727	28.0097	4.38339	69.3994	0	59.9621	0.364362	0	0.695938	0	10.093	59.3852	41.6836	0.264886	0.290578	5.62962	0.274465	13.7076	0.193469	0	0	0	0.565524	0.490763	0.235335	0.208651	1.58649	0	0	0.439489	0.221769	0.143575	29.2853	19.9617	0.411965	17.2471	30.9572	0	0	0.545749
EC:1.7.2.5	Nitric-oxide reductase (cytochrome c)	262.242	110.887	19.5854	248.249	168.806	178.134	13.117	0.882138	1.13881	0	24.3376	190.824	121.198	30.0645	5.31343	5.62962	1.52916	68.7193	69.9972	6.86691	0.335399	18.2177	2.87903	3.6138	6.30698	73.8623	14.1297	0.487195	81.8643	3.00881	58.7687	1.79469	84.6146	82.5168	12.5421	62.3782	106.986	20.4983	0.291416	12.4743
EC:1.7.2.6	Hydroxylamine dehydrogenase	0.50315	0	0	0	0	0	0	0	0	0	0	0	0	0	0	0	0	0	0	0	0	0	0	0	0	0	0	0	0	0	0	0	0	0	0	0	0	0	0	0
EC:1.7.3.3	Factor independent urate hydroxylase	6.30748	1.17457	0.79274	8.06046	0	5.72773	0	0	0	0	0.38087	6.83066	2.58823	0	0	0	0	0.881194	0	0	0	0	0	0	0	0	0	0	0	0	0	0	3.4513	0.678104	0	1.36761	1.95706	0	0	0
EC:1.7.7.1	Ferredoxin--nitrite reductase	92.0251	177.111	287	87.7649	312.408	254.024	262.737	191.336	348.473	348.308	208.887	165.682	215.122	139.229	136.105	66.8469	83.438	150.84	425.11	389.17	398.169	311.193	381.262	392.027	222.525	326.185	342.419	387.922	178.032	574.987	331.854	255.024	497.762	389.225	686.526	263.252	139.945	498.068	94.9046	247.472
EC:1.7.7.2	Ferredoxin--nitrate reductase	1.71071	0.51681	1.95854	3.75867	0	20.0385	0.182181	0	0.88574	0	4.30383	18.9836	9.82109	2.25153	0	0	0	0	0	0	0	0.156152	0	0	0	0	1.38818	0	0	0	1.33061	0	1.91015	0.296671	0	2.39332	2.01637	0	0	0
EC:1.7.99.1	Hydroxylamine reductase	535.187	697.115	1262.45	248.416	1330.01	699.409	1448.68	832.993	1243.28	1318.99	977.723	453.082	889.482	1295.98	916.668	949.847	885.54	1361.23	1502.27	1470.51	944.627	1426.63	1408.32	1410.66	1282.93	1413.36	1251.28	1294.25	1378.43	1406.76	1044.55	1432.99	1291.69	875.195	1228.46	1197.6	1045.1	1182.68	1263.14	1354.2
EC:1.7.99.4	Nitrate reductase	2256.6	2526.22	830.004	1164.32	175.295	1366.23	799.319	1479.75	775.261	1636.36	239.727	1473.52	669.035	470.688	2800.14	408.731	1230.12	592.448	490.898	209.901	213.162	58.6448	222.468	234.256	78.7554	190.873	172.542	512.239	453.943	79.459	1225.13	220.565	573.5	1183.37	591.429	410.109	415.687	1602.55	11.9238	255.342
EC:1.8.1.15	Mycothione reductase	3.02745	0.892673	0.326423	8.89552	0	4.56615	0	0.220534	0	0	0	5.50173	2.6946	0	0	0	0	1.38473	0	0	0	0	0	0	0	0	0.446201	0	0	0	0.399184	0	2.7784	0.593341	0	0.645816	2.55011	0	0	0
EC:1.8.1.2	Assimilatory sulfite reductase (NADPH)	987.099	503.46	188.987	1586.23	336.337	1147.93	212.013	6.54987	222.483	462.625	228.63	1569.85	673.835	53.0977	336.573	714.443	339.048	197.67	202.356	41.3542	1.62165	39.6203	39.7846	16.2032	38.5983	124.251	41.1209	19.1256	185.436	10.875	166.218	35.206	211.635	267.69	175.859	310.802	479.985	402.447	2.08848	19.1262
EC:1.8.1.4	Dihydrolipoyl dehydrogenase	1467.98	949.198	1223.01	1998.02	374.353	1259.54	421.436	1153.78	602.95	544.018	1502.33	1443.66	1230.68	1385.02	978.981	1401.11	879.822	1100.08	592.153	599.631	997.579	487.427	464.421	500.842	867.216	810.234	904.878	589.915	719.663	818.258	719.866	604.238	519.448	927.831	509.999	917.232	1241.57	447.06	1454.1	377.595
EC:1.8.1.7	Glutathione-disulfide reductase	388.211	217.286	70.1403	346.643	169.026	436.128	110.312	8.26254	120.254	235.146	84.3055	561.275	241.166	30.1986	168.11	24.296	181.557	77.7717	106.595	21.3354	454.941	26.4854	5.69071	6.22331	12.5283	65.3237	22.7542	10.4235	93.4237	8.00513	80.5558	19.0029	91.8905	110.508	181.468	122.777	138.934	211.608	1.04424	12.5554
EC:1.8.1.8	Protein-disulfide reductase	1241.14	847.103	601.863	578.081	269.622	928.157	292.155	708.891	507.292	545.416	847.992	1053.44	950.02	245.598	928.81	974.193	362.142	366.246	321.654	318.938	240.136	219.976	191.382	309.614	474.479	251.94	157.973	374.756	304.48	428.476	593.716	532.208	169.244	521.24	250.659	397.083	481.753	493.228	794.248	416.444
EC:1.8.1.9	Thioredoxin-disulfide reductase	2372.76	2344.67	2360.52	3610.15	2268.2	2271.97	2242.3	2436.23	2318.52	2258.65	2164.5	2285.05	2316.92	1914.57	2215.27	2502.93	1878.73	2648.48	2613.19	2291.79	2287.17	2211.86	2543.02	2333.18	2124.64	2535.61	2526.85	2202.93	2082.54	2485.26	2590.79	2102.59	2369.98	2489.36	2827.01	2274.66	2554.38	2224.03	1609.34	2268.83
EC:1.8.2.1	Sulfite dehydrogenase	0.20126	0	0	0.187933	0	0	0	0	0	0	0	0.531569	0	0	0	0	0	0.167846	0	0	0	0	0	0	0	0	0	0	0	0	0	0	0	0	0	0.759783	0	0	0	0
EC:1.8.2.2	Thiosulfate dehydrogenase	127.833	67.0679	12.7538	522.1	0	117.033	1.82181	0.882138	1.45514	0	16.5614	137.563	58.182	1.05954	1.95103	8.4043	1.41153	79.3775	3.05681	0.086134	0.670798	0.217051	1.5336	13.1167	1.41201	0.173876	3.52003	0	0	3.38069	6.16517	0	19.8539	47.658	1.73941	29.796	48.6401	0	0	1.71521
EC:1.8.2.3	Sulfide-cytochrome-c reductase (flavocytochrome c)	0	0	0	0	0	0	0	0	0	0	0	0.239206	0	0	0	0	0.627348	0	0	0	0	0	0	0	24.6161	0	0	0	0	0.101421	0	0	0.130238	0	0	0	0	0	0	0
EC:1.8.3.1	Sulfite oxidase	3.69111	0.281897	0	0.939667	0	2.27848	0	0	0	0	0.38087	3.10968	0.673649	0	0	0	0	0	0	0	0	0	0	0	0	0	0	0	0	0	0	0	0.781426	0	0	0	0	0	0	0
EC:1.8.4.11	Peptide-methionine (S)-S-oxide reductase	1136.01	826.524	983.221	1885.74	693.654	1174.57	692.208	1019.92	755.578	694.42	1253.35	1289.17	1302.36	594.025	587.55	1518.59	664.672	1014.3	761.68	873.699	1097.71	695.038	828.991	808.374	973.838	860.397	1044.78	654.338	663.439	924.498	704.41	1065.32	673.954	1002.37	1053.81	806.833	1239.3	843.92	1049.01	1065.97
EC:1.8.4.12	Peptide-methionine (R)-S-oxide reductase	920.825	688.982	786.163	1356.66	527.731	967.13	545.256	872.281	560.992	496.007	1042.11	958.604	1109.95	538.774	559.157	1478.1	608.294	901.448	568.366	551.986	994.699	525.795	558.337	468.32	812.469	676.982	729.188	478.359	554.286	791.651	545.135	918.564	374.031	719.392	622.346	666.615	1100.06	496.195	971.636	842.133
EC:1.8.4.8	Phosphoadenylyl-sulfate reductase (thioredoxin)	454.134	350.28	228.17	778.257	495.411	707.458	362.251	159.032	324.754	428.711	318.722	732.875	612.698	202.665	229.578	671.04	242.465	247.909	325.419	347.447	286.403	251.205	382.851	402.87	195.598	246.816	357.39	283.064	192.537	560.542	325.095	383.617	365.919	474.123	785.515	426.529	406.522	672.089	78.1117	486.09
EC:1.8.5.2	Thiosulfate dehydrogenase (quinone)	5.18244	4.04052	365.943	397.417	0	5.72674	6.1486	9.48298	8.58029	2.85779	86.2898	7.89379	31.697	12.6152	14.861	12.3732	5.66103	28.3661	3.40506	9.48665	0.922347	2.08202	19.7933	4.99685	9.22514	5.77267	9.56852	9.1552	5.08926	18.4991	5.81034	10.7861	105.427	8.51868	8.74282	13.0683	10.0818	4.90964	48.8365	1.40336
EC:1.8.5.3	Dimethylsulfoxide reductase	958.668	1182.06	191.259	78.5449	1.4841	116.212	138.815	1084	114.527	239.183	48.5674	102.46	49.203	61.2982	1365.59	137.128	207.897	163.124	132.056	78.0831	198.738	16.4828	165.912	125.55	115.118	24.0066	81.3012	431.325	208.175	24.2848	947.557	77.0072	30.9605	713.949	90.035	37.3908	94.7889	420.276	11.9724	170.676
EC:1.8.7.1	Assimilatory sulfite reductase (ferredoxin)	4.32759	1.31552	2.51812	12.2996	0	25.8089	0.182181	0	0.506137	0	0.152348	8.44742	4.45566	2.25153	0	0	0	2.97928	0	0	0	0.156152	0	0	0	0	1.23945	0	0	0	1.33061	0	8.7116	1.01716	0	1.97544	3.43969	0	0	0
EC:1.8.7.2	Ferredoxin:thioredoxin reductase	0.10063	0	1.95854	0.187933	0	0.42705	0.182181	0	0.126534	0	0	0.558147	0.212731	2.25153	0	0	0	0	0	0	0	0.156152	0	0	0	0	1.23945	0	0	0	1.33061	0	0.260475	0.084763	0	0	0.711659	0	0	0
EC:1.8.98.1	CoB--CoM heterodisulfide reductase	46.3149	90.066	423.51	31.5415	133.228	52.0676	132.427	101.931	153.929	183.307	888.036	30.7031	619.19	178.665	67.7877	574.609	83.2412	287.92	69.8424	26.6539	27.1673	194.643	143.499	150.173	213.332	134.51	122.408	150.462	70.0863	114.419	94.9171	388.802	18.4938	41.0253	119.653	121.965	252.698	89.8667	203.773	65.8415
EC:1.8.99.2	Adenylyl-sulfate reductase	110.794	324.322	215.551	29.067	244.42	286.035	159.707	85.0822	512.063	615.362	141.544	167.614	75.543	251.122	91.1585	421.902	120.333	291.62	341.756	686.77	702.493	199.441	326.397	180.706	392.052	369.154	145.693	850.967	87.3413	185.6	136.98	558.864	881.883	190.42	156.547	248.361	91.3296	237.473	218.077	233.997
EC:1.8.99.3	Hydrogensulfite reductase	2.31449	6.76552	2.89117	1.25289	0	7.8183	4.97354	3.26391	0	0	21.9381	3.3239	4.32554	54.2354	0	113.83	21.8787	83.9232	7.04228	1.50834	0	1.35331	12.3593	25.6981	6.96592	7.92872	24.6898	4.70955	0	10.0068	18.8947	20.2441	0	0	4.3943	1.44359	4.86301	1.629	0	3.43042
EC:1.8.99.5	Dissimilatory sulfite reductase	2.31449	6.76552	2.89117	1.25289	0	7.8183	4.97354	3.26391	0	0	21.9381	3.3239	4.32554	54.2354	0	113.83	21.8787	83.9232	7.04228	1.50834	0	1.35331	12.3593	25.6981	6.96592	7.92872	24.6898	4.70955	0	10.0068	18.8947	20.2441	0	0	4.3943	1.44359	4.86301	1.629	0	3.43042
EC:1.9.3.1	Cytochrome-c oxidase	2008.27	763.902	635.172	4065.35	0.134483	2467.98	16.4874	14.4229	21.9537	12.4291	510.891	3260.68	1559.24	23.5417	20.548	685.556	24.545	397.132	19.2308	11.9949	4.69558	3.80958	36.6464	40.1979	17.2265	2.46903	43.0336	4.75015	15.8494	31.6094	39.2961	6.03015	1142.93	484.802	31.0347	652.552	936.496	3.89151	0.582833	13.8776
EC:1.97.1.4	[Formate-C-acetyltransferase]-activating enzyme	2044.77	3484.28	4681.32	1106.38	5825.7	2873.3	5702.57	4122.02	5684.19	5512.7	4307.67	1938.85	3610.62	4618.28	3999.09	3669.55	4809.03	4930.93	5833.86	5833.08	4935.74	5740.63	5959.95	5753.06	4976.58	5797.56	5790.43	5373.19	5000.47	6594.27	4944.95	5118.01	5593.66	4862.69	6902.6	4894.5	4520.44	5670.61	4661.32	5226.61
EC:1.97.1.9	Selenate reductase	146.59	363.173	294.197	266.376	67.0354	285.493	325.15	46.8821	415.939	789.029	151.185	267.177	171.402	198.781	528.541	165.048	477.108	242.872	149.004	81.7999	11.5386	81.8156	78.3158	59.3948	78.8759	87.2354	87.3244	90.9885	96.4099	115.434	111.43	149.53	57.5655	162.502	291.094	154.762	239.657	585.39	28.9799	75.2214
EC:2.1.1.10	Homocysteine S-methyltransferase	49.9527	186.486	84.7836	833.012	411.505	48.9025	330.121	33.3298	59.3477	61.5164	58.6985	118.618	110.985	105.398	135.797	107.574	314.053	196.725	310.86	103.619	307.98	349.91	275.389	194.981	229.294	139.466	212.142	114.805	319.954	56.946	248.391	47.1378	519.822	44.9909	179.075	49.3783	223.848	270.188	24.0822	299.958
EC:2.1.1.102	Demethylmacrocin O-methyltransferase	0	0	0	0.313222	0	0	0	0	0	0	0	0	0	0	0	0	0	0	0	0	0	0	0	0	0	0	0	0	0	0	0	0	0	0	0	0	0	0	0	0
EC:2.1.1.103	Phosphoethanolamine N-methyltransferase	0.033711	0	0	0.313222	0	0.175091	0	0	0	0	0	0.0619277	0.165576	0	0	0	0	0.0419616	0	0	0	0	0	0	0	0	0	0	0	0	0	0	0.0868252	0	0	0	0	0	0	0
EC:2.1.1.104	Caffeoyl-CoA O-methyltransferase	6.89315	13.9069	0	1.19025	0	1.5111	0.0910904	0	0.189801	0	2.28522	2.25917	0.81547	0	0	5.62962	0	0	0	0	0	0	0	0	0	0	0	0	0	0	0	0	2.64079	0	0.137322	0	0.593049	0	0	0
EC:2.1.1.107	Uroporphyrinogen-III C-methyltransferase	1056.69	1126.95	700.558	2063.48	1150.19	1415.33	1160.02	341.251	1080.69	1412.07	517.585	1711.69	1003	1248.49	821.703	1134.8	1266.47	1190.45	1172.35	1027.69	679.094	1131.63	803.842	731.58	733.89	1122.47	772.576	1196.85	1064.44	491.997	776.857	966.226	1917.28	640.368	684.79	1170.35	1283.29	1068.64	334.756	884.464
EC:2.1.1.11	Magnesium protoporphyrin IX methyltransferase	5.32131	1.02422	1.95854	0.601387	0	2.77123	0.182181	0	0.126534	0	0.38087	3.40204	0.872198	2.25153	0	0	0	0	0	0	0	0.156152	0	0	0	0	1.23945	0	0	0	1.50803	0	0.850886	0.084763	0	0.721794	1.12679	0	0	0
EC:2.1.1.113	Site-specific DNA-methyltransferase (cytosine-N(4)-specific)	0.359249	0	1.63211	0.268745	0.896555	0.29565	69.3198	0	0.316336	0.680426	34.6591	0.501269	8.50925	661.618	6.09176	3.05437	475.373	36.129	0	0	0	45.8045	2.87903	98.6433	2.44748	53.345	146.701	0.0608994	232.603	8.72217	0	71.5721	2.60475	0.370838	5.12668	255.591	0.533745	0.0642551	2.62275	0
EC:2.1.1.13	Methionine synthase	1237.91	1001.78	1459.95	1590.32	1908.18	1518.29	1692.13	971.992	1551.97	1491.02	1483.73	1533.25	1526.16	1394.78	1084.88	1537.32	1148.25	1629.49	1824.63	1505.58	1015.78	1657.25	1558.17	1642.55	1526.13	1649.79	1455.96	1421.09	1524.2	1596.69	1414.06	1561.85	1634.65	1140.65	1404.43	1550.6	1412.06	1300.79	1415.38	1454.16
EC:2.1.1.130	Precorrin-2 C(20)-methyltransferase	244.583	426.662	762.798	1021.72	653.713	293.563	708.165	459.936	439.644	432.523	475.955	342.5	409.23	1090.07	499.166	605.236	902.855	719.328	410.057	358.971	536.122	806.6	740.135	634.187	354.36	667.1	643.389	411.093	1028.49	471.35	419.934	533.447	400.576	386.133	482.517	618.797	638.838	437.463	591.087	705.913
EC:2.1.1.131	Precorrin-3B C(17)-methyltransferase	291.178	577.212	507.031	1414.23	944.744	444.012	1011.24	392.095	622.567	730.96	373.711	451.654	457.275	1087.71	501.59	642.404	927.371	994.982	902.869	729.406	670.471	1045.87	880.483	776.443	682.44	918.767	784.347	820.439	1027.4	385.415	624.84	809.421	849.465	433.125	528.362	832.032	658.612	567.123	320.355	938.325
EC:2.1.1.132	Precorrin-6B C(5,15)-methyltransferase (decarboxylating)	256.886	424.451	707.181	1101.04	946.273	436.122	774.401	357.906	773.213	779.548	622.658	440.616	459.52	590.55	649.54	513.378	188.474	791.671	728.99	695.794	745.688	963.833	827.995	630.696	673.997	774.085	608.167	893.627	658.601	493.598	621.312	604.947	853.673	454.561	387.51	577.861	542.788	486.217	633.034	653.976
EC:2.1.1.133	Precorrin-4 C(11)-methyltransferase	285.275	569.523	503.813	1018.86	945.103	435.46	1012.06	388.831	622.378	730.96	350.326	451.238	458.492	1039.74	501.59	548.318	909.413	1037.46	900.47	728.81	670.471	1048.16	869.584	772.963	675.851	911.882	760.153	817.313	1029.63	369.593	619.562	805.401	849.494	432.659	524.243	848.215	831.249	567.576	320.404	945.42
EC:2.1.1.14	5-methyltetrahydropteroyltriglutamate--homocysteine S-methyltransferase	437.272	294.999	251.931	822.065	528.799	608.789	287.479	321.649	267.18	332.359	232.702	792.29	344.31	129.662	231.497	175.361	459.452	243.658	304.514	165.65	479.711	113.657	209.622	92.3004	465.76	310.838	450.76	107.859	262.49	198.267	397.293	69.9792	513.119	521.735	228.345	203.311	299.991	596.415	220.015	37.7308
EC:2.1.1.144	Trans-aconitate 2-methyltransferase	256.465	166.257	58.6614	208.168	0.453059	314.068	94.8707	4.02475	100.64	215.772	69.3088	446.575	178.349	49.7313	163.803	66.814	171.883	66.9867	32.7868	15.2953	11.2635	3.10169	10.5902	6.87469	4.01623	8.34046	21.8742	15.805	7.70659	8.4463	24.7583	18.6619	44.9572	75.1683	103.744	82.0786	94.5024	193.648	3.98269	3.40392
EC:2.1.1.148	Thymidylate synthase (FAD)	144.878	216.45	208.351	94.721	692.48	273.241	563.228	380.463	256.127	261.418	294.921	158.289	396.481	776.816	178.944	375.987	569.065	508.101	473.458	521.713	425.747	457.815	629.991	744.929	471.965	473.683	725.321	373.938	680.918	692.162	401.269	734.935	329.029	503.842	776.339	709.941	306.376	619.297	203.991	713.726
EC:2.1.1.151	Cobalt-factor II C(20)-methyltransferase	241.614	425.769	762.471	1013.01	653.713	288.931	708.165	459.936	439.644	432.523	475.955	336.759	406.536	1090.07	499.166	605.236	902.855	718.446	410.057	358.971	536.122	806.6	740.135	634.187	354.36	667.1	643.389	411.093	1028.49	471.35	419.934	533.447	395.388	385.455	482.517	618.152	636.288	437.463	591.087	705.913
EC:2.1.1.152	Precorrin-6A synthase (deacetylating)	51.4923	19.8878	3.0777	48.1799	0	65.4372	0.318817	0	0	0	9.9407	73.4628	24.3081	0	0.290578	0	0	9.7351	0	0	0	0.312303	0.514112	0.981525	0	0	0.69409	0	4.50763	0	1.06449	0	13.5165	11.888	0	12.6884	19.6299	0	0	0
EC:2.1.1.157	Sarcosine/dimethylglycine N-methyltransferase	0	0	0	0	0	0	0	0	0	0	0	0.0531569	0	0	0	0.838454	0	0	0	0	0	0	0	0	0	0	0	0	0	0	0	0	0	0	0	0	0	0	0	0
EC:2.1.1.163	Demethylmenaquinone methyltransferase	1018.82	718.897	826.882	809.518	130.944	712.002	272.182	726.654	457.877	402.111	826.799	736.265	812.548	307.209	799.244	975.013	208.715	433.598	384.346	354.192	496.769	229.398	221.515	318.823	466.824	322.87	177.944	437.148	294.834	443.007	557.629	550.953	281.674	477.374	223.705	339.678	625.806	319.21	834.087	449.69
EC:2.1.1.166	23S rRNA (uridine(2552)-2'-O)-methyltransferase	722.136	601.521	118.752	366.231	169.424	492.356	111.005	364.069	111.055	233.815	111.69	662.136	287.442	61.0502	568.952	97.1804	179.608	190.936	137.28	41.9294	66.6328	24.5595	75.8619	60.5909	45.7233	73.2482	52.6249	151.134	158.136	14.8865	397.112	42.8722	90.8269	350.326	94.1776	142.285	173.971	278.058	1.04424	64.0601
EC:2.1.1.17	Phosphatidylethanolamine N-methyltransferase	115.566	44.1765	5.50255	95.3154	0	269.437	0	0	0.189801	0	63.8718	252.619	73.1749	0.397329	0.290578	0	0	7.45532	0	0	0	0	0.154234	1.87382	0	0	0.892401	0	0	0	0	0	36.164	21.6146	0	52.0451	37.6586	0	0	0
EC:2.1.1.170	16S rRNA (guanine(527)-N(7))-methyltransferase	1258.84	1394.57	1244.05	946.867	1501.89	1177.62	1478.82	1509.04	1390.57	1324.79	1400.69	1092	1384.4	1358.58	1320.88	1180.97	1408.14	1505.5	1472.36	1549.8	1677.56	1568.36	1555.15	1562.57	1559.59	1493.45	1575.52	1534.12	1494.41	1477.64	1489.74	1538.5	1376.06	1497.97	1548.05	1431.93	1446.9	1379.88	1379.85	1624.15
EC:2.1.1.171	16S rRNA (guanine(966)-N(2))-methyltransferase	409.888	454.852	213.713	299.535	756.497	592.313	714.157	337.939	553.056	759.053	232.805	718.704	369.338	200.037	373.009	610.978	327.561	423.019	724.897	659.983	831.385	779.882	534.905	509.259	693.393	664.885	572.962	644.378	502.45	165.812	518.437	422.861	891.275	520.005	423.13	381.763	517.095	520.983	157.122	439.23
EC:2.1.1.172	16S rRNA (guanine(1207)-N(2))-methyltransferase	290.528	201.522	216.811	1042.5	185.105	289.233	165.65	17.7896	298.494	307.816	55.4421	427.484	189.342	34.7547	200.613	48.8507	360.189	75.2242	145.637	36.809	233.242	114.494	63.8199	48.072	23.9303	115.782	38.8547	68.8057	106.316	91.454	176.271	92.9261	162.411	108.294	174.648	137.542	114.964	223.215	215.041	20.0399
EC:2.1.1.173	23S rRNA (guanine(2445)-N(2))-methyltransferase	185.258	171.755	60.9986	207.024	169.08	171.033	147.259	5.14948	107.322	228.712	24.3821	167.438	101.883	26.3171	166.792	29.9047	182.862	64.6033	103.132	21.2426	3.61979	25.0452	9.2931	7.03084	15.9769	67.8581	23.0765	10.7199	94.157	9.12244	77.3286	19.8643	55.1522	79.1695	106.376	63.2174	101.312	208.826	9.81102	19.0747
EC:2.1.1.174	23S rRNA (guanine(1835)-N(2))-methyltransferase	44.8125	109.161	47.9594	75.0713	0.258806	88.5524	93.6068	2.3928	101.43	219.934	6.53839	79.9264	35.5527	23.6483	162.724	14.6927	166.825	30.9031	31.2197	12.0734	0.643127	1.59639	0.522338	3.61781	0.533269	0.185699	7.07525	9.01473	7.75506	2.5132	19.6021	14.552	2.28654	35.6263	75.4102	28.2924	13.2446	181.359	0.752826	1.37685
EC:2.1.1.176	16S rRNA (cytosine(967)-C(5))-methyltransferase	1575.96	1727.89	871.897	1176.29	1439.02	1385.89	1389	1266.73	1123.05	1236.53	776.545	1606.27	1134.79	1203.93	1535.7	1107.16	1336.56	1479.45	1349.24	1222.59	1184.36	1387.77	1483.39	1351.92	965.169	1251.15	1246.89	1446.89	1425.48	1084.82	1628.48	1099.14	1423.77	1422.08	1410.1	1354.45	1404.72	1383.36	621.882	1329.6
EC:2.1.1.177	23S rRNA (pseudouridine(1915)-N(3))-methyltransferase	1258.09	1393.89	1240.68	1356.67	1548.27	1180.64	1442.99	1512.79	1418.88	1352.36	1401.87	1094.02	1391.53	1355.93	1340.59	1533.95	1395.1	1501.73	1496.68	1564.41	1704.56	1569.56	1567.68	1572.72	1577.5	1499.7	1578.6	1538.2	1525.19	1519.68	1521.58	1552.82	1533.6	1512.04	1543.34	1440.88	1508.91	1379.57	1379.15	1613.67
EC:2.1.1.178	16S rRNA (cytosine(1407)-C(5))-methyltransferase	45.9698	112.403	49.405	75.6977	0.258806	92.4616	96.0207	4.02475	101.43	219.934	17.5074	80.9451	37.7155	50.7859	162.724	71.6076	177.765	72.8647	34.7409	12.8276	0.643127	2.27305	6.64028	16.4669	4.01623	4.15006	19.4201	11.3695	7.75506	7.51662	29.0495	24.6741	2.28654	35.6263	77.6074	29.0142	15.7354	182.173	0.752826	2.85817
EC:2.1.1.181	23S rRNA (adenine(1618)-N(6))-methyltransferase	47.5044	109.466	176.222	78.761	4.2156	93.1777	95.1189	11.7876	122.559	223.897	37.9868	81.4746	56.294	25.4893	172.545	19.8432	166.825	44.635	31.2197	14.2169	0.777287	3.48062	8.15177	7.03084	7.54626	4.21961	12.6776	14.7758	15.6967	28.6121	21.6868	32.14	2.90517	45.8742	78.6602	38.1126	15.9578	182.535	71.3241	3.2324
EC:2.1.1.182	16S rRNA (adenine(1518)-N(6)/adenine(1519)-N(6))-dimethyltransferase	1256.31	1395.65	1246.79	965.39	1532.55	1186.92	1482.78	1506.22	1401.98	1340.54	1401.95	1091.23	1386.87	1359.31	1327.68	1533.32	1407.06	1506.51	1467.57	1545.75	1657.27	1575.32	1558.78	1575.2	1555.83	1502.93	1583.51	1538.02	1475.61	1450.02	1513.82	1552.43	1310.99	1492.54	1556.47	1433.32	1506.96	1388.57	1383.15	1625.24
EC:2.1.1.184	23S rRNA (adenine(2085)-N(6))-dimethyltransferase	113.209	50.7179	39.6836	8.77023	91.9866	116.527	81.7537	122.838	237.299	89.408	82.8106	18.3657	41.0837	179.493	93.2519	40.9195	30.9361	40.0838	167.177	43.9899	33.2045	109.814	67.76	141.83	217.485	233.028	52.4534	151.761	89.1347	301.151	183.58	50.3769	36.9658	58.0203	69.3475	110.748	78.2232	26.6071	239.921	33.0373
EC:2.1.1.185	23S rRNA (guanosine(2251)-2'-O)-methyltransferase	1109.22	1353.46	1245.39	1364.48	1530.76	1163.52	1403.33	1486.61	1455.54	1372.19	1381.17	1094.79	1265.98	1361.07	1317.39	1444.33	1411.3	1504.41	1472.94	1446.28	1523.53	1630.75	1560.58	1522.64	1545.05	1495.14	1584.88	1591.54	1495.09	1455.49	1537.32	1336.25	1280.55	1492.67	1546.87	1400.1	1521.37	1371.76	1382.96	1341.44
EC:2.1.1.186	23S rRNA (cytidine(2498)-2'-O)-methyltransferase	53.8692	115.511	51.7599	83.8728	168.931	96.0311	105.494	4.24529	101.62	219.934	17.5074	87.5366	38.7377	52.5739	165.505	63.2033	177.765	54.2757	101.023	19.5754	0.643127	19.71	7.41144	6.38393	8.58173	66.328	26.5098	11.8567	92.6729	7.51662	80.9878	26.038	8.01353	37.9925	87.2199	31.1481	19.2344	201.269	1.04424	9.64105
EC:2.1.1.187	23S rRNA (guanine(745)-N(1))-methyltransferase	106.162	265.216	311.871	509.813	470.1	283.627	574.654	204.869	476.465	491.985	365.756	192.593	342.812	70.097	316.886	209.265	443.852	593.618	356.957	428.481	488.313	482.196	698.954	633.827	334.62	301.113	542.07	431.38	298.448	760.623	361.692	520.457	207.813	503.721	927.812	439.22	382.944	782.914	403.782	493.893
EC:2.1.1.189	23S rRNA (uracil(747)-C(5))-methyltransferase	45.9195	110.978	48.8687	78.736	168.931	89.1217	107.361	4.81868	101.62	220.479	6.53839	83.0315	36.7167	26.5819	165.505	14.6927	167.963	33.0011	99.7852	19.377	1.06238	19.71	1.85903	4.37626	5.71064	63.4068	15.206	11.2477	88.8923	3.73025	77.6169	15.916	4.32693	37.1872	87.9981	29.6665	13.6004	203.622	1.28709	8.62752
EC:2.1.1.190	23S rRNA (uracil(1939)-C(5))-methyltransferase	1424.43	1772.94	1691.93	1058.18	2405.28	1484	2220.17	1567.11	2345.23	2206.24	1706.52	1357.98	1637.18	1636.17	1692.86	1822.09	1692.49	1965.78	2342.78	2444.06	1656.44	2640.43	2416.87	2505.54	2023.69	2255.8	2025.11	2454.68	2093.86	1949.33	2269.93	2179.78	2479.44	1754.2	2161.59	1882.83	1838.69	2044	1847.67	2306.35
EC:2.1.1.191	23S rRNA (cytosine(1962)-C(5))-methyltransferase	1326.9	1635.71	1531.03	996.808	2149.64	1456.57	2002.63	1504.78	2107.9	2010.45	1963.32	1198.99	1951.04	1468.48	1597.32	2583.93	1617.41	2008.11	2133.2	2266.66	1574.81	2263.63	2198.97	2217.39	2012.65	1948.55	1874.21	2345.6	1609.26	2118.43	1953.46	2184.81	2095.54	1699.42	2325.19	1949.77	1924.03	1977.57	1665.58	2252.32
EC:2.1.1.192	23S rRNA (adenine(2503)-C(2))-methyltransferase	1914.81	2165.55	1406.86	1018.9	1556.6	1210.85	1505.98	2258.65	1469.29	1390.16	1467.49	1125.6	1409.9	1458.49	2154.5	1580.11	1420.88	1583.04	1563.09	1685.61	1571.05	1605.54	1694.1	1671.77	1622.55	1565.43	1654.42	1799.8	1688.8	1627.86	2065.35	1597.35	1409.05	1930.7	1576	1453.11	1589.92	1552.72	1397.87	1753.96
EC:2.1.1.193	16S rRNA (uracil(1498)-N(3))-methyltransferase	1226.32	1239.18	1241.19	967.41	1531.85	1181.91	1410.76	1505.42	1404.47	1341.65	1292.08	1092.54	1304.07	1341	1319.45	1446.15	1125.1	1373.16	1473.2	1548.17	1639.24	1519.13	1512.27	1547.92	1552.09	1478.97	1545.27	1493.2	1491.94	1406.32	1501.5	1493.36	1374.22	1484.67	1393.29	1391.26	1270.07	1334.14	1365.55	1404.64
EC:2.1.1.195	Cobalt-precorrin-5B (C(1))-methyltransferase	235.755	529.437	638.524	978.428	866.705	371.818	936.783	433.291	684.991	740.972	613.992	338.436	519.022	1175.12	520.471	755.451	928.782	969.635	839.145	710.714	550.268	990.86	778.603	720.636	610.551	937.059	787.712	805.651	915.846	428.419	591.996	702.273	798.99	386.835	492.17	811.893	635.413	446.129	619.111	786.151
EC:2.1.1.196	Cobalt-precorrin-6B (C(15))-methyltransferase (decarboxylating)	45.4792	173.19	69.0789	9.00765	3.92512	1.32484	191.918	0.565891	43.1969	85.5019	12.4259	9.51667	43.6808	747.397	24.4812	19.1533	767.955	65.5705	157.903	35.2939	35.133	67.7568	9.42265	112.872	1.17668	205.083	180.145	13.8883	309.112	0.490199	35.4329	102.064	38.3876	16.9136	153.373	266.456	58.1693	47.471	3.90158	168.272
EC:2.1.1.197	Malonyl-[acyl-carrier protein] O-methyltransferase	417.585	268.348	560.396	325.931	265.851	415.094	111.487	318.948	375.756	307.712	500.146	334.461	372.14	188.124	358.654	213.965	181.382	206.789	254.449	278.94	18.8846	170.944	108.006	158.991	387.423	216.191	112.806	198.479	217.158	401.74	219.097	115.174	182.264	199.472	126.143	199.913	216.156	207.269	702.112	66.6165
EC:2.1.1.198	16S rRNA (cytidine(1402)-2'-O)-methyltransferase	1942.92	1901.51	1727.88	1477.99	1633.64	1476.28	1517.74	2183.96	1681.99	1428.23	2113.45	1285.68	1864.16	1527.97	1924.16	1964.52	1422.32	1704.23	1665.7	1838.79	1762.38	1755.13	1727.83	1782.15	2000.82	1679.99	1699.96	1891.4	1689.39	1883.61	1966.31	1799.39	1417.3	1846.43	1629.55	1601.26	1735.04	1473.26	2144.18	1742.91
EC:2.1.1.199	16S rRNA (cytosine(1402)-N(4))-methyltransferase	1365.53	1673.23	1562.72	1076.58	2106	1447.1	2062.87	1677.66	2057.8	1990.71	1542.74	1336.1	1581.88	1598.51	1665.9	1747.56	1695.75	1820.08	2142.82	2136.52	1930.2	2312.84	2177.53	2052.09	1965.85	2121.52	1933.17	2147.4	1978.79	1761.55	1975.6	1941.41	2183.08	1767.87	1855.38	1768.47	1781.86	1734.46	1783.75	2108.48
EC:2.1.1.200	tRNA (cytidine(32)/uridine(32)-2'-O)-methyltransferase	119.346	139.619	54.4701	150.237	168.931	133.436	104.948	2.61333	106.499	228.145	12.1372	129.138	69.9382	25.7211	166.501	14.6927	167.1	51.0707	99.9787	19.1388	0.643127	19.1895	6.82536	4.46549	13.1529	62.5722	16.3339	9.50192	92.703	2.95269	76.4193	16.3108	34.5095	60.8395	85.4347	46.3502	48.3531	200.454	1.04424	8.70548
EC:2.1.1.201	2-methoxy-6-polyprenyl-1,4-benzoquinol methylase	1018.82	718.897	826.882	809.518	130.944	712.002	272.182	726.654	457.877	402.111	826.799	736.265	812.548	307.209	799.244	975.013	208.715	433.598	384.346	354.192	496.769	229.398	221.515	318.823	466.824	322.87	177.944	437.148	294.834	443.007	557.629	550.953	281.674	477.374	223.705	339.678	625.806	319.21	834.087	449.69
EC:2.1.1.206	tRNA (cytidine(56)-2'-O)-methyltransferase	0	0	0	0	0	0	0	0	0	0	0	0	0.141821	0	0	0	0	0.545501	0	0	0	0	0	0	0	0	0	0	0	0	0	0	0.0868252	0	0	0	0.296525	0	0	0
EC:2.1.1.207	tRNA (cytidine(34)-2'-O)-methyltransferase	982.886	1308.12	819.25	952.935	1437.33	990.208	1397.38	1173.98	1126.25	1264	718.944	1060.43	909.623	1198.73	1132.83	1075.72	1395.02	1387.38	1325.13	1290.14	1506.12	1383.18	1459.65	1330.68	1149.48	1324.38	1485.29	1325.24	1364.87	1079.81	1347.31	1084.19	1349.91	1413.35	1482.68	1257.78	1357.34	1354.49	621.348	1275.93
EC:2.1.1.210	Demethylspheroidene O-methyltransferase	5.22068	1.02422	0	0.632709	0	2.34418	0	0	0	0	0.38087	2.84389	0.659467	0	0	0	0	0	0	0	0	0	0	0	0	0	0	0	0	0	0.177415	0	0.807474	0	0	0.721794	0.415135	0	0	0
EC:2.1.1.213	tRNA (guanine(10)-N(2))-dimethyltransferase	0	0	0	0	0	0	0	0	0	0	0	0	0.141821	0	0	0	0	0.545501	0	0	0	0	0	0	0	0	0	0	0	0	0	0	0.0868252	0	0	0	0.296525	0	0	0
EC:2.1.1.215	tRNA (guanine(26)-N(2)/guanine(27)-N(2))-dimethyltransferase	0	0	0	0	0	0	0	0	0	0	0	0.106314	0.212731	0	0	0	0	0.545501	0	0	0	0	0	0	0	0	0	0	0	0	0	0	0.0868252	0	0	0	0.296525	0	0	0
EC:2.1.1.216	tRNA (guanine(26)-N(2))-dimethyltransferase	0	0	0	0	0	0	0	0	0	0	0	0.106314	0.212731	0	0	0	0	0.545501	0	0	0	0	0	0	0	0	0	0	0	0	0	0	0.0868252	0	0	0	0.296525	0	0	0
EC:2.1.1.217	tRNA (adenine(22)-N(1))-methyltransferase	241.706	643.421	648.636	573.005	1266.68	481.794	1229.08	538.1	1003.56	995.375	560.179	378.132	609.406	1130.39	556.533	608.998	1137.3	1163.8	1174.79	1155.13	1048.26	1350.91	1333.06	1244.95	885.934	1159.48	1161.6	1153.22	1203.03	1050.1	913.731	1036.42	1251.27	779.066	1285.36	1108.23	990.633	1017.11	611.294	1195.84
EC:2.1.1.218	tRNA (adenine(9)-N(1))-methyltransferase	0	0	0	0	0	0	0	0	0	0	0	0	0	0	0	0	0	0	0	0	0	0	0	0	0	0	0	0	0	0	0	0	0.0868252	0	0	0	0	0	0	0
EC:2.1.1.219	tRNA (adenine(57)-N(1)/adenine(58)-N(1))-methyltransferase	15.254	45.1387	11.4481	10.399	1.07587	9.09945	17.4894	270.904	8.69923	33.2729	49.6083	19.9825	8.58016	31.2565	0	56.9148	72.5308	56.5601	13.6202	91.7307	388.259	2.02997	46.3215	36.0487	218.344	90.3687	281.379	22.0253	6.76144	11.1901	41.8779	11.6116	6.5553	282.706	84.3041	3.81791	88.6757	51.7661	0.242847	3.39144
EC:2.1.1.220	tRNA (adenine(58)-N(1))-methyltransferase	15.254	45.1387	11.4481	10.399	1.07587	9.09945	17.4894	270.904	8.69923	33.2729	49.6083	19.9825	8.58016	31.2565	0	56.9148	72.5308	56.5601	13.6202	91.7307	388.259	2.02997	46.3215	36.0487	218.344	90.3687	281.379	22.0253	6.76144	11.1901	41.8779	11.6116	6.5553	282.706	84.3041	3.81791	88.6757	51.7661	0.242847	3.39144
EC:2.1.1.221	tRNA (guanine(9)-N(1))-methyltransferase	0	0	0	0	0	0	0	0	0	0	0	0	0	0	0	0	0	0	0	0	0	0	0	0	0	0	0	0	0	0	0	0	0.0868252	0	0	0	0	0	0	0
EC:2.1.1.222	2-polyprenyl-6-hydroxyphenol methylase	585.389	309.171	79.2083	522.581	0.393289	600.312	95.4742	2.83387	107.195	228.87	141.207	772.914	361.319	27.1779	167.082	26.5407	168.59	145.005	32.6127	14.0053	0.978526	2.64625	13.6543	8.79313	10.9172	0.985527	16.8793	9.07563	12.632	7.09403	24.478	19.4695	142.202	170.247	77.8363	178.66	221.148	181.766	5.34263	4.37847
EC:2.1.1.223	tRNA(1)(Val) (adenine(37)-N(6))-methyltransferase	384.829	392.498	577.14	150.321	538.408	438.05	413.346	370.536	739.451	744.536	735.333	249.947	607.955	343.809	440.815	605.643	225.368	242.724	624.336	723.875	340.666	497.705	360.1	378.983	626.439	613.272	206.763	697.704	541.56	521.129	390.061	788.982	605.546	289.205	330.958	414.564	223.396	464.249	890.999	523.165
EC:2.1.1.224	23S rRNA (adenine(2503)-C(8))-methyltransferase	0	0	0	0	0	0	0	0	0	0	0	0	0	5.36394	1.41138	0	0	0	0	0	0	0	0	0	0	0	0	0	0	0	0	0	0	0.339052	0.503513	0	0	0	0	0
EC:2.1.1.226	23S rRNA (cytidine(1920)-2'-O)-methyltransferase	461.281	759.384	707.353	699.877	1267.91	745.761	1288.7	811.541	1015.38	1030.32	678.515	781.822	759.29	1164.76	564.545	1042.16	1226.78	1257.8	1191.56	1249.8	1439.49	1360.34	1391.5	1284.55	1107.57	1254.95	1451.26	1176.46	1206.73	1070.13	961.131	1052.09	1306.08	1091.18	1390.84	1175.97	1250.32	1077.25	620.304	1214.59
EC:2.1.1.227	16S rRNA (cytidine(1409)-2'-O)-methyltransferase	461.281	759.384	707.353	699.877	1267.91	745.761	1288.7	811.541	1015.38	1030.32	678.515	781.822	759.29	1164.76	564.545	1042.16	1226.78	1257.8	1191.56	1249.8	1439.49	1360.34	1391.5	1284.55	1107.57	1254.95	1451.26	1176.46	1206.73	1070.13	961.131	1052.09	1306.08	1091.18	1390.84	1175.97	1250.32	1077.25	620.304	1214.59
EC:2.1.1.228	tRNA (guanine(37)-N(1))-methyltransferase	1261.87	1399.7	1244.83	969.775	1530.76	1187.93	1487.06	1506.13	1404.2	1341.72	1432.61	1096.81	1393.68	1359.31	1314.69	1539.64	1409.17	1515.57	1472.94	1554.54	1678.98	1575.58	1580.48	1575.2	1562.23	1498.83	1585.64	1539.07	1494.75	1465.38	1516.53	1556.23	1286.02	1491.95	1560.59	1439.04	1510.31	1387.12	1387.45	1628.79
EC:2.1.1.242	16S rRNA (guanine(1516)-N(2))-methyltransferase	59.5211	130.434	153.796	91.0381	195.065	103.592	153.826	35.7376	157.978	290.857	26.4834	110.782	44.1091	46.702	181.584	37.8897	203.525	38.7688	120.506	26.0851	7.5188	31.6035	12.8235	12.2508	20.5659	88.3406	25.9188	18.6705	106.662	17.5403	90.8711	25.7509	8.98293	51.0917	126.036	36.549	49.2029	227.559	8.93677	17.0866
EC:2.1.1.245	Co-methyltransferase	26.7927	40.6401	240.667	26.6552	115.955	33.7698	78.7522	65.1018	211.47	282.581	41.8004	30.5838	21.7163	29.2037	35.0977	27.3096	42.64	38.0382	409.071	52.0575	25.3226	60.6389	41.2164	27.1481	25.5103	345.595	48.2145	42.7108	64.1246	51.6907	109.953	51.8665	92.751	67.2806	140.846	34.893	45.7123	83.1244	26.276	22.3757
EC:2.1.1.246	methyltransferase	4.07551	8.36293	24.6682	1.75405	13.269	0.9198	8.38032	1.63195	20.4985	20.7757	4.38	2.97678	1.84367	1.05954	5.45872	1.61702	5.25404	3.94439	13.9298	2.77852	1.76084	6.76657	1.49093	4.46148	0.94134	29.6979	3.32172	4.54715	3.02932	20.0982	7.98368	3.01508	3.12571	4.40768	12.1759	2.65924	10.0818	5.70151	1.60279	1.9491
EC:2.1.1.248	[Methylamine--corrinoid protein] Co-methyltransferase	1.15724	3.24181	1.44559	0.250578	0	3.90915	0	1.63195	0	0	10.969	0	0	26.6872	0	47.0732	10.9394	7.63702	1.2382	0.754169	0	0.520505	6.11794	1.73998	3.48296	3.47751	12.3449	2.35478	0	5.00341	4.83456	2.94329	0	0	2.19715	0	2.3722	0.814502	0	1.48132
EC:2.1.1.250	[Trimethylamine--corrinoid protein] Co-methyltransferase	5.78622	16.6789	22.8496	24.2434	4.97588	22.1738	3.27926	8.15977	0	0.102064	55.2928	0.85051	5.39806	133.602	4.42094	253.093	54.6969	39.8069	6.32644	10.2607	0.838497	3.86475	31.4637	8.83373	17.8855	75.3403	61.9723	17.4274	14.8073	27.0117	29.3112	15.201	1.99698	5.7215	11.6037	4.87211	13.5215	7.44364	5.36692	7.4066
EC:2.1.1.255	Geranyl diphosphate 2-C-methyltransferase	0	0	0	0	0	0	0	0	0	0	0	0	0	0	0	0	0	0	0	0	0	0	0	0	0	0	0	0	0	0	0	0	0.303888	0	0	0	0	0	0	0
EC:2.1.1.256	tRNA (guanine(6)-N(2))-methyltransferase	0	0	0	0	0	0	0	0	0	0	0	0	0	0	0	0	0	0	0	0	0	0	0	0	0	0	0	0	0	0	0	0	0.0868252	0	0	0	0	0	0	0
EC:2.1.1.257	tRNA (pseudouridine(54)-N(1))-methyltransferase	0	0	0	0	0	0	0	0	0	0	0	0	0.141821	0	0	0	0	0	0	0	0	0	0	0	0	0	0	0	0	0	0	0	0.0868252	0	0	0	0.11861	0	0	0
EC:2.1.1.258	Co-methyltransferase	13.3964	20.32	120.333	13.3746	57.9773	16.8849	40.3462	32.5509	105.735	141.291	20.9002	15.3012	10.7163	14.6018	17.5488	13.6548	21.32	18.1064	204.536	26.0287	12.6613	30.2023	20.639	13.574	12.7552	172.798	24.1072	21.3554	32.0623	25.8453	54.5108	25.9332	46.3755	33.6403	70.4232	17.4465	23.3276	41.5622	13.138	11.3048
EC:2.1.1.260	rRNA small subunit pseudouridine methyltransferase Nep1	0	0	0	0	0	0	0	0	0	0	0	0	0	0	0	0	0	0	0	0	0	0	0	0	0	0	0	0	0	0	0	0	0.0868252	0	0	0	0	0	0	0
EC:2.1.1.264	23S rRNA (guanine(2069)-N(7))-methyltransferase	185.258	171.755	60.9986	207.024	169.08	171.033	147.259	5.14948	107.322	228.712	24.3821	167.438	101.883	26.3171	166.792	29.9047	182.862	64.6033	103.132	21.2426	3.61979	25.0452	9.2931	7.03084	15.9769	67.8581	23.0765	10.7199	94.157	9.12244	77.3286	19.8643	55.1522	79.1695	106.376	63.2174	101.312	208.826	9.81102	19.0747
EC:2.1.1.265	Tellurite methyltransferase	46.0603	111.167	49.6904	85.3343	169.161	89.921	107.466	6.1013	116.625	230.928	32.3994	92.0554	37.0642	26.275	166.574	17.4686	168.951	33.0385	103.5	19.602	0.643127	19.6579	3.71498	4.08181	11.6519	63.4458	15.9249	10.4235	88.9161	8.84692	77.074	16.1673	2.72067	39.9399	86.6249	32.3816	13.9088	200.884	1.04424	11.3079
EC:2.1.1.266	23S rRNA (adenine(2030)-N(6))-methyltransferase	416.546	241.436	248.834	359.741	173.022	480.399	107.086	21.2882	142.761	236.643	155.326	649.671	303.283	35.7073	183.255	37.7023	168.041	119.737	100.667	27.3144	1.381	21.5302	23.6487	9.51142	28.6191	66.9191	38.2374	25.9529	100.451	58.5176	80.5943	33.6834	80.2416	150.862	91.7698	148.696	151.717	200.862	209.14	9.70342
EC:2.1.1.268	tRNA(Thr) (cytosine(32)-N(3))-methyltransferase	0	0	0	0	0	0.2628	0	0	0	0	0	0	0	0	0	0	0	0	0	0	0	0	0	0	0	0	0	0	0	0	0	0	0.520951	0	0	0	0	0	0	0
EC:2.1.1.269	Dimethylsulfoniopropionate demethylase	0	0	0	0.689089	0	0	0	0	0	0	0	0	0	0	0	5.62962	0	0	0	0	0	0	0	0	0	0	0	0	0	0	0	0	0	0	0	0	0	0	0	0
EC:2.1.1.271	Cobalt-precorrin-4 methyltransferase	285.275	569.523	503.813	1018.86	945.103	435.46	1012.06	388.831	622.378	730.96	350.326	451.238	458.492	1039.74	501.59	548.318	909.413	1037.46	900.47	728.81	670.471	1048.16	869.584	772.963	675.851	911.882	760.153	817.313	1029.63	369.593	619.562	805.401	849.494	432.659	524.243	848.215	831.249	567.576	320.404	945.42
EC:2.1.1.282	methyltransferase	0	0	0	0	0	0	0	0	0	0	0	0	0	0	0	0	0	0	0	0	0	0	0	0	0	0	0	0	0	0	0	0	0.0868252	0	0	0	0	0	0	0
EC:2.1.1.289	Cobalt-precorrin-7 (C(5))-methyltransferase	45.5632	173.19	67.1204	8.75707	4.22397	0.996341	189.731	0.565891	43.0704	85.5019	12.4259	8.95852	43.4681	747.033	24.4812	19.1533	767.132	65.4026	157.903	34.9367	66.6605	64.0612	9.42265	112.024	1.17668	204.179	177.468	31.0619	292.244	0.490199	34.1023	102.064	38.1271	16.8288	153.373	266.456	57.4576	47.471	3.90158	168.272
EC:2.1.1.294	3-phospho-methyltransferase	0.150945	0	0	0	0	0	30.3331	0	0	0	0	0	0	9.43655	0	11.6186	20.5064	11.7912	0	0.476317	0	0.468455	0	0	0	0	0	0	0	0	0	7.53769	0.195357	0	0	0	0	0	0	0
EC:2.1.1.295	2-methyl-6-phytyl-1,4-hydroquinone methyltransferase	0.10063	0	1.95854	0.187933	0	0.42705	0.182181	0	0.126534	0	0	0.611304	0.212731	2.25153	0	0	0	0	0	0	0	0.156152	0	0	0	0	1.23945	0	0	0	1.33061	0	0.260475	0.084763	0	0	0.711659	0	0	0
EC:2.1.1.297	Peptide chain release factor N(5)-glutamine methyltransferase	1264.01	1395.14	1285.06	988.192	1535	1195.65	1432.02	1510.45	1390.99	1311.13	1402.98	1108.59	1395.67	1360.83	1329.39	1538.11	1411.13	1495.58	1452.4	1534.08	1679.57	1573.75	1560.07	1577.21	1564.44	1479.96	1585.19	1535.05	1484.33	1483.11	1511.8	1542.67	1471.33	1498.56	1561.37	1439.7	1522.73	1386.76	1391.85	1625.24
EC:2.1.1.298	Ribosomal protein L3 N(5)-glutamine methyltransferase	560.683	566.544	113.762	287.335	169.424	343.392	108.591	362.437	110.865	233.089	64.9573	370.191	174.224	33.9325	568.288	33.7975	168.433	137.281	133.565	40.3417	66.6328	23.7267	68.9214	47.2064	42.2403	69.2838	39.338	148.779	158.136	9.54503	387.354	32.1041	65.6363	329.898	91.66	100.725	124.629	277.244	1.04424	62.5787
EC:2.1.1.33	tRNA (guanine(46)-N(7))-methyltransferase	1264.83	1408.55	1280.83	965.484	1535.05	1178.37	1481.18	1505.58	1407.74	1344.63	1385.71	1091.27	1385.48	1332.43	1334.41	1475	1397.57	1459.09	1474.61	1552.3	1678.61	1573.34	1553.12	1561.95	1559.1	1494.13	1566.8	1536.13	1492.96	1470.71	1506.99	1540.33	1366.39	1498.28	1553.8	1435.14	1501.99	1386.13	1379.02	1616.16
EC:2.1.1.34	tRNA (guanosine(18)-2'-O)-methyltransferase	50.6239	113.374	50.5008	80.6366	0.258806	139.601	96.294	4.73046	103.328	219.934	257.557	105.495	234.858	50.7859	165.173	180.297	178.079	83.439	34.7409	13.5222	0.643127	28.2291	12.7752	25.4791	37.1123	10.5487	21.1554	37.1908	8.53056	23.2199	29.8479	115.677	7.07625	38.0772	88.41	56.0374	40.7917	182.535	62.4117	11.9153
EC:2.1.1.35	tRNA (uracil(54)-C(5))-methyltransferase	49.8103	111.664	52.0998	86.6536	169.065	99.7323	135.85	3.62779	110.759	232.65	6.84309	87.3907	40.5696	34.9093	166.335	365.965	188.403	33.8244	101.875	19.635	0.643127	19.9531	12.9263	3.97473	14.659	63.0473	15.0697	9.50192	92.703	3.25695	78.3931	23.705	3.64318	41.2592	85.389	29.9643	85.755	200.952	1.04424	8.47159
EC:2.1.1.37	DNA (cytosine-5-)-methyltransferase	1384.15	2028.27	2190.86	1838.66	3001.75	1720.7	2682.57	2323.35	2143.65	2384.85	2909.8	1403.32	2459.22	1509.41	1903.3	1896.25	1545.19	2660.1	2461.39	3404.96	2875.01	2912.57	3662.42	3152.36	2913	2612.57	3163.88	3199.75	2438.13	2767.75	2215.5	3381.07	2680.43	2876.76	3357.98	2373.86	2265.65	3125.23	2219.31	3507.13
EC:2.1.1.43	Histone-lysine N-methyltransferase	0	0	0	0	0	0	0	0	0	0	0	0.451833	0	0	0	0	0	0	0	0	0	0	0	0	0	0	0	0	0	0	0	0	0.195357	0	0	0	0	0	0	0
EC:2.1.1.44	L-histidine N(alpha)-methyltransferase	2.61638	1.0806	0.326423	7.76791	0	3.3507	0	0	0	0	0	4.99674	2.09186	0	0	0	0	2.47574	0	0	0	0	0	0	0	0	0	0	0	0	0	0	6.75066	0.678104	0	0.645816	3.97343	0	0	0
EC:2.1.1.45	Thymidylate synthase	1150	1155.29	919.279	873.481	854.417	927.378	872.295	1142.29	1101.97	1045.39	1166.06	943.577	975.419	529.894	1048.45	1131.04	805.839	852.114	989.452	988.036	1182.77	1061.62	870.452	814.601	1013.67	1023.25	800.385	1101.67	765.153	797.359	1042.29	798.005	997.441	960.592	744.775	685.509	1021.87	698.097	1215.98	842.647
EC:2.1.1.5	Betaine--homocysteine S-methyltransferase	0	0	0.51295	0.187933	0	0.09855	0	0	0	0	0	0	0	0	0	0	0	0	0	0	0	0	0	0	0	0	0	0	0	0	0	0	0	0	0	0	0	0	0	0
EC:2.1.1.6	Catechol O-methyltransferase	0	0	0	0	0	0	0	0	0	0	0	0	0	0	0	0	0	0	0	0	0	0	0	0	0	0	0	0	0	0	0	0	1.12873	0	0	0	0	0	0	0
EC:2.1.1.61	tRNA (5-methylaminomethyl-2-thiouridylate)-methyltransferase	597.464	549.207	110.825	251.627	169.289	335.015	104.993	362.437	110.232	233.815	68.3852	501.427	220.103	25.986	568.371	24.5146	167.766	93.9344	133.565	41.1752	46.9282	23.8829	41.9305	46.6265	17.0594	68.797	24.1176	102.495	158.136	4.9473	305.699	32.1759	45.5146	262.258	88.1812	102.283	103.576	273.081	1.04424	62.033
EC:2.1.1.63	Methylated-DNA--[protein]-cysteine S-methyltransferase	2276.94	1843.34	1393.95	2712.62	936.943	1975.29	1110.88	1654.89	1233.33	1196.21	1535.01	2292.87	1819.09	1281.46	1690.72	1489.53	1508.54	1360.67	1065.87	923.899	1300.44	947.103	1129.3	1095.46	996.468	1059.89	1065.74	1123.66	1186.91	1435.94	1437.77	1302.64	1064.67	1466.58	1517.28	1444.04	1696.16	1401.8	1266.24	1271.83
EC:2.1.1.64	3-demethylubiquinol 3-O-methyltransferase	585.389	309.171	79.2083	522.581	0.393289	600.312	95.4742	2.83387	107.195	228.87	141.207	772.914	361.319	27.1779	167.082	26.5407	168.59	145.005	32.6127	14.0053	0.978526	2.64625	13.6543	8.79313	10.9172	0.985527	16.8793	9.07563	12.632	7.09403	24.478	19.4695	142.202	170.247	77.8363	178.66	221.148	181.766	5.34263	4.37847
EC:2.1.1.67	Thiopurine S-methyltransferase	68.6548	26.5688	5.36266	63.177	0	39.4529	0.364362	0	1.39188	0.589703	5.21791	40.4922	32.1224	0.264886	0.290578	5.62962	0.274465	14.8125	0.193469	0	0	0	3.19264	0.490763	3.52391	0.208651	1.43776	0	4.50763	0.439489	0.221769	0.143575	24.2785	20.5054	0.411965	15.2401	31.3723	0	0	0.545749
EC:2.1.1.71	Phosphatidyl-N-methylethanolamine N-methyltransferase	115.566	44.1765	5.50255	95.3154	0	269.437	0	0	0.189801	0	63.8718	252.619	73.1749	0.397329	0.290578	0	0	7.45532	0	0	0	0	0.154234	1.87382	0	0	0.892401	0	0	0	0	0	36.164	21.6146	0	52.0451	37.6586	0	0	0
EC:2.1.1.72	Site-specific DNA-methyltransferase (adenine-specific)	4073.28	4369.81	4377.55	3040.21	5480.83	3821.91	4804.65	4940.3	4346.74	3843.65	5347.5	3025	4946.1	4168.41	4579.21	5241.45	3778.56	5466.47	4561.47	5294.14	4634.72	5453.57	5620.42	6290.1	5183.98	4616.36	5020.78	4885.22	5358.78	6582.67	4869.07	5369.36	3717.24	4411.61	6139.04	4541.72	5362.99	4990.57	5211.66	5943.39
EC:2.1.1.74	(FADH(2)-oxidizing)	330.903	427.186	336.091	563.156	553.5	480.53	635.253	370.251	414.255	288.63	489.329	496.238	535.157	903.406	233.711	481.054	1045.03	787.054	352.714	542.651	793.679	581.291	767.671	785.759	358.72	445.937	833.507	524.832	686.655	850.778	425.613	653.29	378.222	545.995	1009.2	819.608	577.019	662.891	431.102	701.031
EC:2.1.1.77	Protein-L-isoaspartate(D-aspartate) O-methyltransferase	837.5	394.655	93.2155	694.623	0.393289	1023.02	97.6148	85.9753	106.176	221.839	314.154	1329.66	594.84	60.984	166.003	222.469	181.137	231.2	36.5208	15.8578	1.31392	5.98633	60.6046	26.9513	8.86413	4.91511	42.92	31.852	18.2244	24.1158	35.2883	32.2836	199.02	223.412	80.8116	291.969	340.806	182.581	0.898534	8.54955
EC:2.1.1.79	Cyclopropane-fatty-acyl-phospholipid synthase	1074.16	666.184	345.906	878.482	88.4595	1185.23	304.205	122.444	282.799	441.563	346.274	1686.91	800.77	892.458	316.772	121.685	995.505	313.358	190.606	100.077	720.548	119.543	107.254	146.579	130.755	255.901	269.954	158.641	354.472	112.149	155.982	164.043	330.109	340.801	460.88	643.787	468.159	351.884	44.0199	235.737
EC:2.1.1.80	Protein-glutamate O-methyltransferase	1232.52	569.354	158.4	1953.32	638.143	1391.53	666.802	79.6019	351.51	474.92	523.029	2072.79	1086.24	372.6	259.58	575.678	129.08	1005.13	663.973	578.881	199.269	783.447	638.422	574.356	474.781	653.641	480.678	608.153	494.118	219.457	392.152	458.103	902.237	402.096	219.117	783.707	1121.79	427.617	186.264	568.06
EC:2.1.1.86	Tetrahydromethanopterin S-methyltransferase	0	0	0	0	0	0	0	0	0	0	0	0	1.13457	0	0	0	0	4.90951	0	0	0	0	0	0	0	0	0	0	0	0	0	0	0	0	0	0	2.66872	0	0	0
EC:2.1.1.90	Methanol--corrinoid protein Co-methyltransferase	0	0	0.932636	0.501156	0.194254	0	0.546543	0	0	0.102064	0.447522	0	0.150685	0.165554	0.70569	0	0	1.77288	0.135428	1.32972	0	0.169164	0.873991	0	0	3.70355	0.247889	3.21752	0	0.219745	0.632041	0.484566	0	4.87387	0.617948	0.123465	0.391413	0.656126	1.09281	0
EC:2.1.1.95	Tocopherol O-methyltransferase	0	0	0	0.125289	0	0.03285	0	0	0	0	0	0.106314	0	0	0	0	0	0	0	0	0	0	0	0	0	0	0	0	0	0	0	0	0	0	0	0	0	0	0	0
EC:2.1.1.98	Diphthine synthase	0	0	0	0	0	0	0	0	0	0	0	0	0.141821	0	0	0	0	0.545501	0	0	0	0	0	0	0	0	0	0	0	0	0	0	0.0868252	0	0	0	0.296525	0	0	0
EC:2.1.2.1	Glycine hydroxymethyltransferase	1341.81	1401.39	1249.42	1046.61	1532.76	1254.7	1596.05	1236.9	1393.82	1313.67	1383.2	1197.29	1428.57	2676.75	1332.04	1534.91	2329.46	1555.06	1471.07	1466.72	1168.81	1667.46	1523.65	1762.25	1366.93	1540.83	1644.78	1469.14	1995.63	1496.79	1493.1	1699.81	1398.18	1250.39	1527.84	1973.89	1527.8	1363.72	1377.11	1607.51
EC:2.1.2.10	Aminomethyltransferase	798.944	398.906	609.245	894.841	133.445	759.537	217.59	343.075	389.119	315.212	853.307	784.611	737.722	977.219	406.932	868.269	684.763	453.773	206.624	295.79	27.6889	255.587	157.529	342.001	430.696	297.171	297.545	244.438	451.33	553.347	203.955	353.006	257.658	264.99	197.138	598.192	626.171	212.518	766.248	138.694
EC:2.1.2.11	3-methyl-2-oxobutanoate hydroxymethyltransferase	1132.12	974.72	778.589	836.392	837.923	943.147	951.342	953.783	726.916	726.629	970.719	948.52	983.338	938.059	1049.23	1259.65	730.935	895.193	836.224	993.752	793.455	1035.95	854.533	1032.98	1000.12	709.763	695.237	969.112	1067.65	653.398	829.308	1114.41	1039.91	634.268	356.271	889.875	854.036	647.353	994.451	1012.68
EC:2.1.2.13	UDP-4-amino-4-deoxy-L-arabinose formyltransferase	52.5107	111.181	48.6122	79.2058	0.258806	107.507	93.5043	2.3928	101.43	219.934	27.2958	99.8868	41.1546	23.6103	162.724	14.1795	166.453	31.8682	31.2197	12.0734	0.643127	1.59639	0.522338	4.24242	0.533269	0.185699	7.05047	9.01473	12.2627	2.5132	19.6021	14.552	4.24011	37.2792	76.6919	32.5852	15.2609	181.359	0.752826	1.37685
EC:2.1.2.2	Phosphoribosylglycinamide formyltransferase	1615.96	1610.58	1708.6	1269.9	1800.82	1556.16	1593.13	1825.61	1603.06	1591.83	1918.26	1560.75	1744.37	1425.75	1677.37	1658.12	1586.75	1685.18	1619.21	1723.14	1680.68	1669.76	1671.04	1642.24	1753.85	1629.75	1693.83	1632.62	1648.56	1709.99	1607.31	1653.56	1451.73	1673.53	1682.16	1601.24	1665.79	1592.45	2082.57	1675.55
EC:2.1.2.3	Phosphoribosylaminoimidazolecarboxamide formyltransferase	1531.51	1501.87	1514.85	979.755	1634.49	1373.65	1677.37	1978.94	1792.42	1458.32	1861.18	1105.22	1663.86	2243.91	1519.01	1976.04	2079.64	1728.3	1643.07	1824.05	2077.89	1803.42	1667.95	1936.01	1952.41	1768.42	1906.42	1758.68	1899.21	1899.99	1739.33	2039.88	1396.28	1590.05	1625.17	1888.18	1609.41	1424.22	2051.98	1955.84
EC:2.1.2.5	Glutamate formimidoyltransferase	478.065	427.262	489.814	38.1737	105.318	71.4639	47.6521	679.287	128.408	77.9265	668.89	22.4072	339.746	62.7786	620.237	250.728	12.2627	109.248	210.712	294.913	51.2783	113.489	145.698	123.942	236.474	199.156	109.916	212.363	144.19	253.933	267.107	234.363	48.6329	251.583	78.1283	100.866	67.3894	91.5907	743.797	135.336
EC:2.1.2.9	Methionyl-tRNA formyltransferase	1375.86	1454.53	1292.45	1076.87	1535.72	1334.32	1554.92	1511.11	1410.3	1345.9	1438.6	1257.13	1447.18	1987.85	1338.56	1586.51	1896.19	1592.09	1479.75	1555.32	1679.4	1622.12	1571.42	1679.89	1568.3	1563.47	1750.63	1541.8	1727.85	1485.24	1524.04	1628.52	1405.5	1536.66	1565.03	1729.17	1570.11	1390.56	1387.09	1628.52
EC:2.1.3.1	Methylmalonyl-CoA carboxytransferase	0.033711	0	0	0.313222	0	0.437891	84.122	0.0882138	0.316336	0.680426	0	0.327712	0.378307	663.473	0.954757	0.359337	494.664	30.5061	0	0	0	53.5079	0	111.805	0	71.6367	171.391	0	269.391	0	0	81.2635	2.38769	0	0	264.443	0	0	0	0
EC:2.1.3.11	N-succinylornithine carbamoyltransferase	121.772	31.8585	395.128	10.8575	96.6517	192.272	61.7589	334.975	279.341	81.037	491.021	27.143	313.571	160.582	182.73	299.478	13.6468	102.951	152.188	259.298	172.86	170.449	100.298	186.559	375.298	153.237	92.0695	189.071	124.842	386.904	168.353	290.014	15.2248	84.7867	51.8678	160.359	140.72	31.9104	702.889	307.399
EC:2.1.3.2	Aspartate carbamoyltransferase	1029.26	1084.9	1209.27	1043.48	1366.81	1238.14	1472.71	1153.14	1405.46	1341.31	1421.79	1161.58	1420.5	1384.81	925.565	1573.15	1421.33	1507.64	1379.15	1527.78	1613.66	1557	1523.2	1540.13	1536.39	1433.97	1574.33	1404.16	1350.99	1487.17	1161.74	1540.66	1381.71	1298.26	1557.12	1455.17	1524.82	1295.99	1383.2	1569.66
EC:2.1.3.3	Ornithine carbamoyltransferase	828.537	1050.83	889.156	847.332	1337.27	764.42	1326.8	1105.13	924.94	1059.2	589.114	935.198	652.771	1155.93	1212.44	1096.05	1114.02	1318.17	1162.78	1037	1471.36	1251.91	1301.05	1102.44	1071.94	1217.84	1251.87	1138.17	1422	667.861	1172.97	1139.62	1293.54	1117.37	762.763	1059.65	1196.54	1028.94	661.102	1069.09
EC:2.1.3.6	Putrescine carbamoyltransferase	0.855355	7.18836	14.751	0.187933	0.149426	1.03478	41.9471	2.53615	1.01227	0.567022	7.446	3.48177	2.23368	6.1917	1.41138	14.9724	16.0366	2.49672	3.34702	2.10373	2.97666	5.43928	1.90222	2.07459	2.40042	5.07717	0.793246	1.21799	1.45407	4.54702	0.953606	3.40991	0.0651189	0.826439	21.1247	2.88718	26.9244	8.37127	8.76677	9.5896
EC:2.1.3.7	3-hydroxymethylcephem carbamoyltransferase	18.8681	9.72543	1.30569	20.3595	0	11.1362	0.318817	0	0	0	0.914087	14.9105	6.73649	0	0	0	0	5.2452	0	0	0	0	0.359879	0.356918	0	0	0.396623	0	0	0	0.133061	0	2.04039	5.63674	0	3.495	7.53173	0	0	0
EC:2.1.3.9	N-acetylornithine carbamoyltransferase	69.5856	28.5655	4.33676	69.7859	0	42.4422	0.364362	0	0.506137	0	5.5607	42.5521	33.1152	0.264886	0.290578	0	0.274465	15.5678	0.193469	0	0	0	0.565524	0.490763	0.235335	0.208651	1.63607	0	0	0.439489	0.221769	0.143575	29.5783	21.1484	0.411965	17.0571	30.8386	0	0	0.545749
EC:2.1.4.1	Glycine amidinotransferase	5.57289	1.40009	0	0.601387	0.149426	3.51035	1.36636	1.83044	0	0	9.0647	3.01665	3.97453	0.662214	0	7.42631	1.07825	2.55966	0	1.7465	0.754647	0.962935	3.47026	0	0.894273	0.486852	1.01635	1.17739	2.81121	2.70455	0.975783	4.19957	0.546998	0.487387	4.50873	3.68495	6.28632	2.71501	7.47969	5.96426
EC:2.10.1.1	Molybdopterin molybdotransferase	1476.27	1437.46	536.722	937.231	222.605	736.52	317.295	1179.29	272.698	436.313	203.286	919.491	412.445	949.665	1498.46	298.719	720.999	447.483	405.305	154.46	463.787	153.103	241.797	287.468	134.107	370.009	321.101	506.444	649.637	77.0066	1030.4	202.402	335.884	833.133	180.965	487.597	511.813	528.359	30.5016	236.01
EC:2.2.1.1	Transketolase	2363.53	3192.59	2776.18	2034.52	3902.72	2940.93	3968.64	2355.9	3941.83	4075.17	3149.53	2701.07	2917.89	3810.63	3367.18	2826.47	3175.85	3677.04	4030.8	3961.69	3415.23	4411.88	4084.33	3890.65	3122.55	4074.01	3510.77	4349.98	3499.84	3334.14	3381.97	3714.08	4117.3	3112.13	3548.87	3755.22	3453.44	3788.4	2812.03	3877.33
EC:2.2.1.10	2-amino-3,7-dideoxy-D-threo-hept-6-ulosonate synthase	0.905669	0.281897	13.8963	4.63569	0	1.971	0	0	0.506137	0	0	1.3555	0.88638	3.11241	8.80037	0	0	0.545501	0	0	0	0	0	0	0	0	0	0	2.85968	0	0	0	0.434126	0	0	0.607827	0.770964	0	0.339986	0
EC:2.2.1.11	6-deoxy-5-ketofructose 1-phosphate synthase	0	0	0	0	0	0	0	0	0	0	0	0.044386	0	0	0	0	0	0	0	0	0	0	0	0	0	0	0	0	0	0	0	0	0	0	0	0	0	0	0	0
EC:2.2.1.2	Transaldolase	991.18	1323.95	1297.84	1430.63	1459.69	1105.1	1211.11	1389.27	1112.8	1424.53	1043.36	1139.52	1140.71	534.009	1377.49	1148.14	842.902	965.301	1340.46	1246.91	1029.63	1130.41	1352	1040.46	1159.23	1231.99	1165.05	1252.68	1097.71	1058.94	1258.39	1015.14	1348.97	1472.08	1496	864.253	1065.09	1756.2	935.937	1151.02
EC:2.2.1.6	Acetolactate synthase	3407.41	3767.87	3659.84	3526.67	4820.48	4360.4	4492.61	3563.51	4412.45	4880.91	3238.79	4334.52	3755.28	3561.75	4005.2	3490.56	3289.97	4107	4410.24	4447.64	4352.92	4664.89	4371.04	4243.04	4105.8	4319.4	3968.44	4558.01	4366.46	3909.79	4233.97	3861.43	5042.24	4057.48	3975.11	3976.74	3742.2	4715.1	3155.56	3834.8
EC:2.2.1.7	1-deoxy-D-xylulose-5-phosphate synthase	1900.02	2117.05	1592.38	1013.26	1962.74	1370.06	1789.41	2423.85	1774.25	1716.34	1768.03	1207.54	1620.37	1386.91	2310.75	1700.57	1190.76	1629.39	1900.83	2028.22	1559.59	1802.82	1961.86	1834.56	1989.66	1834.42	1775.06	2138.74	1789.78	1693.6	2131.89	2115.46	1968.2	2025.17	1518.8	1701.84	1530.04	1662.27	2076.1	1968.17
EC:2.2.1.8	Fluorothreonine transaldolase	0	0	0	0	0	0	0	0	0	0	0	0	0	0	0	0	0	0	0	0	0	0	0	0	0	0	0	0	0	0	0	0	0.0868252	0	0	0	0	0	0	0
EC:2.2.1.9	synthase	345.463	218.972	757.406	518.581	273.825	301.715	211.052	369.19	412.111	309.795	431.204	115.521	352.261	248.286	377.218	783.757	204.026	155.339	273.061	298.502	175.071	187.647	85.6953	240.725	389.418	335.284	122.645	203.639	224.165	414.769	273.691	413.391	125.847	132.531	190.744	186.743	233.538	242.252	772.999	356.667
EC:2.3.1.1	Amino-acid N-acetyltransferase	1265.34	1467.85	853.03	1001.2	994.095	978.913	1306.78	1562.93	948.125	1050.98	602.233	1161.8	781.069	1789.41	1503.11	1699.62	1604.71	1426.93	963.477	1001.29	1160.91	1229.26	1186.68	1175.82	1012.84	1098.87	1415.39	1178.87	1529.38	626.949	1363.17	1059.47	1297.17	1292.02	607.965	1378.06	1323.46	939.886	548.397	950.133
EC:2.3.1.101	Formylmethanofuran--tetrahydromethanopterin N-formyltransferase	50.7225	26.301	5.03623	47.71	0	40.034	0	0.441069	0	0	4.91322	43.2428	18.269	0.529772	0.830223	0	0.705766	26.5407	0.386939	0	0.335399	0	0.565524	1.15998	0.706005	0	1.43776	0	0	1.69034	0.724297	0	6.32087	19.2836	0.869705	10.675	17.3763	0	0	0.857606
EC:2.3.1.102	N(6)-hydroxylysine O-acetyltransferase	0	0	0.51295	0	0	0.1314	0.102477	0	0	0	0	0	0	0.0579438	0	0.513254	1.2841	0	0	0	0	0	0	0	0	0	0.0247889	0	0	0	0	0	0	0.381434	0.198201	0	0	0	0	0
EC:2.3.1.109	Arginine N-succinyltransferase	340.434	214.298	68.2055	287.241	0.318576	332.89	100.75	3.47695	110.53	241.698	53.5248	481.433	196.436	29.0255	165.048	20.9584	177.405	108.906	32.3419	13.0793	1.31392	1.87434	5.50871	7.47342	5.34587	0.53345	13.3781	11.3577	16.8004	6.23196	27.1547	16.0991	40.6125	112.324	77.661	96.1281	113.549	330.345	0.793138	3.19575
EC:2.3.1.111	Mycocerosate synthase	0	0	0	0	0	0	0	0	0	0	0	0	0	0	0	0	0	0	0	0	0	0	0	0	0	0	0	0	0	0	0	0	0.260475	0	0	0	0	0	0	0
EC:2.3.1.117	2,3,4,5-tetrahydropyridine-2,6-dicarboxylate N-succinyltransferase	817.444	718.32	232.213	470.092	189.901	615.538	296.828	645.827	345.846	420.951	400.494	797.336	548.352	45.1647	604.88	262.377	433.337	232.844	349.335	183.336	463.779	159.167	192	127.252	306.27	342.692	342.903	266.915	191.234	111.079	546.889	211.639	153.677	700.184	276.323	247.923	388.119	363.785	279.614	97.0038
EC:2.3.1.118	N-hydroxyarylamine O-acetyltransferase	332.975	206.618	271.644	682.785	1.88755	318.426	100.034	7.06813	107.567	223.892	51.0841	457.783	199.826	29.3434	177.502	14.6927	174.128	90.8557	37.2366	17.538	2.73937	2.29491	8.1019	12.1838	5.76712	20.5465	13.9358	15.0336	18.1759	11.7932	25.8374	17.1184	357.716	106.785	84.2217	92.858	118.343	183.101	5.29406	2.7802
EC:2.3.1.12	Dihydrolipoyllysine-residue acetyltransferase	586.618	331.474	252.627	1007.43	177.385	676.854	140.009	35.2926	166.169	282.417	181.535	858.128	428.67	98.7732	188.367	587.314	209.125	263.697	132.172	34.8974	241.459	48.2862	85.1175	28.6231	85.7128	107.731	92.2872	40.0624	128.943	32.5151	126.444	39.2233	251.236	197.964	180.561	211.474	543.55	237.582	17.9381	76.2622
EC:2.3.1.122	Trehalose O-mycolyltransferase	7.84914	2.67802	0.979268	22.552	0	9.55935	0	0	0	0	0	11.7211	5.95648	0	0	0	0	2.64358	0	0	0	0	0	0	0	0	0	0	0	0	0	0	6.85919	1.78002	0	1.93745	5.87119	0	0	0
EC:2.3.1.128	Ribosomal-protein-alanine N-acetyltransferase	1546.92	2047.77	1997.08	4892.92	2728.79	1889.62	2708.18	1870.4	2248.63	2452.37	1448.91	2056.83	1699.83	1605.23	1886.51	1277.81	2176.6	2648.52	2567.11	2571.03	2742.75	2746.59	3003	2581.03	2374.74	2529.64	2743.55	2464.73	2337.36	2200.9	2250.48	2216.85	3121.17	2561.2	2897.37	2174.79	2472.7	2633.39	1322.84	2467.85
EC:2.3.1.129	Acyl-[acyl-carrier-protein]--UDP-N-acetylglucosamine O-acyltransferase	1308.69	955.638	1019.86	398.199	367.101	882.19	393.871	1188.63	690.236	403.252	1273.85	698.038	1109.29	1175.34	983.451	1402.94	960.516	506.682	451.212	586.188	705.828	451.082	294.349	650.135	854.769	525.359	476.291	611.076	716.86	850.983	787.291	1001.99	134.112	552.138	379.544	781.905	560.648	379.572	1466.17	924.588
EC:2.3.1.15	Glycerol-3-phosphate 1-O-acyltransferase	1378.99	2039.69	1713.1	2727.38	3189.1	2207.33	3055.14	1109.36	2482.38	2888.03	1820.57	2262.91	2297.2	2477.91	1664.69	2487.38	2847.11	2803.43	2872.71	2754.11	2222.67	3011.97	2929.25	2733.6	2050.7	2751.58	2462.09	2754.37	2721.55	2189.54	2106.68	2506.26	3079.76	1918.5	2963.72	2688.32	2613.85	2766.9	1454.09	2708.69
EC:2.3.1.157	Glucosamine-1-phosphate N-acetyltransferase	878.568	1020.1	505.856	845.025	689.811	730.338	810.895	999.844	553.657	622.72	581.471	819.588	712.25	924.607	758.589	535.064	1280.71	1073.97	651.592	699.975	1240.52	619.163	889.867	854.503	618.41	713.093	1135.64	695.152	863.162	858.447	876.553	700.308	469.077	1153.46	1192.69	919.773	1041.77	995.566	434.356	792.457
EC:2.3.1.16	Acetyl-CoA C-acyltransferase	427.046	376.189	208.968	905.795	2.66934	461.563	204.513	10.115	214.625	454.754	64.9383	479.711	261.689	65.8178	334.58	168.09	350.249	203.698	66.425	26.6611	2.46015	19.7625	28.76	15.0731	12.886	6.56137	28.0943	26.447	23.0829	144.175	52.6506	40.3869	219.841	195.568	168.863	142.25	225.003	379.008	3.24589	16.2672
EC:2.3.1.165	6-methylsalicylic acid synthase	0	0	0	0	0	0	0	0	0	0	0	0	0	0	0	0	0	0	0	0	0	0	0	0	0	0	0	0	0	0	0	0	0.694601	0	0	0	0	0	0	0
EC:2.3.1.168	Dihydrolipoyllysine-residue (2-methylpropanoyl)transferase	31.6617	12.0041	86.2921	415.557	0	34.2412	1.9129	1.85249	2.15108	1.31549	6.08744	60.9597	16.6994	1.82109	1.99254	5.62962	3.01911	4.39212	2.43771	1.31662	0.503098	0.0608991	3.79569	3.07842	1.92975	0.173876	1.14029	0.690193	4.89538	2.56932	3.14912	0.430725	105.362	7.332	3.57037	12.0551	11.3373	0.452501	0	0
EC:2.3.1.169	CO-methylating acetyl-CoA synthase	13.2957	20.414	120.333	16.6634	58.9336	17.4105	38.9526	32.5509	105.735	141.291	20.9002	15.07	10.8582	14.6018	17.5488	13.6548	21.32	17.4141	204.536	27.0608	12.829	30.3324	20.5773	13.574	12.8493	183.578	24.1072	21.8426	34.4858	26.1158	55.3979	25.8256	46.7228	33.8098	70.4232	17.6745	22.2898	42.1052	13.9151	11.0709
EC:2.3.1.174	3-oxoadipyl-CoA thiolase	230.813	62.8395	9.36366	142.61	0.0597704	253.23	6.86959	0.20201	3.58788	13.5532	60.8249	366.756	150.685	4.60669	5.47947	0.636027	14.736	25.0213	1.52841	0.833555	0	0.156152	1.12231	1.93717	0.235335	0.208651	4.1338	2.343	4.53768	0.980399	5.66043	1.43934	54.6239	45.6639	1.18051	59.567	78.5197	149.122	0.0403126	0.649442
EC:2.3.1.178	Diaminobutyrate acetyltransferase	3.66041	0.892673	0.699477	8.51965	0	3.285	0	0	0	0	0	4.69109	1.98549	0	0	0	0	2.30789	0	0	0	0	0	0	0	0	0	0	0	0	0	0	1.43261	0.593341	0	0.645816	3.67691	0	0	0
EC:2.3.1.179	Beta-ketoacyl-[acyl-carrier-protein] synthase II	1631.68	1680.29	1649.43	1700.51	1607.1	1725.71	1632.36	1258.97	1473.25	1492.28	1562.05	1652.76	1630.47	1468.47	1556.49	1628.46	1520	1828.22	1514.36	1671.76	1326.33	1560.12	1611.29	1711.19	1422.16	1468.53	1430.75	1597.42	1616.1	1572.51	1567.84	1540.32	1568.92	1413.26	1570.37	1584.7	1677.02	1530.27	1409	1650.98
EC:2.3.1.18	Galactoside O-acetyltransferase	130.089	225.474	287.612	192.92	164.738	189.598	271.807	205.308	388.277	394.686	148.801	180.544	135.93	735.527	380.031	128.195	843.26	189.21	123.065	103.435	183.673	164.782	105.346	157.83	121.712	237.337	284.785	145.497	338.889	162.428	127.128	138.167	122.149	139.744	228.347	432.967	154.271	142.331	80.3109	90.918
EC:2.3.1.180	Beta-ketoacyl-[acyl-carrier-protein] synthase III	1251.09	1322.61	2053.85	986.567	1700.4	1288.92	1480.45	1389.1	1354.82	1225.73	1823.35	1145.76	1638.35	1438.73	1438.36	2095.29	1362.06	1591.55	1534.17	1437.62	1287.36	1518.13	1630.55	1486.19	1395.76	1552.76	1408.96	1510.12	1563.66	1581.34	1504.19	1590.71	1595.55	1266.5	1528.31	1465.36	1518.48	1335.96	2079.94	1653.65
EC:2.3.1.181	Lipoyl(octanoyl) transferase	847.657	634.39	546.974	395.181	267.331	681.664	115.29	675.971	382.119	313.579	794.891	699.001	636.391	217.46	763.845	731.326	192.756	277.574	287.939	196.259	84.4551	197.018	181.738	211.291	417.299	244.434	133.678	365.993	288.746	394.843	534.209	234.79	125.709	438.292	153.653	254.786	406.817	289.692	745.424	117.293
EC:2.3.1.182	(R)-citramalate synthase	119.911	31.3417	395.128	6.78565	96.6517	155.612	61.7589	335.063	279.531	81.037	654.034	6.74401	461.738	160.582	185.179	335.711	13.9604	103.79	152.188	259.378	172.86	190.697	102.56	195.571	399.114	156.992	92.2678	212.253	124.842	386.904	168.353	363.166	13.2712	84.5748	62.6705	174.795	152.166	31.9104	746.65	308.023
EC:2.3.1.183	Phosphinothricin acetyltransferase	1127.59	1207.47	930.457	1803.6	1225.51	1068.18	1261.55	1308.36	1021.81	974.234	796.606	1087.28	919.872	1349.07	1172.95	1111.99	1417.7	1218.47	1094.46	959.219	1408.87	1190.78	1284.16	1363.24	1134.23	1093.97	1437.09	1024.74	1305.22	1231.79	1302.99	785.84	964.823	1423.17	1367.34	1136.85	1153.53	1363.91	579.519	1136.78
EC:2.3.1.184	Acyl-homoserine-lactone synthase	128.345	60.6937	8.32377	120.058	0	135.583	0.683178	0.441069	0	0	23.4551	172.175	58.9737	0.549638	0.830223	5.62962	0.705766	36.6115	0.386939	0.086134	0.335399	0.0608991	1.32795	2.49843	0.706005	0.173876	2.92509	0	0	1.69034	4.53872	0	19.9264	42.2544	0.869705	31.0497	47.0982	0	0	0.857606
EC:2.3.1.187	Acetyl-S-ACP:malonate ACP transferase	84.7002	41.8734	7.53896	78.7115	0.0597704	78.4675	6.84681	0.643078	6.82209	14.2336	10.4674	92.9115	34.5309	4.82754	0.830223	2.10751	10.9719	37.5729	0.541714	0.086134	0.335399	0.0608991	4.17254	2.42794	4.1066	0.173876	3.42732	2.343	0.0300508	1.69034	6.02989	1.33166	10.9335	32.0277	1.06058	19.7289	32.3906	149.122	0.0403126	0.961299
EC:2.3.1.189	Mycothiol synthase	3.02745	1.12759	0.326423	9.20874	0	4.7304	0	0.220534	0	0	0	6.43198	3.04915	0	0	0	0	1.38473	0	0	0	0	0	0	0	0	0.446201	0	0	0	0.399184	0	5.5351	0.678104	0	0.645816	2.55011	0	0	0
EC:2.3.1.19	Phosphate butyryltransferase	349.304	134.835	364.617	88.4521	107.53	184.205	126.867	327.064	344.936	216.098	726.017	61.6125	383.86	205.132	209.795	302.463	31.1909	171.936	456.363	313.913	22.1824	203.679	140.249	211.069	424.638	441.606	119.228	238.583	153.997	510.922	203.278	248.774	208.558	139.544	122.254	164.112	163.416	33.343	718.687	90.7145
EC:2.3.1.191	UDP-3-O-(3-hydroxymyristoyl)glucosamine N-acyltransferase	1037.55	866.179	667.645	389.659	271.226	770.4	307.108	861.901	416.905	323.35	827.895	710.94	853.608	1015.88	804.706	1109.16	947.026	400.039	298.212	328.14	532.967	284.449	198.096	415.258	475.086	357.238	387.89	422.391	588.043	456.388	618.539	626.569	124.531	469.004	318.184	629.896	465.385	346.123	764.5	584.587
EC:2.3.1.193	tRNA(Met) cytidine acetyltransferase	45.8188	110.367	48.8687	77.671	168.931	89.0232	104.583	2.61333	101.62	219.934	6.53839	81.6229	35.8303	25.4562	165.505	14.6927	166.825	32.7494	99.7852	18.8213	0.643127	19.1895	1.13927	3.97473	5.09877	62.3636	14.1649	9.50192	88.1653	2.5132	76.1532	15.916	2.80749	36.721	85.0228	29.2106	15.083	200.454	1.04424	8.15973
EC:2.3.1.20	Diacylglycerol O-acyltransferase	8.82172	2.91857	1.07813	27.0549	0	13.5014	0	0	4.62609	8.21048	0.038087	17.7079	7.65833	0	0.70569	0	0	3.71864	0	0	0	0	5.12056	0	7.3481	0	0.0371834	0	0.0300508	0	0.0443538	0.251256	11.5043	4.36869	0	2.01988	6.64215	0	0	0
EC:2.3.1.200	Lipoyl amidotransferase	0	0	19.119	0	0	0	0.500997	0.441069	0	0	0	0	0	0.297996	0.332089	0	0.548929	0	0.735183	0.277852	0	0	0.668346	0.446148	0.564804	0	0.446201	0	0	0.912785	0.487891	0	0	0.339052	1.37322	0	0	0.362001	0	0
EC:2.3.1.201	UDP-2-acetamido-3-amino-2,3-dideoxy-glucuronate N-acetyltransferase	316.627	360.41	208.29	7.3294	0.956326	31.8996	0.546543	392.289	36.5146	13.223	127.364	30.7744	33.6551	18.648	410.774	103.636	2.03888	28.5759	34.8508	31.5004	47.199	7.46248	53.7032	42.4991	14.1902	6.56902	29.3303	108.699	68.0564	47.7955	229.895	31.5628	16.663	211.848	8.80233	16.1993	24.3299	74.3115	180.508	59.0516
EC:2.3.1.202	UDP-4-amino-4,6-dideoxy-N-acetyl-beta-L-altrosamine N-acetyltransferase	0.654095	0.187931	0	0	0	0	0	0	0	0	0	0.279073	0	0	0	0	0	0	0	0	0	0	0	0	0	0	0	0	0	0	0	0	0	0	0	0	0	0	0	0
EC:2.3.1.203	UDP-N-acetylbacillosamine N-acetyltransferase	0.654095	0.187931	17.7201	2.06727	0	0	0	0	0	0	2.47565	0.0797353	0.850925	3.37729	2.28311	0	0	2.09808	0	0.436624	0	0	0.154234	0	0	0	0.347045	0	0	3.51591	0	0	0	0	0	0	1.66054	0	1.50565	0
EC:2.3.1.204	Octanoyl-[GcvH]:protein N-octanoyltransferase	1.10693	2.16121	87.9009	392.765	0	0.9855	2.45944	2.33766	1.96128	1.49694	0	3.42862	0.354552	2.31775	1.70196	0	5.92059	0.0839232	2.43771	0.833555	0.503098	0	2.10786	2.45381	1.92975	0.486852	1.48734	0.690193	0.387753	2.56932	3.77007	0.430725	99.8923	1.78002	3.61614	0.265924	0.948879	1.1765	0	0
EC:2.3.1.207	Beta-ketodecanoyl-[acyl-carrier-protein] synthase	144.572	26.6684	4.62214	68.2436	0	133.141	0	0	4.62609	8.93627	33.7451	260.648	103.387	0	1.07929	0	0.235255	12.6565	0.193469	0.833555	0	0.156152	5.63467	0.535377	7.3481	0	0.979162	0	4.53768	0.338069	0.532245	0.897344	21.283	21.2365	0.320417	36.818	43.5891	0	0	0
EC:2.3.1.210	dTDP-4-amino-4,6-dideoxy-D-galactose acyltransferase	110.272	135.643	52.2728	137.183	0.258806	127.655	94.0167	2.3928	101.684	219.934	11.7182	118.381	66.9245	23.9331	163.014	14.6927	167.1	44.037	31.4132	12.0734	0.643127	1.59639	1.08786	4.10857	0.768604	0.39435	8.51301	9.01473	7.75506	2.95269	19.8239	14.6956	26.3805	54.9875	75.8222	43.6465	42.0668	181.359	0.752826	1.9226
EC:2.3.1.222	Phosphate propanoyltransferase	0.434721	0.317134	0.124507	0.315728	0	1.32484	34.455	0.0366087	2.29849	11.3327	0	0.448112	0.274778	11.6166	13.8232	11.7467	33.1643	0.258903	0.619102	0.853401	0	0.468455	0.0426713	0.0745067	0	0	0.412983	0.487195	0.193876	0	2.43192	7.65757	0	0.494168	1.01481	0.180448	0.11861	14.0764	0.0403126	0.103692
EC:2.3.1.223	3-oxo-5,6-didehydrosuberyl-CoA thiolase	0	0	0.643519	1.87933	0.0597704	4.41274	6.50522	0.20201	3.33481	12.8274	0	3.4552	0	4.34181	4.8153	0.636027	14.2263	1.90044	1.14147	0	0	0	0.0426713	0.286427	0	0	1.4566	2.343	0	0.202841	5.12818	0.649677	2.73499	2.60434	0.448127	0	0	149.122	0.0403126	0.103692
EC:2.3.1.228	Isovaleryl-homoserine lactone synthase	41.3901	14.7432	1.67874	28.5408	0	96.9969	0	0	0	0	25.3659	84.6922	23.5635	0.132443	0	0	0	1.9722	0	0	0	0	0	0.624607	0	0	0.297467	0	0	0	0	0	11.4436	6.69628	0	17.551	10.8528	0	0	0
EC:2.3.1.229	4-coumaroyl-homoserine lactone synthase	41.3901	14.7432	1.67874	28.5408	0	96.9969	0	0	0	0	25.3659	84.6922	23.5635	0.132443	0	0	0	1.9722	0	0	0	0	0	0.624607	0	0	0.297467	0	0	0	0	0	11.4436	6.69628	0	17.551	10.8528	0	0	0
EC:2.3.1.234	N(6)-L-threonylcarbamoyladenine synthase	2922.8	3536.07	1709.26	1025.39	2057.29	1450.62	1916.89	3656.56	1670.56	1620.26	1725.78	1246.16	1740.86	1563.38	3539.23	1854.51	1729.62	2078.35	2071.03	2158.98	2465.49	1976.06	2361.95	2360.24	1904.58	1897.94	2171.67	2401.24	2212.98	2232.6	2915.33	2048.42	1678.2	2829.33	2480.49	1840.53	1813.73	2368.37	1583.79	2510.33
EC:2.3.1.241	Kdo(2)-lipid IV(A) lauroyltransferase	1249.89	1137.96	611.106	566.27	272.327	908.677	438.501	1274.16	444.845	378.59	887.602	890.701	1024.7	1790.26	814.35	1278.43	1732.49	606.039	307.924	440.114	1074.05	343.943	276.462	556.572	698.675	549.799	877.413	543.014	859.966	503.921	770.46	741.887	169.228	898.913	457.774	982.904	603.111	537.215	767.163	749.039
EC:2.3.1.242	Kdo(2)-lipid IV(A) palmitoleoyltransferase	44.4603	109.161	47.9594	75.0713	0.258806	88.5524	93.6068	2.3928	101.43	219.934	6.53839	79.8201	35.5527	23.6682	162.724	14.6927	166.825	30.9031	31.2197	12.0734	0.643127	1.59639	0.522338	3.61781	0.533269	0.185699	7.07525	9.01473	7.70659	2.5132	19.6021	14.552	2.28654	35.6263	75.4102	28.2924	13.2446	181.359	0.752826	1.37685
EC:2.3.1.243	Lauroyl-Kdo(2)-lipid IV(A) myristoyltransferase	45.4666	110.367	48.8687	77.671	168.931	89.0232	104.583	2.61333	101.62	219.934	6.53839	81.6229	35.8303	25.4562	165.505	14.6927	166.825	31.3227	99.7852	19.1388	0.643127	19.1895	1.13927	3.97473	5.56944	62.3636	14.6607	9.50192	88.1653	2.5132	76.1532	15.916	2.72067	36.721	85.0228	29.2106	13.3632	200.454	1.04424	8.15973
EC:2.3.1.28	Chloramphenicol O-acetyltransferase	203.878	223.239	843.445	492.034	559.524	374.949	508.347	656.94	625.411	395.314	930.153	136.251	510.632	1575.6	434.928	811.541	1131.97	569.668	463.011	677.556	214.198	567.916	649.093	786.182	658.249	601.979	894.044	633.066	809.783	1139.89	470.839	595.073	539.336	552.957	830.389	1026.55	565.002	701.397	951.444	451.246
EC:2.3.1.29	Glycine C-acetyltransferase	483.044	297.688	782.959	651.846	156.313	466.497	257.307	493.951	472.682	369.001	1045.72	264.199	787.996	937.483	429.715	1198.95	695.575	297.95	224.87	322.385	25.4878	290.825	155.749	311.577	480.558	336.652	343.855	282.163	475.788	525.509	228.434	484.049	209.665	257.784	208.968	534.948	456.395	208.417	882.14	116.825
EC:2.3.1.30	Serine O-acetyltransferase	1209.47	1257.87	1660.74	2278.79	1663.53	1370.84	1556.94	1634.87	1582.58	1402.49	1885.33	1326.41	1596.56	1422.84	1420.1	1583.06	1146.65	1583.49	1507.41	1613.46	1442.06	1678.87	1756.63	1656.86	1575.99	1502.72	1653.63	1644.1	1582.04	1598.47	1603.16	1791.91	1449.97	1657.18	1342.65	1607.92	1472.54	1345.45	1612.75	1718.1
EC:2.3.1.31	Homoserine O-acetyltransferase	630.085	201.69	90.246	855.788	168.806	733.782	16.4191	4.98408	11.3533	11.6729	374.503	1003.01	634.47	5.62882	9.87966	508.273	6.32562	116.591	71.1967	10.704	1.25775	43.9744	25.9164	19.229	45.9666	68.2169	18.1331	28.0949	86.8382	10.7337	66.705	89.7703	260.159	140.689	27.9221	204.141	353.3	22.7155	52.3821	17.1911
EC:2.3.1.35	Glutamate N-acetyltransferase	796.676	924.374	675.677	797.835	993.194	717.718	1101.11	1041.95	820.094	810.666	532.362	898.96	622.309	1033.86	935.444	1022.79	916.566	1202.01	880.214	944.794	1113.48	1158.57	1114.68	984.592	979.591	994.019	1169.53	1066.77	1177.42	565.24	1048.42	904.791	1158.13	1017.37	522.37	1011.61	1172.55	684.589	547.498	891.18
EC:2.3.1.37	5-aminolevulinate synthase	201.039	47.8646	5.50255	110.037	0	244.11	0	0	0.189801	0.725788	61.1296	372.84	134.973	0.132443	0.664179	6.46807	0.235255	14.2111	0.193469	0.833555	0	0.156152	0.668346	1.15998	0	0	1.23945	0	0	0.338069	0.310476	0.646088	36.8694	27.5904	0.320417	58.8832	58.7119	0	0	0
EC:2.3.1.39	[Acyl-carrier-protein] S-malonyltransferase	1333.54	1387.74	1241.45	1443.46	1535.34	1271.7	1486.42	1240.34	1463.32	1347.2	1386.73	1182.04	1426.66	1368.02	1331.01	1591.64	1534.65	1531.03	1468.73	1464.07	1291.23	1499.57	1527.34	1518.96	1356.14	1425.46	1315.35	1474.29	1490.11	1485.26	1452.51	1497.36	1392.87	1256.13	1477.63	1426.69	1457	1774.17	1399.8	1628.35
EC:2.3.1.4	Glucosamine-phosphate N-acetyltransferase	0	0	0	0	0	0	0	0	0	0	0	0	0.0709104	0	0	0	0	0	0	0	0	0	0	0	0	0	0	0	0	0	0	0	0	0	0	0	0	0	0	0
EC:2.3.1.40	Acyl-[acyl-carrier-protein]--phospholipid O-acyltransferase	210.555	143.214	89.9592	161.819	168.931	277.167	104.538	2.61333	103.413	221.219	62.3358	387.724	161.381	26.0191	172.811	426.394	168.093	45.128	99.9787	19.9724	0.643127	20.7338	8.21706	5.13471	8.95827	64.6817	16.3959	10.2733	88.1168	14.3456	78.9918	21.0847	33.3526	60.0804	85.7094	77.5518	134.8	200.454	9.8353	10.4987
EC:2.3.1.41	Beta-ketoacyl-[acyl-carrier-protein] synthase I	640.145	352.396	167.913	586.897	665.449	717.013	280.774	151.107	205.332	252.302	422.893	878.257	653.437	55.3297	248.903	176.205	208.587	254.263	240.404	69.1085	333.04	95.2363	71.1902	90.121	84.9861	274.631	92.2956	88.4965	294.821	56.8144	353.645	545.721	131.492	286.156	159.472	319.152	250.493	437.833	120.05	537.041
EC:2.3.1.46	Homoserine O-succinyltransferase	564.454	757.717	1103.64	677.357	1364.12	775.589	1457.31	1143.97	1389.78	1322.46	1049.2	539.721	884.863	1340.32	895.539	919.805	1141.19	1333.65	1364.79	1513.04	1349.71	1521.68	1484.27	1514.97	1486.2	1397.75	1545.05	1366.57	1337.49	1451.13	1129.84	1418.51	1273.99	1184.93	1316.76	1304.14	1168.11	1252.37	1313.38	1383.31
EC:2.3.1.47	8-amino-7-oxononanoate synthase	971.676	412.917	997.757	463.951	365.94	934.212	158.582	634.975	670.53	435.555	1047.53	958.125	794.331	379.615	552.375	913.076	208.969	346.946	539.55	556.884	36.2876	329.327	223.672	326.801	767.687	474.419	222.222	390.051	349.646	789.878	383.298	304.586	260.234	317.277	193.26	373.579	504.199	225.222	1381.32	126.658
EC:2.3.1.48	Histone acetyltransferase	1.25787	7.56423	2.47148	0	0.149426	1.03478	41.9471	2.53615	0.569404	0.567022	7.446	3.88045	2.6946	0	0	15.2119	15.4876	4.00733	2.96008	2.10373	2.97666	5.85568	1.90222	2.07459	2.58869	5.07717	5.50314	1.21799	1.45407	4.14134	0.687483	3.40991	0.369007	0.487387	20.5296	2.88718	27.2803	8.37127	8.76677	9.82349
EC:2.3.1.5	Arylamine N-acetyltransferase	0	0	0	0	0	0	0	0	0	0	0	0	0	0	0	0	0	0	0	0	0	0	0	0	0	0	0	0	0	0	0	0	1.12873	0	0	0	0	0	0	0
EC:2.3.1.51	1-acylglycerol-3-phosphate O-acyltransferase	2035.41	2240.7	1753.88	1339.47	2426.7	1912.37	2250.82	2141.45	2120.38	2226.9	1797.34	1887.93	1992.29	1605.6	1936.83	1810.36	1560.72	2081.79	2339.63	2549.59	2076.31	2447.86	2513.07	2406.17	2227.98	2379.4	2161.37	2519.5	2164.38	2190.85	2325.72	2058	2392.5	2350.29	2486.91	1987.15	2032.46	2230.61	1626.61	2312.62
EC:2.3.1.54	Formate C-acetyltransferase	843.871	1473.37	2254.43	685.121	2721.03	1484.88	2841.56	1717.57	2965.31	2992.47	1819.59	1043.77	1507.86	2455.43	2045.36	1455.27	2957.6	2024.26	2896.79	2558.24	1879.44	2457.25	2749.29	2628.14	2218.06	2716.13	2747.14	2202.75	2387.38	3228.19	2286.54	2384.99	2709.99	2344.52	3368.63	2373.91	1939.7	3001.6	2340.42	2147.45
EC:2.3.1.57	Diamine N-acetyltransferase	372.243	254.489	849.639	1708.87	125.257	309.81	311.814	376.181	497.247	424.839	757.859	167.703	528.79	264.157	400.228	414.565	231.823	234.996	249.187	322.1	188.764	259.873	154.545	273.785	454.982	276.48	149.83	261.177	170.04	563.438	251.795	525.935	469.267	160.421	261.716	251.669	203.089	244.944	783.733	383.596
EC:2.3.1.59	Gentamicin 2'-N-acetyltransferase	0	0	0	0.313222	0	0	0	0	0	0	0	0	0	0	0	0	0	0	0	0	0	0	0	0	0	0	0	0	0	0	0	0	1.43261	0	0	0	0	0	0	0
EC:2.3.1.60	Gentamicin 3'-N-acetyltransferase	0.422646	0.131552	0	0.100231	0	1.34685	0	0	2.27762	6.80426	0	0.637882	0.41128	0.198664	0	0	0.196046	0	0	0	0	0	0	0	0	0	0	0	0	0	0	0	0.0694601	0.254289	0	0	0	0	0	0
EC:2.3.1.61	Dihydrolipoyllysine-residue succinyltransferase	744.929	608.545	579.251	802.889	190.475	630.681	118.973	517.219	173.786	247.681	394.564	727.802	446.51	51.3488	695.918	684.562	182.963	233.349	174.242	169.146	68.6956	85.9203	121.943	59.8717	158.619	144.16	80.7355	190.379	197.001	172.429	402.839	94.0208	221.101	384.117	123.084	192.02	349.969	284.404	643.132	86.7126
EC:2.3.1.79	Maltose O-acetyltransferase	687.658	729.398	1666.72	395.466	1180.6	989.153	1126.08	1249.97	1824.59	1523.12	1836.72	708.75	1255.71	1269.61	974.284	1762.88	1333	1174.01	1463.68	1660.94	1336.49	1078.91	1204.11	1247.96	1614.91	1619.61	1384.95	1410.23	1063.5	1994.13	1149.53	1331.12	1438.98	1237.68	1386.35	1387.48	1491.97	1085.89	2085.62	1048.2
EC:2.3.1.8	Phosphate acetyltransferase	783.711	946.007	1621	1330.14	1759.17	1024.72	1608.34	1270.47	1678.89	1603.49	1443.04	842.592	1126.83	926.542	1078.7	1444.47	709.161	1473.26	1564.36	1642.27	1842.58	1728.84	1643.63	1500.31	1561.07	1601.15	1503.79	1516.13	1482.83	1698.16	1330.84	1522.87	1590.4	1383.16	1584.31	1200.64	1385.31	1587.54	1532.39	1441.7
EC:2.3.1.81	Aminoglycoside N(3')-acetyltransferase	5.71075	14.9875	62.1695	7.41335	0.248645	3.91441	6.99939	2.64641	66.736	33.8775	11.5659	5.47542	5.38316	3.61437	3.65298	22.537	6.58715	7.88207	3.52733	2.83806	0.503098	76.9224	2.19372	38.399	5.35764	3.81622	2.96674	54.2816	1.06632	6.62614	61.4601	74.6942	101.694	5.99698	7.59847	32.5316	28.496	11.6745	5.14836	3.13182
EC:2.3.1.82	Aminoglycoside 6'-N-acetyltransferase	28.2841	9.20862	38.0674	427.839	0	58.8889	9.62507	0.514286	2.25611	9.84305	12.3783	72.5466	22.1241	6.40726	4.27565	1.38584	13.0826	12.0573	1.04473	0.714476	0	0	17.7502	1.21977	2.26863	0	1.7268	0.703591	0.53316	7.33609	4.29478	0.23977	11.0919	8.11563	1.75497	10.9409	17.317	15.5244	1.58628	3.24799
EC:2.3.1.89	Tetrahydrodipicolinate N-acetyltransferase	10.7171	36.9754	140.595	3.63338	16.0782	15.7516	99.3341	11.6442	165.989	61.76	19.8433	13.5151	9.62609	15.3965	32.8768	60.6382	200.482	18.7778	42.5052	16.036	236.205	101.16	74.7519	47.4478	38.5244	63.6732	39.9597	61.6099	7.70659	91.3292	95.3828	76.5075	103.148	28.1837	79.967	59.491	45.4869	28.2134	222.764	18.8284
EC:2.3.1.9	Acetyl-CoA C-acetyltransferase	2740.55	1341.45	815.719	3075.47	734.363	3163.5	1020.08	378.639	658.215	720.63	1153.9	4500.63	2077.6	1353.64	561.615	912.3	994.019	1482.77	795.977	731.995	1112.39	1189.01	970.259	864.475	578.307	812.123	838.234	992.162	1031.06	611.879	686.51	991.763	1737.27	936.605	596.333	1629.85	1929.9	883.489	333.428	1011.58
EC:2.3.2.10	UDP-N-acetylmuramoylpentapeptide-lysine N(6)-alanyltransferase	5.17238	25.8368	16.8215	22.5176	0.0956326	0.175091	6.13904	7.01652	132.738	78.3556	1.90435	9.73488	1.34021	2.62336	2.72936	45.1777	12.3195	1.81568	10.4473	0.840303	0	151.519	0.082258	71.9369	6.02364	2.85573	5.66427	107.292	0.720736	10.6272	108.279	125.269	0.955077	3.844	30.5312	63.9156	35.7727	21.6522	3.20558	8.52772
EC:2.3.2.13	Protein-glutamine gamma-glutamyltransferase	0.452835	1.69138	64.4918	0.532478	0.597704	0.9855	1.4119	1.41142	4.46033	2.24541	2.39948	3.21599	0	1.95353	2.01329	0	1.96046	0.902175	1.97339	1.1511	1.21582	0.182177	2.77621	2.00766	1.36494	0.904153	1.18987	2.35478	1.3329	2.21435	3.03823	0.897344	100.24	1.46216	3.61614	1.7475	2.13498	0.905002	0	0.701678
EC:2.3.2.16	Lipid II:glycine glycyltransferase	0	0	0.0932636	0.0469834	0	0	0.546543	0	0.170189	0.240871	0	0	0	0	0	0	0	0.061264	0	0.0365176	0	0	0	0	0	0	0	0.125047	0	0	0.334427	0	0	0	0	0	0	0	0	0
EC:2.3.2.17	glycyltransferase	2.51575	12.4974	1.11916	0.313222	0	0	0	0.0882138	54.8526	28.5325	1.29496	0.451833	0.106366	1.58931	0.539645	20.6619	4.07776	0.377655	0	0	0	75.3692	0	35.9149	0	0	0.991557	53.1854	0	4.4625	53.3576	61.7373	0.0868252	0.720486	2.05983	31.379	17.5543	9.86452	1.60279	2.33893
EC:2.3.2.18	glycyltransferase	2.51575	12.4974	0	0.0469834	0	0	0	0	54.8526	28.3965	0	0.451833	0	0.198664	0	20.6619	0.196046	0	0	0	0	75.3692	0	35.9149	0	0	0.842823	53.1854	0	0	53.3576	61.7373	0.0868252	0	0	31.379	17.5543	9.86452	1.60279	2.33893
EC:2.3.2.2	Gamma-glutamyltransferase	1205.05	807.773	412.949	753.175	4.77147	1161.98	151.635	519.042	213.98	322.102	262.565	1403.99	589.267	105.332	622.74	429.664	187.315	367.055	202.808	76.0825	293.866	106.314	91.8919	113.177	21.7134	130.262	110.972	256.508	110.825	63.9403	475.328	134.405	237.791	525.544	108.856	346.818	411.068	433.786	8.12712	69.6212
EC:2.3.2.22	Cyclo(L-leucyl-L-leucyl) synthase	0	0	0.466318	0	0	0	0	0	0	0	0	0	0	0	0	0	0	0	0	0	0	0	0	0	0	0	0	0	0	0	0	0	0	0	0	0	0	0	0	0
EC:2.3.2.3	Lysyltransferase	296.743	103.245	134.649	616.095	2.41173	234.428	22.2921	7.45406	40.7908	59.7882	64.3605	403.056	172.341	33.8027	11.9033	49.7443	26.7438	67.7386	139.124	15.547	227.987	11.538	12.7849	6.6766	9.85583	91.6428	22.3472	5.93525	8.66143	13.2861	28.6259	6.90955	177.34	73.1484	76.6713	72.0324	108.6	13.0094	0.437124	5.75376
EC:2.3.2.5	Glutaminyl-peptide cyclotransferase	69.2923	27.5319	4.368	67.4061	0	65.3058	0.364362	0	2.04543	0.559311	5.17983	40.5411	35.089	0.264886	0.290578	0	0.901812	13.134	0.193469	0	0	0.295127	0.565524	0.490763	0.235335	0.208651	1.43776	0	0	0.439489	0.606316	0.143575	24.7886	20.4279	0.411965	15.1577	97.8929	0	0	0.701678
EC:2.3.2.6	Leucyltransferase	425.119	246.345	132.657	375.936	76.7111	560.984	204.614	78.8503	146.703	237.509	297.966	676.416	440.38	60.8267	213.299	477.818	186.553	179.017	59.7913	42.139	156.75	24.966	81.693	103.748	28.5541	48.6469	51.2501	32.6035	46.7475	33.391	78.3975	236.099	90.879	149.712	101.649	206.71	222.378	209.842	57.8758	252.17
EC:2.3.2.8	Arginyltransferase	368.993	130.608	20.9899	281.794	0.358622	388.846	3.91689	0.441069	5.89143	9.34452	91.0976	566.211	245.903	0.9271	2.49067	6.46807	1.21549	109.847	0.773877	7.1912	20.0401	0.529354	25.882	3.70303	8.71305	6.5725	7.67217	50.9119	4.53768	2.87358	96.7502	1.04092	76.819	145.775	1.60209	109.58	146.731	4.16301	0	1.40336
EC:2.3.3.1	Citrate (Si)-synthase	1436.25	1172.35	1366.24	1863.67	2040.09	1902.14	1830.93	1170.49	1662.61	1602.21	1431.72	2092.32	1683.46	1337.68	971.432	1178.11	1192.78	1755.99	1610.38	1785.55	1521.35	2213.98	2129.07	2114.34	1841.37	1555.04	1915.51	1715.48	1685.21	2074.34	1441.27	1550.84	2085.34	1821.53	2055.03	1765.81	1873.33	1809.22	1395.27	1752.25
EC:2.3.3.10	Hydroxymethylglutaryl-CoA synthase	3.00884	2.43935	21.3494	26.1353	0.0956326	4.18279	5.02318	5.64921	16.5551	13.8966	3.46591	15.2898	3.3257	1.63004	0.98589	3.13522	11.5797	4.37534	6.96489	1.47539	227.149	3.69559	0.750604	0.553223	4.23509	2.09068	3.18538	0.92161	0.720736	5.13357	2.18487	1.66906	3.79122	4.69163	61.1082	2.22123	2.32475	6.28976	0	3.30412
EC:2.3.3.13	2-isopropylmalate synthase	1246.58	1289.04	1308.72	1554.87	1577.7	1444.74	1519.97	1515.48	1407.88	1338.26	1467.31	1399.19	1482.44	1405.98	1330.86	1813.07	1175.32	1666.92	1382.8	1575.79	1422.11	1589.98	1610.45	1545.54	1565.88	1471.23	1611.83	1553.57	1571.99	1482.37	1536.35	1498.55	1533.89	1564.4	1361.67	1537.25	1885.18	1509.64	1405.83	1456.17
EC:2.3.3.14	Homocitrate synthase	59.3928	37.7037	29.476	56.4953	3.47624	56.978	71.4664	0.441069	41.5083	76.9599	10.985	66.4636	26.7006	1.03173	1.65007	1.80687	0.970428	45.3118	150.512	32.4789	0.335399	10.3107	9.16765	2.22762	6.25191	114.255	5.21014	9.5003	14.7104	2.18054	27.1893	23.8866	42.2587	36.3739	14.0755	13.2806	33.9373	9.16314	4.00697	2.66404
EC:2.3.3.15	Sulfoacetaldehyde acetyltransferase	18.8681	9.72543	1.30569	21.0485	0	11.169	1.82181	0	0	0.408256	0.914087	15.2382	6.87831	0	0	14.0339	0	27.2331	2.28294	0	0	0.156152	0.359879	10.7968	0	0	0.396623	0	0	0	4.74585	0	2.17063	5.63674	0	3.495	7.53173	0	0	0
EC:2.3.3.5	2-methylcitrate synthase	176.898	84.4431	15.5979	173.732	0.134483	151.778	32.6409	0.441069	7.25927	22.3484	26.045	199.966	111.119	11.6881	6.35121	11.6868	36.0627	54.791	2.03143	1.33647	0.335399	0.529354	9.55889	2.54304	11.69	0.382526	4.32963	0.270799	4.78002	2.53551	2.9269	8.18378	40.6233	58.8535	2.56105	51.5988	71.7098	7.71876	0	1.40336
EC:2.3.3.8	ATP citrate synthase	0	0	0	0	0	0	0	0	0	0	0	0.0887719	0	0	0	0	0	0	0	0	0	0	0	0	0	0	0	0	0	0	0	0	0	0	0	0	0	0	0	0
EC:2.3.3.9	Malate synthase	498.567	372.646	201.426	871.265	0.457841	566.586	151.631	7.31821	205.766	430.504	88.3999	712.369	296.462	35.3894	326.361	23.9756	294.919	174.494	65.8832	25.4901	2.46015	3.41868	13.5597	15.1583	11.9917	0.9278	20.1018	16.1059	20.3871	11.754	34.4456	22.8191	191.63	170.48	156.672	162.236	176.61	206.397	1.46534	4.91096
EC:2.4.1.1	Glycogen phosphorylase	884.616	1316.25	1960.51	598.902	2951.44	1459.9	2577.47	1613.76	2429.38	2485.1	1733.87	1119.41	1618.84	2144.06	1560.73	1666.48	2114.63	2030.82	2632.53	2551.16	1822.18	2687.17	2695.67	2606.07	2375.64	2525.94	2524.2	2390.04	2512.51	2351.24	1990.81	2380.63	2364.79	1966.68	2495.37	2220.84	1750.66	2384.47	1980.73	2288.73
EC:2.4.1.10	Levansucrase	15.3274	5.95882	5.01758	15.3291	0.0956326	6.05524	1.69428	2.69052	12.3877	9.00885	1.13613	25.8768	6.28018	0.211909	0.539645	2.13207	1.69384	1.36795	3.71461	0.403679	0	0.217051	0.124929	0.107075	2.04271	0.688547	0.743668	0.860711	0.397447	3.0629	0.159674	0	0.477538	2.4666	0	1.79043	2.86858	0	0	1.93351
EC:2.4.1.109	Dolichyl-phosphate-mannose--protein mannosyltransferase	0	0	0	0	0	0	0	0	0	0	0	0	0.709104	0	0	0	0	0	0	0	0	0	0	0	0.094134	0	0	0	0	0	0	0	0	0	0	0.227935	0.0948879	0	21.0791	0
EC:2.4.1.11	Glycogen(starch) synthase	6.11327	4.51035	1.77201	8.20643	0	10.3369	2.64162	2.33766	1.13881	0	245.496	6.24141	188.125	27.1177	2.44916	165.604	11.253	40.9126	3.52114	1.4488	0	26.6327	12.2528	21.192	36.5791	10.363	13.9314	28.1761	0.775506	20.7067	10.2457	101.125	5.03586	2.7548	12.9998	25.8011	27.8437	1.1765	61.6588	10.5384
EC:2.4.1.12	Cellulose synthase (UDP-forming)	445.128	505.033	117.36	181.136	0.961705	224.777	73.2973	364.282	119.87	243.64	38.3601	250.187	87.368	35.0411	575.635	26.8707	158.603	84.0172	68.8042	32.8	66.2974	6.59376	62.7777	45.4999	35.2796	10.3101	31.3297	149.308	84.4913	10.0183	336.071	33.8744	33.6361	293.074	81.5975	56.6882	76.5508	264.299	2.88162	60.653
EC:2.4.1.129	Peptidoglycan glycosyltransferase	267.654	482.597	402.088	273.528	908.599	390.394	920.855	382.487	645.021	868.637	358.969	399.459	375.779	896.236	442.831	332.068	856.004	851.738	756.594	767.432	830.253	928.061	663.774	718.677	690.823	850.471	906.72	667.528	914.883	279.048	532.702	561.716	939.409	561.081	521.452	759.266	715.926	586.89	204.574	579.94
EC:2.4.1.13	Sucrose synthase	0	0	0	0	0	0.03285	0	0	0	0	0	0.106314	0	0	0	0	0	0	0	0	0	0	0	0	0	0	0	0	0	0	0	0	0	0	0	0	0	0	0	0
EC:2.4.1.14	Sucrose-phosphate synthase	6.71755	0.413448	0	2.10485	0	5.13643	0	0	0	0	0.799826	8.32569	2.18404	0	0.290578	0	0	0.713348	0	0	0	0	0	0	0	0	0	0	0	0	0	0	0.720649	0.720486	0	1.13967	1.66054	0	0	0
EC:2.4.1.144	Beta-1,4-mannosyl-glycoprotein 4-beta-N-acetylglucosaminyltransferase	0	0	0	0	0	1.3797	0	0	0	0	17.101	2.16614	0	0	0	1.97636	0	0	0	3.96931	0	0	4.42137	0	1.41201	12.7972	0	0	0	0	0	0	7.11966	0	1.64786	1.29163	0.23722	0	0	0
EC:2.4.1.15	Alpha,alpha-trehalose-phosphate synthase (UDP-forming)	489.505	282.513	253.722	430.063	77.784	576.031	95.7402	144.069	140.39	235.723	288.353	701.601	358.592	44.6687	215.981	197.019	176.794	176.366	34.8694	33.7574	2.09792	8.91469	72.2611	21.6399	26.6324	44.3327	56.3963	48.5936	33.9143	49.4013	31.6965	44.7028	87.7195	177.852	89.185	168.736	212.114	183.513	93.7443	21.1111
EC:2.4.1.161	Oligosaccharide 4-alpha-D-glucosyltransferase	0	0	0	0	0	0	0	0	0	0	0	0.0797353	0	0	0	0	0	0.167846	0	0	0	0	0	0	0	0	0	0	0	0	0	0	0	0	0	0.417881	0	0	0	0
EC:2.4.1.166	Raffinose--raffinose alpha-galactosyltransferase	0	0	0.108652	0	0	0	0	0	0	0	0	0	0	0	0	0	0	0	0	0	0	0	0	0	0	0	0	0	0	0	0	0	0	0	0	0	0	0	0	0
EC:2.4.1.173	Sterol 3-beta-glucosyltransferase	24.7464	12.2545	1.98185	25.0265	0	15.3518	0.318817	0	0	0	1.89787	27.3758	10.6837	0	0	0	0	5.7907	0	0.086134	0	0.0608991	0.40255	0.356918	0	0.173876	0.495778	0	0	0	0.133061	0	2.34428	6.82342	0	4.91314	9.61748	0	0	0
EC:2.4.1.18	1,4-alpha-glucan branching enzyme	835.692	1074.99	1661.7	521.603	2384.55	1260.64	2048.16	1485.87	1914.27	1776.53	1661.55	974.406	1477.44	1384.34	1302.49	1563.54	1424.37	1698.46	2146.78	2145.09	1702.71	2030.71	2174.75	2180.95	2137.96	2009.6	2154.41	1854.02	1914.68	2267.48	1740.93	1958.78	1950.56	1776.49	2274.53	1718.8	1618.99	1958.93	1599.14	1906.27
EC:2.4.1.180	Lipopolysaccharide N-acetylmannosaminouronosyltransferase	55.8667	112.522	206.514	80.267	119.423	92.4652	93.8928	45.4574	145.331	229.026	38.8274	81.9466	63.551	39.9454	238.683	39.072	168.864	47.8942	34.6709	37.7692	1.41454	8.46081	19.9686	9.28924	18.591	2.56779	42.2725	35.525	42.9301	45.2924	23.02	24.2793	6.9968	72.5215	92.2441	37.2769	22.1634	184.162	26.7481	3.39534
EC:2.4.1.182	Lipid-A-disaccharide synthase	1034.78	865.239	593.675	383.332	269.194	727.432	307.29	854.27	410.452	322.215	817.84	688.109	840.347	1017.01	791.09	1108.21	947.222	398.251	298.212	327.584	532.967	284.241	197.273	415.392	471.697	355.152	384.42	422.391	588.043	456.388	620.251	626.569	120.212	468.623	312.434	626.439	464.08	346.123	782.47	583.808
EC:2.4.1.187	mannosaminyltransferase	321.338	434.564	489.653	642.645	462.404	500.635	488.089	403.26	532.078	566.179	524.227	507.405	464.951	963.084	289.215	771.866	831.302	676.695	389.394	606.166	677.942	603.814	392.193	481.667	377.381	613.495	506.111	626.688	527.146	319.17	280.284	596.775	687.07	275.672	400.991	739.775	533.822	273.909	499.122	564.862
EC:2.4.1.19	Cyclomaltodextrin glucanotransferase	0	0	0	0	0	0.03285	0	0	0	0	0	0	0	0	0	0	0	0	0	0	0	0	0	0	0	0	0	0	0	0	0	0	0	0	0	0	0	0	0	0
EC:2.4.1.20	Cellobiose phosphorylase	64.3277	186.486	234.779	12.4788	374.561	173.782	343.445	122.93	290.98	356.123	175.744	115.296	203.004	107.739	153.381	115.103	52.6109	173.802	249.549	448.353	403.107	390.57	473.468	404.973	362.667	289.602	178.333	498.433	228.338	123.158	145.952	644.859	377.286	197.826	167.192	263.467	154.801	316.144	218.55	681.15
EC:2.4.1.208	Diglucosyl diacylglycerol synthase (1,2-linking)	0.694347	2.86219	36.0851	22.2043	18.0865	15.998	61.5826	13.1474	18.9833	14.2744	29.5936	14.1469	9.99128	3.93686	25.6435	17.8082	31.7281	24.237	43.3371	14.6666	5.95333	18.9464	81.055	7.11159	15.0134	60.0031	25.1816	8.02654	8.03957	82.7203	40.0483	14.7882	3.77689	28.4393	56.5308	28.5477	15.4311	6.81014	216.134	11.8802
EC:2.4.1.21	Starch synthase	768.983	981.096	1328.12	468.251	1744.35	1159.12	1782	929.175	1794.55	1682.15	1318.42	895.915	1295.26	1345.43	1022.15	1146.99	1301.78	1451.72	1697.62	1866.46	1273.61	1879.28	1685.55	1751.52	1563.14	1667.94	1391.54	1802.35	1514.26	1628.42	1275.22	1804.13	1823.6	1095.56	1488.43	1595.66	1295.02	1423.87	1697.69	1660.94
EC:2.4.1.211	1,3-beta-galactosyl-N-acetylhexosamine phosphorylase	113.501	315.438	384.754	94.4929	523.553	327.777	465.715	258.687	714.88	749.222	273.819	165.669	278.938	237.033	187.506	145.472	141.687	226.367	569.915	783.729	444.872	649.139	613.233	629.827	470.764	612.399	445.759	819.81	233.82	686.212	429.095	534.458	583.096	499.725	941.808	467.754	185.12	701.558	226.285	526.843
EC:2.4.1.212	Hyaluronan synthase	3.97488	12.1685	1.12849	394.848	0	33.9341	36.049	154.595	16.3862	8.61873	14.435	0.956823	30.456	80.6412	1.41138	190.03	20.1535	34.4085	11.6016	20.8587	0	17.0205	10.0252	19.809	13.0376	38.5795	58.6258	4.62835	41.6834	43.8475	42.4687	41.4214	0.969403	28.8194	1.14435	43.0797	6.64215	0.497751	1.50565	0.155928
EC:2.4.1.213	Glucosylglycerol-phosphate synthase	0.251575	0.117457	0	0.344545	0	0.16425	0	0	0	0	0	0.106314	0.0709104	0	0	0	0	0	0	0	0	0	0	0	0	0	0	0	0	0	0	0	0.141091	0	0	0	0.177915	0	0	0
EC:2.4.1.216	Trehalose 6-phosphate phosphorylase	0	0	0.108652	0	0	0	0	0	0	0	0	0	0	0	0	0	0	0	0	0	0	0	0	0	0	0	0	0	0	0	0	0	0	0	0	0	0	0	0	0
EC:2.4.1.217	Mannosyl-3-phosphoglycerate synthase	0	0	0	0	0	0	0	0	0	0	0	0.106314	0.106366	0	0	0	0	0	0	0	0	0	0	0	0	0	0	0	0	0	0	0	0.325594	0	0	0	0	0	0	0
EC:2.4.1.227	acetylglucosaminyltransferase	1261.47	1400.96	1307.64	969.399	1535.24	1187.43	1485.88	1510.45	1410.14	1345.94	1403.97	1103.47	1391.88	1360.83	1328.97	1538.11	1411.13	1506.84	1479.83	1554.48	1679.49	1575.58	1564.69	1577.21	1564.4	1498.83	1585.19	1539.76	1494.8	1480.07	1519.5	1553.51	1480.16	1500.17	1562.79	1438.29	1518.22	1388.39	1391.75	1625.24
EC:2.4.1.230	Kojibiose phosphorylase	0.377362	0.0939655	0	0	0.846348	0.629406	1.48842	0.485176	0.74845	1.03561	4.40552	0.700076	1.66037	14.9713	5.47947	6.71781	0.784185	10.19	0.515789	0.0992327	0	3.0106	2.5536	2.26108	4.08683	2.61996	1.82645	1.21799	1.2602	12.3733	3.22363	21.2843	2.04039	4.97983	4.25697	0.0888946	7.26486	1.81	1.7485	12.8773
EC:2.4.1.245	Alpha,alpha-trehalose synthase	0.10063	0.234914	0	0.5638	0	0	0	0	0	0	0	0.983402	0.265914	0	0	0	0	1.59454	0	0	0	0	0	0	0	0	0	0	0	0	0	0	2.73499	0	0	0	2.01637	0	0	0
EC:2.4.1.246	Mannosylfructose-phosphate synthase	3.11953	1.50345	0	3.44545	0	3.8763	0	0	0	0	0.609391	13.7676	3.54552	0	0	0	0	0	0	0	0	0	0	0	0	0	0	0	0	0	0	0	0.911664	0.974775	0	1.32962	0.830269	0	0	0
EC:2.4.1.247	Beta-D-galactosyl-(1->4)-L-rhamnose phosphorylase	0.0754725	0.0939655	14.689	3.50809	0.248645	0.826506	1.48842	0	0.242313	0.128374	2.27265	0.0887719	0.561256	0.336405	5.33419	1.80687	0	1.00037	0.515789	0.0992327	0	0.408076	0.137268	0.298027	3.9927	2.61996	0.0912232	0	2.83544	9.14475	1.84866	11.3776	0.694601	3.70838	0	0.0888946	0.207567	0	2.13705	0.559003
EC:2.4.1.25	4-alpha-glucanotransferase	832.43	1237.34	1439.17	465.248	2295.43	1311.14	2006.43	1768.04	2157.02	2166.44	1611.48	951.502	1293.89	1420.48	1062.62	1311.59	1357.86	1596.7	2181.6	2635.44	2105.16	2097.05	2310.03	2299.81	2201.55	2274.27	2469.29	2239.95	1740.83	2282.66	1713.15	1992.45	2034.02	2197.86	2627.96	1791.42	1601.04	2273.78	1583.33	1959.7
EC:2.4.1.250	D-inositol-3-phosphate glycosyltransferase	3.12808	1.3625	0.326423	9.20874	0	4.77409	0	0.220534	0	0	0	6.64461	3.2087	0	0	0	0	0.881194	0	0	0	0	0	0	0	0	0.446201	0	0	0	0.399184	0	7.08363	0.678104	0	0.645816	2.55011	0	0	0
EC:2.4.1.252	GDP-mannose:cellobiosyl-diphosphopolyprenol alpha-mannosyltransferase	0.0684284	0	0	0	0	0.044676	0	0	0	0	0	1.02327	0	0	0	0	0	0	0	0	0	0	0	0	0	0	0	0	0	0	0	0	0	0	0	0	0	0	0	0
EC:2.4.1.256	glucosyltransferase	0	0	0	0	0	0	0	0	0	0	0	0.119603	0	0	0	0	0	0	0	0	0	0	0	0	0	0	0	0	0	0	0	0	0	0	0	0	0	0	0	0
EC:2.4.1.264	2-beta-glucuronyltransferase	0	0	0	0	0	0	0	0	0	0	0	0.119603	0	0	0	0	0	0	0	0	0	0	0	0	0	0	0	0	0	0	0	0	0	0	0	0	0	0	0	0
EC:2.4.1.266	Glucosyl-3-phosphoglycerate synthase	3.37966	1.12759	0.326423	9.14609	0	4.63185	0.0227726	0	0	0	2.9327	6.16619	3.15551	0	0	0	0	2.34985	0	0	0	0	0	0	0	0	0	0	0	0	3.5483	0	5.1878	3.26338	0	0.645816	4.26996	0	0	0
EC:2.4.1.276	Zeaxanthin glucosyltransferase	0	0	0	0	0	0	0.102477	0	0	0	0	0	0	0.0579438	0	0.513254	0.372488	0	0	0	0	0	0	0	0	0	0.0247889	0	0	0	0	0	0	0	0	0	0	0	0	0
EC:2.4.1.279	Nigerose phosphorylase	0	0	0	0	0	0	0	0	0	0	0	0.0531569	0	5.36394	1.41138	0	0	0.713348	0	0	0	0.832808	0	0	0	0	0	0	0	0	0	0	0	0.339052	0.503513	0	7.05729	0	0	0
EC:2.4.1.280	N,N'-diacetylchitobiose phosphorylase	0	0.234914	0	3.3828	1.91265	1.93815	2.97592	0	0.44287	1.95056	19.9576	2.60469	1.74901	0.0331107	1.28685	1.97636	0.849664	3.2172	1.66384	7.81954	1.67699	2.67175	6.47782	1.07075	2.63575	33.1059	1.48734	4.05996	3.68365	6.45711	1.10884	0.215363	7.9445	0.169526	3.06685	3.62151	9.07366	0.905002	2.57418	0.389821
EC:2.4.1.281	4-O-beta-D-mannosyl-D-glucose phosphorylase	158.442	168.776	408.757	7.21163	186.895	247.451	136.762	247.257	425.234	309.351	335.42	65.9977	131.523	224.604	144.166	96.1281	16.1542	155.019	306.142	470.156	127.565	220.391	246.353	199.785	503.714	244.15	82.0469	558.431	120.638	337.344	164.852	364.159	286.089	134.975	66.163	224.331	94.9021	112.078	613.801	171.174
EC:2.4.1.287	galactofuranosyltransferase	68.4872	27.156	4.52328	69.6607	0	41.8181	0.364362	0	0.253068	0	5.17983	42.2331	33.0797	0.264886	0.290578	0	0.274465	14.0152	0.193469	0	0	0	0.565524	0.490763	0.235335	0.208651	1.43776	0	0	0.439489	0.221769	0.143575	27.6538	19.9617	0.411965	15.8035	30.7793	0	0	0.545749
EC:2.4.1.288	decaprenol beta-1,5/1,6-galactofuranosyltransferase	12.6376	32.5121	0.652845	15.3479	1.07587	6.3729	12.2972	264.994	6.26344	25.9923	29.0984	15.8939	6.31103	1.25821	0	0	34.1512	8.89586	0	84.7448	232.459	0	37.376	20.7905	177.396	85.199	254.533	15.7932	0	1.38608	14.5037	0	4.25443	278.786	13.2287	2.8112	7.05729	9.41202	0	0
EC:2.4.1.289	N-acetylglucosaminyl-diphospho-decaprenol L-rhamnosyltransferase	2.67525	0.892673	0.326423	7.51734	0	3.18645	0	0.220534	0	0	0	4.35886	1.98549	0	0	0	0	1.38473	0	0	0	0	0	0	0	0	0.446201	0	0	0	0.399184	0	2.12722	0.593341	0	0.645816	1.95706	0	0	0
EC:2.4.1.290	acetylgalactosaminyltransferase	0.654095	0.187931	0	0	0	0	0	0	0	0	0.266609	0.0797353	0	0	0	0	0	0	0	0	0	0	0	0	0	0	0	0	0	0	0	0	0	0	0	0	0	0	0	0
EC:2.4.1.291	4-alpha-N-acetylgalactosaminyltransferase	0.654095	0.187931	0	0	0	0	0	0	0	0	1.10452	0.0797353	0.709104	0	0	0	0	0	0	0	0	0	0	0	0.094134	0	0	0	0	0	0	0	0	0	0	0.227935	0	0	21.0791	0
EC:2.4.1.292	1,4-N-acetyl-D-galactosaminyltransferase	0.654095	0.187931	0	0	0	0	0	0	0	0	0.533218	0.0797353	0	0	0	0	0	0	0	0	0	0	0	0	0	0	0	0	0	0	0	0	0	0	0	0	0	0	0	0
EC:2.4.1.293	GalNAc(5)-diNAcBac-PP-undecaprenol beta-1,3-glucosyltransferase	0.654095	0.187931	0	0	0	0	0	0	0	0	0	0.0797353	0	0	0	0	0	0	0	0	0	0	0	0	0	0	0	0	0	0	0	0	0	0	0	0	0	0	0	0
EC:2.4.1.310	Vancomycin aglycone glucosyltransferase	0	0	0	0	0	0	0	0	0	0	0	0	0	0	0	0	0	0	0	0	0	0	0	0	0	0	0	0	0	0	0	0	0.130238	0	0	0	0	0	0	0
EC:2.4.1.315	Diglucosyl diacylglycerol synthase (1,6-linking)	95.7559	247.328	144.795	55.654	193.222	165.756	366.148	176.332	114.613	150.34	74.9285	55.3249	245.013	837.915	98.9971	574.162	783.751	327.852	385.017	195.58	347.272	164.159	183.429	218.122	91.6395	379.556	267.742	196.481	437.22	473.719	212.884	189.184	192.578	191.47	489.035	502.995	291.308	182.856	51.2164	242.001
EC:2.4.1.319	Beta-1,4-mannooligosaccharide phosphorylase	162.376	170.411	414.746	7.21163	225.447	256.647	180.106	305.209	463.523	318.707	372.012	70.9506	190.844	238.745	203.444	159.159	20.7515	204.8	308.024	501.446	135.044	283.043	312.211	243.241	569.671	306.742	163.245	586.944	155.184	379.234	175.532	406.783	286.263	164.655	82.0649	242.436	168.559	125.676	651.284	196.031
EC:2.4.1.320	1,4-beta-mannosyl-N-acetylglucosamine phosphorylase	162.376	170.411	414.746	7.21163	225.447	256.647	180.106	305.209	463.523	318.707	372.012	70.9506	190.844	238.745	203.444	159.159	20.7515	204.8	308.024	501.446	135.044	283.043	312.211	243.241	569.671	306.742	163.245	586.944	155.184	379.234	175.532	406.783	286.263	164.655	82.0649	242.436	168.559	125.676	651.284	196.031
EC:2.4.1.321	Cellobionic acid phosphorylase	0	0	0	0	0	0	0	0	0	0	0	0.119603	0	0	0	0	0	0	0	0	0	0	0	0	0	0	0	0	0	0	0	0	0	0	0	0	0	0	0	0
EC:2.4.1.325	TDP-N-acetylfucosamine:lipid II N-acetylfucosaminyltransferase	44.4603	109.38	48.076	75.3532	0.258806	89.0232	93.6524	2.3928	101.43	219.934	6.53839	80.1876	35.8303	23.6682	162.724	14.6927	166.825	30.9031	31.2197	12.0734	0.643127	1.59639	0.522338	3.61781	0.533269	0.185699	7.07525	9.01473	7.75506	2.5132	19.6021	14.552	2.28654	35.7039	75.4102	28.4888	13.2446	181.359	0.752826	1.37685
EC:2.4.1.37	Fucosylgalactoside 3-alpha-galactosyltransferase	0.311953	0.131552	0	0	0	0.59787	0	8.79491	13.7416	3.6743	0	0.414623	1.48203	4.4567	0	6.89928	0	0	0.108343	4.71554	0.268319	0.551736	2.21068	0.205228	2.47573	0	7.57549	3.60524	0	12.1908	0.479021	2.2972	0	19.3175	1.20843	0	1.48262	0	0	0
EC:2.4.1.4	Amylosucrase	32.755	68.7828	195.807	75.4452	147.872	46.4171	162.02	83.6266	206.061	221.547	48.1038	64.218	32.0632	689.266	118.141	37.0118	532.252	54.4943	125.097	69.4232	38.1516	128.53	63.0302	153.43	44.7607	202.043	224.836	89.8469	360.659	62.2046	142.154	139.914	122.12	104.682	98.1851	308.333	39.3192	108.781	36.767	37.8126
EC:2.4.1.40	Glycoprotein-fucosylgalactoside alpha-N-acetylgalactosaminyltransferase	0.311953	0.131552	0	0	0	0.59787	0	8.79491	13.7416	3.6743	0	0.414623	1.48203	4.4567	0	6.89928	0	0	0.108343	4.71554	0.268319	0.551736	2.21068	0.205228	2.47573	0	7.57549	3.60524	0	12.1908	0.479021	2.2972	0	19.3175	1.20843	0	1.48262	0	0	0
EC:2.4.1.44	Lipopolysaccharide 3-alpha-galactosyltransferase	0.434721	0.317134	0.0116579	0.315728	0	3.25215	140.173	0	0.632671	9.37491	0	3.07938	0.70024	1202.13	6.01912	0.786949	958.666	58.8512	0	0	0	91.6089	0	197.287	0	106.69	292.203	0.270799	464.14	0	0.391644	136.683	4.60173	0.204703	0.257249	510.147	0.11861	2.37925	0	0
EC:2.4.1.46	Monogalactosyldiacylglycerol synthase	0.905669	0	0	0.438511	0	1.16059	0	0	0.253068	0	0	0.0531569	0	0	0	0	0	0	0	0	0	0	0	0	0	0	0	0	0	0	0	0	0.832219	0	0	0	0	0	0	0
EC:2.4.1.5	Dextransucrase	0.70441	1.44096	2.62677	56.7559	0.478163	0	8.72965	12.4968	62.1675	45.3767	0.761739	44.6696	4.21917	1.2251	2.81238	10.7801	8.60172	0.545501	18.573	1.58772	0	0.780758	0.41129	0.535377	10.2761	2.73541	3.30535	4.36445	2.31052	15.6661	0.813005	0.161522	1.3892	6.53014	1.96828	2.07687	1.83845	0.113125	0	9.84922
EC:2.4.1.52	Poly(glycerol-phosphate) alpha-glucosyltransferase	0.140882	0.407341	0.587561	8.46953	0.0956326	0.09855	3.20502	3.63132	15.4549	12.8796	0.152348	9.4691	0.843834	0.394018	0.653801	2.61118	2.8709	0.1091	5.80408	1.52818	0	0.156152	0.082258	0.107075	3.28198	1.19835	1.09914	0.92161	0.720736	3.88779	0.285195	0.646088	0	1.66475	0.366191	0.587692	0.367691	6.56126	0	2.2711
EC:2.4.1.56	Lipopolysaccharide N-acetylglucosaminyltransferase	0.434721	0.317134	0.0116579	0.315728	0	2.92365	1.6246	0	0.189801	8.33159	0	2.81359	0.274778	0.612548	4.52472	0.0682741	7.92026	0.0209808	0.464326	0.357238	0	0	0	0	0	0	0.189883	0.270799	0.193876	0	0.391644	0	0	0.204703	1.08118	0.180448	0.11861	2.31137	0	0
EC:2.4.1.57	Phosphatidylinositol alpha-mannosyltransferase	18.6251	63.6147	0.326423	9.52196	1.07587	4.67554	15.0755	528.974	12.5269	52.5289	58.1969	23.3359	8.77516	3.64218	0	0	69.4395	17.9176	0	170.045	454.717	0.520505	74.0322	41.9825	353.05	171.441	507.578	32.1143	0.727037	3.98921	29.2735	0	8.16894	556.172	2.9753	4.14082	4.92231	4.43451	0.242847	0.467785
EC:2.4.1.58	Lipopolysaccharide glucosyltransferase I	303.985	356.165	47.2963	0.879528	0	10.2492	101.186	359.383	3.85929	13.2307	2.97078	9.72398	1.94117	610.81	406.021	16.2385	503.799	30.7788	33.1993	15.3414	45.9496	50.437	33.2631	138.707	3.01229	53.6928	149.717	88.5749	297.503	0	215.153	91.2419	11.7214	166.594	2.22553	256.379	7.05729	74.5984	0	53.0157
EC:2.4.1.60	Abequosyltransferase	1.51649	0	0	0.268745	0	0	0	0	0	0	0	0.368377	0	0	0	0.0682741	0	0	0	0	0	0	0	0	0	0	0	0	0	0	0	0	0	0	0	0	0	0.0642551	0	0
EC:2.4.1.64	Alpha,alpha-trehalose phosphorylase	69.5051	27.2406	4.56992	70.1368	1.91265	41.1939	2.00399	0	0.423257	0.240871	10.2454	42.4723	32.4273	5.62882	7.84561	0	5.5285	13.1953	0.193469	2.10056	0.335399	0.416404	0.565524	0.490763	0.423603	21.9083	1.43776	1.09944	5.23466	22.0083	2.33035	1.65111	30.6319	20.216	27.6474	15.8795	29.6525	1.086	1.55422	0.545749
EC:2.4.1.7	Sucrose phosphorylase	133.687	358.674	186.02	98.1689	508.556	375.919	548.027	157.315	608.556	798.322	264.66	222.466	287.35	125.178	244.916	91.7352	258.174	231.524	553.632	751.02	414.644	636.344	530.667	632.162	406.761	534.902	392.64	696.925	185.661	653.011	325.893	465.822	727.689	485.105	949.49	418.017	242.384	651.285	200.673	521.503
EC:2.4.1.8	Maltose phosphorylase	1.49435	0.836293	36.3765	2.38049	0.134483	46.3086	2.19756	103.801	21.3729	7.07643	269.027	2.22196	65.461	21.0203	60.1053	137.024	11.3758	40.6713	43.4455	100.297	227.48	62.3357	55.8712	3.5848	119.178	10.5542	22.4241	10.9944	6.30098	90.3353	4.09385	17.2649	3.08229	40.9215	66.3905	19.6594	55.9839	5.00014	233.145	14.8132
EC:2.4.1.80	Ceramide glucosyltransferase	158.937	80.0709	14.7823	154.776	0	123.999	0.637633	0.882138	0.569404	0	15.6027	164.37	64.9373	1.05954	1.66045	0	1.41153	64.8307	0.773877	0.172268	0.670798	0.121798	2.09038	3.0338	1.41201	0.347751	3.86707	0	0	3.38069	1.71472	0	23.8565	54.1636	1.73941	35.9628	55.8854	0	0	1.71521
EC:2.4.1.83	Dolichyl-phosphate beta-D-mannosyltransferase	514.66	432.269	1042.03	229.643	383.698	508.303	257.177	938.316	520.916	337.936	889.841	329.847	717.469	548.766	386.107	809.427	417.479	386.994	352.425	463.427	791.42	323.058	306.344	357.835	885.796	538.15	585.634	412.473	338.64	608.172	437.395	618.423	534.135	547.48	384.988	400.363	539.032	205.749	849.703	624.616
EC:2.4.2.1	Purine-nucleoside phosphorylase	628.292	841.237	1389.56	787.583	1816.07	974.08	1720.49	1126.36	1794.2	1665.45	1522.19	667.287	1352.01	1360.06	923.746	1039.08	1346.22	1507.32	1829.44	1787.58	1562.9	1881.35	1860.41	1856.88	1652.69	1743.15	1792.47	1711.08	1487.83	1978.89	1420.29	1790.63	1682.91	1520.63	2062.65	1590.05	1452.04	1694.73	1481.36	1668.58
EC:2.4.2.10	Orotate phosphoribosyltransferase	1698.74	2046.64	1606	1064.64	1932.68	1431.02	1813.93	2023.81	1909.08	1895.26	1546.56	1279.72	1526.24	1617.32	2084.45	1679.39	1519.52	1736.97	2031.66	2144.95	1941.4	1858.33	1931.08	1879.85	1936.41	2006.62	1870.74	2217.07	1772.68	1681.46	2144.29	1889.04	1898.69	1927.23	1797.12	1736.03	1636.74	1717.99	1543.97	1962.05
EC:2.4.2.12	Nicotinamide phosphoribosyltransferase	44.3944	22.7317	3.56733	49.1446	0	29.313	0.930033	0	2.27762	6.80426	2.81196	44.6518	18.8856	0.0579438	0.70569	0.513254	0.372488	25.2542	0	0.105981	0	0.650632	0.762429	0.922187	0	0.173876	0.91719	0	0	0	0.280759	2.44078	4.86221	13.774	1.96828	9.82628	21.775	0.181	0	0.337585
EC:2.4.2.14	Amidophosphoribosyltransferase	1516.12	1638.89	1974.73	1122.24	1901.81	1481.37	1909.86	1988.73	2117.93	1755.99	2047.19	1264.18	1830.27	1719.47	1748.13	1956.85	1687.1	1966.93	1865.98	2048.39	1955.86	2192.95	2134.99	2092.78	2124.98	2033.23	1966.42	1995.09	2058.17	2208	1986.42	2027.31	1625.15	1786.29	1840.74	1836.92	1893.06	1666.01	2384.5	2103.19
EC:2.4.2.17	ATP phosphoribosyltransferase	1057.35	1138.06	1145.2	931.843	1319.53	1171.84	1328.8	1487.46	1346.09	1274.19	1275.86	1074.82	1282.95	1238.6	1244.87	1378.22	1115.14	1363.95	1259.62	1509.16	1398.72	1482.8	1503.01	1492.23	1511.2	1286.69	1509.53	1477.64	1379.28	1457.65	1406.31	1383.9	1344.21	1465.34	1284.21	1355.02	1260.51	1279.07	1351.9	1334.03
EC:2.4.2.18	Anthranilate phosphoribosyltransferase	738.234	695.459	1067.87	1349.18	1207.18	1063.14	1137.45	1009.96	1069.18	1019.14	907.708	1067.02	919.254	1291.48	852.918	1202.28	1065.7	1206.17	1066.23	1187.09	1450.62	1172.6	1109.66	1063.66	1334.59	1143.91	1216.74	1085.23	1320.09	905.296	988.48	1061.51	1182.02	969.949	621.497	1056.43	1061.25	795.612	1231.07	1043.51
EC:2.4.2.19	Nicotinate-nucleotide diphosphorylase (carboxylating)	845.857	667.241	965.606	1666.18	1009.2	942.78	1091.56	510.465	915.068	951.377	1026.97	971.585	1040.91	1066.81	725.354	1137.17	807.739	1133.87	1062.62	1025.63	941.337	1139.71	951.979	1060.92	1075.73	965.314	803.527	953.119	1139.63	793.696	697.123	1094.73	1114.86	530.804	599.193	998.806	1080.86	695.205	1046.91	1058.6
EC:2.4.2.2	Pyrimidine-nucleoside phosphorylase	93.1048	230.16	429.96	464.521	1009.62	258.584	964.952	532.057	519.314	540.408	334.402	260.557	412.03	1003.8	338.887	211.392	824.396	774.467	1026.34	726.756	1071.4	999.587	1028.12	990.191	764.195	926.596	1110.86	540.93	999.553	824.324	655.549	551.704	967.775	822.956	966.674	712.938	660.847	733.029	442.321	761.253
EC:2.4.2.21	Nicotinate-nucleotide--dimethylbenzimidazole phosphoribosyltransferase	828.07	1023.13	948.826	893.837	1164.19	1178.05	1276.42	756.978	1171.13	1220.14	1030.27	1219.95	1212.2	1521.06	838.022	1216.26	1394.76	1265.65	1237.67	1223.89	1249.39	1324.91	1311.85	1352.77	979.146	1264.73	1166.47	1293.08	1256.08	1201.42	964.799	1306.36	1004.45	929.635	1459.8	1299.67	1062.88	1235.24	958.028	1644.6
EC:2.4.2.22	Xanthine phosphoribosyltransferase	574.442	859.636	1139.28	692.117	1513.95	833.021	1431.36	885.762	1407.19	1315.84	971.888	574.917	921.566	1344.47	904.834	962.668	1369.33	1259.04	1438.73	1363.4	1347.86	1510.89	1353.28	1373	1282.25	1387.04	1234.29	1314.76	1351.65	1517.34	1172.65	1372.39	1280.42	924.694	1539.92	1298.04	1154.06	1296.65	1327.05	1527.1
EC:2.4.2.28	S-methyl-5'-thioadenosine phosphorylase	374.633	532.869	61.111	39.8795	30.3735	105.405	119.114	517.476	20.2879	12.157	53.6901	77.7693	97.1508	828.684	433.847	275.053	764.384	187.981	46.0457	49.8148	362.231	81.7974	91.1454	167.261	46.361	127.253	281.321	200.9	408.207	56.6265	373.592	145.142	48.3877	266.057	153.8	320.135	115.848	120.773	22.6819	231.554
EC:2.4.2.29	tRNA-guanine(34) transglycosylase	1268.62	1402.34	1245.2	975.016	1535.72	1186.94	1484.74	1508.82	1408.56	1344.63	1403.21	1100.54	1392.13	1359.31	1327.6	1538.11	1409.17	1506.98	1478.13	1554.44	1679.07	1575.68	1563.26	1575.2	1563.08	1504.25	1584.6	1539.32	1495.63	1478.55	1517.37	1553.08	1380.24	1500.13	1560.59	1439.02	1518.28	1388.57	1392.14	1625.24
EC:2.4.2.3	Uridine phosphorylase	455.113	575.766	927.948	210.4	819.947	667.228	718.769	750.031	1147.28	1069.31	1117.61	295.592	907.747	439.019	632.953	932.201	341.907	744.471	769.993	1065.6	483.127	823.762	799.148	815.193	892.886	861.302	716.378	1093.34	481.241	1225.68	749.742	1170	611.743	702.591	1080.35	843.709	558.068	935.706	1012.93	891.468
EC:2.4.2.37	NAD(+)--dinitrogen-reductase ADP-D-ribosyltransferase	0.20126	0	0	0.187933	0	0	0	0	0	0	0	0	0	0	0	0	0	0	0	0	0	0	0	0	0	0	0	0	0	0	0	0	0	0	0	0	0	0	0	0
EC:2.4.2.4	Thymidine phosphorylase	223.331	179.524	57.7054	241.044	1.12548	271.068	97.1867	4.37761	102.443	220.479	42.2956	273.575	130.736	25.3237	163.305	20.3223	168.511	63.1296	31.6067	12.7153	219.155	2.17779	2.63174	5.62548	1.61581	1.82013	10.9423	41.9004	8.48209	4.60923	21.2876	14.8392	69.2548	83.0936	79.2095	78.7546	89.4022	187.196	0.995672	3.17002
EC:2.4.2.43	Lipid IV(A) 4-amino-4-deoxy-L-arabinosyltransferase	45.8691	109.161	48.6122	75.2592	0.258806	88.0597	93.5043	2.3928	100.45	214.944	6.53839	80.1922	35.5527	22.7659	162.724	14.1795	160.709	30.9031	31.2197	12.0734	0.643127	1.59639	0.522338	3.61781	0.533269	0.185699	7.05047	9.01473	12.2142	2.5132	18.6485	14.552	2.28654	35.6263	75.4102	28.2924	13.2446	176.019	0.752826	1.37685
EC:2.4.2.44	S-methyl-5'-thioinosine phosphorylase	72.5039	28.7535	4.9896	69.8486	0	41.5881	0.364362	0	0.253068	0	5.5607	42.9507	33.1152	0.264886	0.290578	0	0.901812	15.5678	0.193469	0	0	0	0.565524	0.490763	24.8514	0.208651	1.63607	0	4.50763	0.54091	0.221769	0.143575	28.9128	21.1484	0.411965	17.0571	30.8386	0	0	0.545749
EC:2.4.2.45	Decaprenyl-phosphate phosphoribosyltransferase	2.67525	1.12759	0.326423	7.51734	0	3.18645	0	0	0	0	0	3.90703	2.23368	0	0	0	0	0.881194	0	0	0	0	0	0	0	0	0	0	0	0	0	0	1.82333	0.593341	0	0.645816	1.95706	0	0	0
EC:2.4.2.46	Galactan 5-O-arabinofuranosyltransferase	2.67525	0.892673	0.326423	7.51734	0	3.18645	0	0	0	0	0	3.90703	1.98549	0	0	0	0	0.881194	0	0	0	0	0	0	0	0	0	0	0	0	0	0	1.82333	0.593341	0	0.645816	1.95706	0	0	0
EC:2.4.2.47	Arabinofuranan 3-O-arabinosyltransferase	2.67525	0.892673	0.326423	7.51734	0	3.18645	0	0	0	0	0	3.90703	1.98549	0	0	0	0	0.881194	0	0	0	0	0	0	0	0	0	0	0	0	0	0	1.82333	0.593341	0	0.645816	1.95706	0	0	0
EC:2.4.2.48	tRNA-guanine(15) transglycosylase	0	0	0	0	0	0	0	0	0	0	0	0	0.141821	0	0	0	0	0.545501	0	0	0	0	0	0	0	0	0	0	0	0	0	0	0.0868252	0	0	0	0.296525	0	0	0
EC:2.4.2.52	Triphosphoribosyl-dephospho-CoA synthase	178.683	122.917	114.876	184.968	13.5774	219.476	75.872	174.538	43.8992	58.9127	46.866	228.21	147.436	243.489	43.2962	214.933	66.4757	110.986	24.4866	33.607	12.5775	18.3744	43.5793	15.9061	56.9078	40.5944	57.2629	27.0702	24.2646	76.5252	82.4909	52.9139	36.9636	122.785	52.6075	107.332	68.4776	327.075	12.223	23.9997
EC:2.4.2.53	Undecaprenyl-phosphate 4-deoxy-4-formamido-L-arabinose transferase	130.675	166.472	179.205	160.926	58.5947	162.509	186.234	35.3847	185.196	317.507	51.2841	164.207	73.3597	640.927	182.628	30.17	668.057	107.563	106.789	29.7833	13.8075	70.3119	22.6718	117.341	14.6534	157.195	175.219	25.9854	276.347	34.8157	58.0981	107.158	50.1489	88.2218	137.022	317.592	60.4377	216.201	13.1866	12.5257
EC:2.4.2.54	Beta-ribofuranosylhydroxybenzene 5'-phosphate synthase	0	0	0	0	0	0	0	0	0	0	0	0	0.141821	0	0	0	0	0.545501	0	0	0	0	0	0	0	0	0	0	0	0	0	0	0.0868252	0	0	0	0.296525	0	0	0
EC:2.4.2.57	AMP phosphorylase	0	0	0	0	0	0	0	0	0	0	0	0	0.141821	0	0	0	0	0	0	0	0	0	0	0	0	0	0	0	0	0	0	0	0.0868252	0	0	0	0	0	0	0
EC:2.4.2.6	Nucleoside deoxyribosyltransferase	0	0	0.365127	0	0	0	0.159408	0.220534	0.117677	0	0.38087	1.30234	0	0	0	0	0.701453	0	0	0.396931	0	0	0	0	0	0	0	0	0	0	0	0.484566	0	0	3.52459	0	0	3.14488	0	0
EC:2.4.2.7	Adenine phosphoribosyltransferase	1096.97	1347.27	1051.27	836.39	1472.7	997.661	1376.64	1479.37	1317.09	1250.77	1100.54	784.728	1058.41	648.497	1270.79	993.046	906.052	1359.41	1419.58	1518.47	1396.78	1468.02	1462.99	1432.24	1493.72	1392.82	1392.08	1428.69	1171.9	1320.7	1442.19	1346.93	1154.66	1409.45	1502.77	1075.32	1326.41	1359.92	1290.24	1590.52
EC:2.4.2.8	Hypoxanthine phosphoribosyltransferase	917.982	1036.35	1257.82	1327.11	1538.59	1061.69	1559.6	1151.29	1447.51	1420.25	1377.74	1006.52	1387.64	1348.12	926.676	1515.84	1411.26	1537.79	1605.93	1568.28	1613.92	1592.53	1518.08	1538.89	1537.94	1622.33	1567.95	1410.86	1445.82	1476.17	1237.26	1553.94	1493.55	1276.58	1572.79	1443.09	1548.96	1324.27	1386.48	1597.72
EC:2.4.2.9	Uracil phosphoribosyltransferase	1374.68	1532.21	1524.13	1499.45	1980.63	1384.91	1891.84	1752.79	1525.03	1463.98	1493.52	1297.38	1595.71	2232.95	1537.63	2090.86	1959	1876.7	1793.19	1706.02	2291.17	1815.03	1829.56	1855.06	1728.74	1880.41	1977.23	1697.11	2125.86	1609.1	1731.13	1902.07	1454.25	1686.56	1765.45	1879.93	1758.4	1592.8	1510.23	1868.71
EC:2.4.99.12	Lipid IV(A) 3-deoxy-D-manno-octulosonic acid transferase	1024.17	839.399	552.08	382.393	269.194	694.155	215.198	699.661	396.28	316.455	802.948	686.674	810.352	410.495	783.327	912.747	469.457	336.677	288.693	305.832	532.967	225.528	187.402	307.826	459.836	277.697	175.3	417.763	332.029	413.488	574.732	525.421	116.413	440.227	311.793	333.011	456.964	346.123	764.5	583.808
EC:2.4.99.13	(Kdo)-lipid IV(A) 3-deoxy-D-manno-octulosonic acid transferase	1024.17	839.399	552.08	382.393	269.194	694.155	215.198	699.661	396.28	316.455	802.948	686.674	810.352	410.495	783.327	912.747	469.457	336.677	288.693	305.832	532.967	225.528	187.402	307.826	459.836	277.697	175.3	417.763	332.029	413.488	574.732	525.421	116.413	440.227	311.793	333.011	456.964	346.123	764.5	583.808
EC:2.4.99.14	(Kdo)(2)-lipid IV(A) (2-8) 3-deoxy-D-manno-octulosonic acid transferase	1024.17	839.399	552.08	382.393	269.194	694.155	215.198	699.661	396.28	316.455	802.948	686.674	810.352	410.495	783.327	912.747	469.457	336.677	288.693	305.832	532.967	225.528	187.402	307.826	459.836	277.697	175.3	417.763	332.029	413.488	574.732	525.421	116.413	440.227	311.793	333.011	456.964	346.123	764.5	583.808
EC:2.4.99.15	(Kdo)(3)-lipid IV(A) (2-4) 3-deoxy-D-manno-octulosonic acid transferase	1024.17	839.399	552.08	382.393	269.194	694.155	215.198	699.661	396.28	316.455	802.948	686.674	810.352	410.495	783.327	912.747	469.457	336.677	288.693	305.832	532.967	225.528	187.402	307.826	459.836	277.697	175.3	417.763	332.029	413.488	574.732	525.421	116.413	440.227	311.793	333.011	456.964	346.123	764.5	583.808
EC:2.4.99.16	Starch synthase (maltosyl-transferring)	76.3746	67.6575	13.7797	64.2482	1.07587	119.126	15.3943	269.052	8.69923	33.2729	65.1478	123.457	38.437	4.27128	0	0	61.5914	22.1557	10.0991	90.9766	388.259	1.30126	40.7177	24.0474	214.861	86.4043	269.282	19.6705	6.76144	6.18665	32.1081	1.48959	23.8487	295.886	81.8323	26.0036	105.756	50.9516	0.242847	1.91012
EC:2.4.99.17	S-adenosylmethionine:tRNA ribosyltransferase-isomerase	1575.99	1460.27	1650.52	1002.37	1599.2	1417.69	1549.34	1575.05	1601.7	1340.9	2053.55	1165.15	1885.8	1513.97	1512.53	1976.8	1357.87	1631.17	1615.65	1720.94	1462.58	1683.91	1625.06	1748.64	1759.27	1587.08	1401.53	1675.34	1615.79	1867.94	1576.5	1936.41	1397.41	1322.76	1544.27	1591.63	1590.02	1353.15	2144.28	1968.52
EC:2.4.99.18	Dolichyl-diphosphooligosaccharide--protein glycotransferase	0	0	0	0.5638	0	0	2.4139	0	0	0	0	1.16945	1.27639	0	0	9.66198	0	34.5344	2.28294	0	0	0.156152	0	11.1091	0	0.486852	0	0	0	0	4.61279	7.17875	0.17365	0	0	0	0.296525	0	0	0
EC:2.4.99.19	Undecaprenyl-diphosphooligosaccharide--protein glycotransferase	0.654095	0.187931	0	0	0	0	0	0	0	0	0.266609	0.124121	0	0	0	0	0	0	0	0	0	0	0	0	0	0	0	0	0	0	0	0	0	0	0	0	0	0	0	0
EC:2.5.1.1	Dimethylallyltranstransferase	1419.17	1431.07	1247.86	1046.14	1535.72	1358.11	1484.84	1509.04	1408.18	1345.35	1448.26	1392.02	1504.5	1359.37	1328.39	1538.63	1409.78	1517.54	1478.32	1555.28	1679.07	1575.84	1563.77	1576.36	1563.08	1504.25	1585.86	1539.32	1495.63	1481.8	1521.41	1553.72	1411.14	1522.8	1560.92	1480.69	1563.95	1388.57	1383.15	1625.24
EC:2.5.1.10	(2E,6E)-farnesyl diphosphate synthase	1419.17	1431.07	1247.86	1046.14	1535.72	1358.11	1484.84	1509.04	1408.18	1345.35	1448.26	1392.02	1504.5	1359.37	1328.39	1538.63	1409.78	1517.54	1478.32	1555.28	1679.07	1575.84	1563.77	1576.36	1563.08	1504.25	1585.86	1539.32	1495.63	1481.8	1521.41	1553.72	1411.14	1522.8	1560.92	1480.69	1563.95	1388.57	1383.15	1625.24
EC:2.5.1.101	N,N'-diacetyllegionaminate synthase	35.5978	80.73	75.5001	6.74806	348.043	186.636	166.915	213.648	191.355	185.01	292.522	58.4361	197.895	29.3745	88.1457	34.6006	47.3255	127.502	248.984	409.029	120.827	252.132	337.446	345.597	279.463	170.723	309.783	254.751	104.929	592.765	192.418	174.622	157.501	341.265	667.77	218.462	100.384	422.494	277.422	224.205
EC:2.5.1.105	5'-phosphate synthase	695.896	891.862	558.965	98.7866	605.25	235.507	669.553	1167.77	342.686	336.837	497.565	205.403	272.634	1501.81	1283.37	477.276	1090.19	693.178	702.488	383.228	315.015	553.456	716.198	610.947	593.164	649.454	780.687	481.433	941.643	449.039	899.969	580.913	394.353	646.886	286.023	872.582	484.972	575.437	463.231	549.535
EC:2.5.1.108	2-(3-amino-3-carboxypropyl)histidine synthase	0	0	0	0	0	0	0	0	0	0	0	0	0.141821	0	0	0	0	0.545501	0	0	0	0	0	0	0	0	0	0	0	0	0	0	0.0868252	0	0	0	0.296525	0	0	0
EC:2.5.1.114	tRNA(Phe) (4-demethylwyosine(37)-C(7)) aminocarboxypropyltransferase	0	0	0	0	0	0	0	0	0	0	0	0	0.141821	0	0	0	0	0.545501	0	0	0	0	0	0	0	0	0	0	0	0	0	0	0.0868252	0	0	0	0.296525	0	0	0
EC:2.5.1.115	Homogentisate phytyltransferase	0	0	0	0	0	0.03285	0	0	0	0	0	0.159471	0	0	0	0	0	0	0	0	0	0	0	0	0	0	0	0	0	0	0	0	0	0	0	0	0	0	0	0
EC:2.5.1.116	Homogentisate geranylgeranyltransferase	0	0	0	0	0	0.03285	0	0	0	0	0	0.159471	0	0	0	0	0	0	0	0	0	0	0	0	0	0	0	0	0	0	0	0	0	0	0	0	0	0	0	0
EC:2.5.1.120	Aminodeoxyfutalosine synthase	6.35679	1.87931	14.316	9.85648	0	28.656	175.422	0.882138	2.97355	1.36085	228.75	29.0444	195.169	1340.09	4.35867	54.4294	991.013	106.666	3.09551	1.84573	0	137.205	11.6806	246.407	30.8054	150.228	345.409	25.5777	556.425	4.00611	7.58449	258.363	15.4115	0.466197	10.94	554.357	31.6985	4.88701	52.3821	16.4894
EC:2.5.1.15	Dihydropteroate synthase	1113.28	1002.34	991.52	885.759	953.839	860.731	929.494	1027.86	727.255	723.315	978.881	932.371	1010.61	1699.12	1099.33	1264.21	1535.66	906.812	991.851	598.026	926.299	782.256	783.064	842.474	902.688	896.085	875.265	648.386	1425.85	707.298	1056.59	998.13	805.729	701.069	691.657	1071.91	1102.87	722.287	923.791	925.359
EC:2.5.1.16	Spermidine synthase	443.31	760.994	670.326	427.973	1104.31	706.373	988.273	509.085	838.09	1043.57	418.016	617.413	687.869	1066.59	655.548	432.353	1049.71	1068.33	1024.48	950.365	754.209	923.785	1153.61	1064.07	807.113	948.518	1002.47	963.822	813.244	790.399	753.556	861.56	996.387	769.406	1204.62	1030.3	816.022	1062.36	377.336	1038.92
EC:2.5.1.17	Cob(I)yrinic acid a,c-diamide adenosyltransferase	1338.62	1495.11	1397.68	2400.63	1262.12	1601.14	1636.68	1325.25	1323.52	1329.44	1710	1618.58	1838.94	3019.26	1120.56	1972.98	2745.33	1676.29	1363.24	1518.33	963.888	1632.34	1461.14	1682.96	1275.61	1580.13	1727.69	1477.91	1987.14	1636.59	1136.36	1599.95	1437.64	1166.55	1717.52	2125.52	1636.55	1347.58	1244.77	1713.49
EC:2.5.1.18	Glutathione transferase	3353.32	1507.48	360.56	2593.71	1.09499	3635.4	360.168	14.2205	446.735	960.796	753.855	5093.74	2077	107.288	669.409	100.671	665.789	723.301	131.322	57.8281	5.9265	9.96143	53.6888	46.5979	51.9888	4.15076	80.0048	38.7401	49.0973	34.6642	111.515	61.4185	666.277	866.887	315.94	967.552	1160.01	881.661	3.09193	18.6568
EC:2.5.1.19	3-phosphoshikimate 1-carboxyvinyltransferase	1271.91	1406.23	1305.31	973.11	1535.24	1210.11	1485.53	1511.86	1409.99	1345.76	1418.69	1120.44	1397.16	1387.16	1329.8	1585.19	1421.08	1512.11	1481.07	1555.06	1679.49	1576.38	1571.12	1579.39	1543.26	1502.96	1597.54	1542.12	1494.8	1490.65	1524.09	1556.65	1482.47	1502.56	1564.33	1441.75	1522.38	1386.51	1382.76	1626.73
EC:2.5.1.2	Thiamine pyridinylase	0	0	0.0699477	0	0.86667	0	0	0	0	0	0	0	0	0	0	0	0	0	0	0	218.093	0	0	0	0	0	0	31.1399	0	0	0	0	0.274802	0	0	0	0	2.66976	0	0
EC:2.5.1.21	Squalene synthase	71.9419	38.142	28.4533	467.996	0	61.0133	1.00199	0.882138	1.91889	0.559311	6.43022	69.1571	31.4488	3.0793	1.28685	339.295	2.28707	31.1985	1.12212	0.68153	0.335399	0.512177	8.20009	1.96305	2.30628	0.335928	4.11496	0	0	2.60313	4.76049	0	11.5043	27.6751	2.24292	15.5376	96.1831	0.362001	0	1.01353
EC:2.5.1.26	Alkylglycerone-phosphate synthase	68.8309	28.0722	19.2123	74.2024	0	42.4751	0.694109	0	0.253068	0	6.47478	44.3328	33.9306	0.595993	4.37943	0	0.686161	16.2811	0.193469	0	0	0	0.719757	0.490763	0.235335	0.208651	2.11995	0	2.83544	1.23395	0.221769	0.143575	34.6827	19.9617	0.411965	16.2214	32.8075	0	1.89421	0.545749
EC:2.5.1.29	Geranylgeranyl diphosphate synthase	682.849	827.083	1131.72	669.797	1366.29	828.698	1376.25	1146.6	1297.13	1111.54	1339.47	693.96	1207.95	1325.44	759.438	1498.36	1241.11	1370.67	1344.56	1514.1	1612.43	1551.95	1494.03	1527.99	1520.84	1434.97	1545.28	1390.54	1342	1471.91	1133.74	1520.97	1315.78	1168.83	1468.93	1332.75	1388.08	1111.33	1382.11	1562.67
EC:2.5.1.3	Thiamine-phosphate diphosphorylase	1648.36	1595.39	1876.24	1123.69	1977.97	1719.58	1776.21	2011.2	1849.69	1653.4	2057.88	1628.51	1974.77	1588.59	1820.04	1987.61	1373.44	1770.01	2090.59	2001.67	2024.81	1985.29	1751.09	1896.13	2270.43	1980.93	1639.92	2031.99	1843.09	1484.81	1845.17	2352.65	1977.81	1535.97	1040.36	1740.57	1636.04	1242.27	2281.64	2375.37
EC:2.5.1.30	Heptaprenyl diphosphate synthase	221.598	522.397	791.625	963.09	1266.66	487.806	1274.35	540.302	1012.54	1026.72	552.041	387.041	577.982	1800.38	565.994	602.449	1397.77	1248.62	1165.67	1152.54	1266.35	1415.14	1338.65	1361.92	888.994	1259.13	1335.64	1197.23	1478.68	1056.16	913.844	1126.13	1379.69	777.525	1207	1391	1142.74	999.846	610.711	1046.44
EC:2.5.1.31	diphosphate specific)	1287.48	1415.54	1289.39	991.654	1540.85	1230.62	1558.15	1510.8	1452.74	1424.74	1417.17	1150.82	1409.3	1428.19	1336.04	1540.16	1409.83	1525.98	1636.61	1588.88	1680.2	1586.37	1574.78	1577.65	1568.95	1625.42	1590.6	1547.92	1512.74	1490.23	1546.62	1576.84	1424.67	1515.63	1584.99	1448.15	1529.15	1400.07	1385.77	1627.75
EC:2.5.1.32	15-cis-phytoene synthase	625.102	211.457	35.2382	457.721	0.134483	682.877	1.37774	0.926244	2.55156	2.19233	155.001	984.004	406.209	4.22989	3.40392	348.073	3.91426	119.157	1.35428	2.23631	0.670798	1.19768	11.3274	6.37991	2.21215	0.927104	9.79162	0.121799	0	4.90199	11.2951	1.86648	129.093	137.803	2.83798	180.575	284.048	0	0.145708	2.41689
EC:2.5.1.39	4-hydroxybenzoate polyprenyltransferase	491.753	271.792	142.286	443.498	0.751911	617.131	191.302	6.0572	115.077	231.974	345.417	744.142	556.157	716.179	172.759	624.623	671.736	261.494	37.2947	16.7044	1.48162	91.6443	33.7664	144.511	45.6644	82.1618	192.257	37.7592	302.267	23.5495	41.4756	200.853	222.345	146.083	91.66	467.378	510.151	189.255	63.1402	34.2582
EC:2.5.1.41	Phosphoglycerol geranylgeranyltransferase	0	0	0	0	0	0	0	0	0	0	0	0	0.141821	0	0	0	0	0.545501	0	0	0	0	0	0	0	0	0	0	0	0	0	0	0.0868252	0	0	0	0.296525	0	0	0
EC:2.5.1.42	Geranylgeranylglycerol-phosphate geranylgeranyltransferase	0	0	0	0	0	0	0	0	0	0	0	0	0.141821	0	0	0	0	0.545501	0	0	0	0	0	0	0	0	0	0	0	0	0	0	0.0868252	0	0	0	0.296525	0	0	0
EC:2.5.1.44	Homospermidine synthase	47.6528	18.7212	2.14506	38.6473	0	108.461	0	0	0.189801	0	26.6228	105.242	29.721	0.132443	0	0.958233	0	7.66513	0	0	0	0	0.82258	0.624607	0	0	0.297467	0	0	0	0	0.430725	14.1278	8.60344	0	20.894	17.6729	0	0	0
EC:2.5.1.46	Deoxyhypusine synthase	149.88	28.2836	5.54918	77.178	0	178.124	0.182181	0.0882138	1.58168	0.725788	66.6903	289.031	159.927	2.25153	0.664179	194.282	0.392092	15.4838	0.193469	0.912941	0	3.17508	0.771169	0.93691	2.96522	2.43426	3.17298	1.05559	0	11.8324	2.21769	6.67624	32.9137	19.5379	0.320417	44.4853	85.577	0	8.93677	2.80671
EC:2.5.1.47	Cysteine synthase	1699.91	1676.58	1796.2	1458.71	2173.88	1984.84	2263.31	1879.01	1931.72	1883.51	2258.45	1967.21	2100.86	1623.42	1845.81	1826.98	1615.32	2458.61	1962.19	2276.47	1836.52	2246.98	2471.87	2219.69	2054.98	1949.11	2301.38	2110.03	2193.87	2504.16	1890.69	2156.37	2116.24	2234.02	2244.81	2122.17	2272.61	2348.58	2396.31	2054.36
EC:2.5.1.48	Cystathionine gamma-synthase	154.362	177.527	261.203	605.679	180.706	204.662	165.908	185.499	147.963	252.421	44.7461	192.128	123.106	169.837	199.513	227.492	223.705	106.564	159.773	58.3226	187.872	43.5668	48.143	31.9964	84.586	134.085	121.902	24.4507	168.424	100.413	169.26	77.3654	325.165	125.137	182.098	117.281	181.525	257.017	7.69825	18.7668
EC:2.5.1.49	O-acetylhomoserine aminocarboxypropyltransferase	1012.77	1278.68	2123.47	892.86	2903.01	1557.54	2573.37	2132.68	2577.51	2204.52	2239.52	1067.02	1848.86	2610.71	1456.56	2302.39	1907.07	2353.33	2587.56	2939.05	2427.76	3013.8	2883.14	2980.31	2975.13	2726.75	2993.11	2649.88	2617.74	2807.93	2183.4	2719.62	2383	2286.57	2544.24	2486.39	2138.6	2161.09	2445.03	2634.34
EC:2.5.1.54	3-deoxy-7-phosphoheptulonate synthase	1877.58	2397.5	1617.93	1524.35	2442.59	1845.73	2714.03	2475.84	2130.87	2444.39	1338.76	1990.87	1743.84	2210.67	2380.32	1804.89	2653.03	2547.37	2302.43	2243.26	2363.08	2591.46	2681	2544.57	1898.07	2301.3	2875.68	2190.7	2620.63	2168.19	2475.77	1929.86	2343.7	2740.23	2701.29	2391.24	2501.91	2696.56	1131.22	2239.83
EC:2.5.1.55	3-deoxy-8-phosphooctulonate synthase	1043.52	872.279	592.276	389.691	269.254	735.852	304.922	855.902	410.199	322.215	828.04	701.432	844.685	1054.62	791.671	1155.28	957.142	406.039	299.45	328.067	532.967	281.231	203.434	416.151	475.18	357.899	392.947	424.746	571.176	461.798	622.042	629.513	120.472	469.64	314.768	627.857	466.403	346.938	764.5	585.289
EC:2.5.1.56	N-acetylneuraminate synthase	198.025	50.7221	269.041	896.127	75.735	278.518	19.9438	127.921	49.3433	11.2366	418.146	344.185	183.517	152.097	99.6442	100.97	38.4643	136.867	43.4675	119.102	0.519868	70.8793	77.631	42.927	132.368	64.8208	74.0381	36.4791	71.9214	136.714	21.7498	68.7724	42.0776	65.7129	19.5528	82.6279	76.0331	1.57742	446.079	20.8999
EC:2.5.1.57	N-acylneuraminate-9-phosphate synthase	1.09183	0.319483	0	0	0	0.95922	0.21634	17.5722	14.1212	3.6743	144.73	0.414623	11.0727	6.17846	0.249067	10.7023	0	14.0991	0.108343	6.00556	0.268319	0.551736	8.17439	0.205228	5.29975	0	10.0048	5.18863	0.339284	17.9886	0.479021	10.9835	0.260475	19.8261	1.80349	1.51007	2.57977	0	159.429	0.506767
EC:2.5.1.6	Methionine adenosyltransferase	1279.18	1430.37	1382.71	999.932	1585.82	1206.07	1550.35	1543.62	1558.52	1507.93	1513.6	1125.18	1447.03	1495.79	1365.05	1616.52	1442.21	1626.94	1642.76	1588.62	1695.24	1646.62	1625.77	1655.46	1585.59	1667.14	1635.86	1599.52	1522.7	1541.14	1567.04	1633.84	1429.34	1529.66	1646.64	1493.66	1717.59	1444.23	1402.53	1680.38
EC:2.5.1.60	Protein geranylgeranyltransferase type II	0.234971	0	0	0.5638	0	0.09855	0	0	0	0	0	0.0353493	0.0709104	0	0	0	0	0	0	0	0	0	0	0	0	0	0	0	0	0	0	0	0.303888	0	0	0	0	0	0	0
EC:2.5.1.61	Hydroxymethylbilane synthase	879.046	1067.68	567.819	875.979	840.988	826.648	852.29	672.611	688.702	896.438	292.459	942.556	581.818	1042.24	954.165	950.628	1027.09	744.656	926.447	649.927	576.741	851.725	631.478	628.065	551.497	895.816	626.994	830.307	910.987	323.357	886.666	538.175	1030.86	612.33	501.002	769.414	847.819	659.584	185.778	714.685
EC:2.5.1.62	Chlorophyll synthase	5.32131	1.02422	1.95854	0.820643	0	2.77123	0.182181	0	0.126534	0	0.38087	3.85387	0.872198	2.25153	0	0	0	0	0	0	0	0.156152	0	0	0	0	1.23945	0	0	0	1.50803	0	1.06795	0.084763	0	0.721794	1.12679	0	0	0
EC:2.5.1.68	(2Z,6E)-farnesyl diphosphate synthase	3.93312	1.50345	0.326423	9.85648	0	4.7304	2.77826	2.20534	0	0.544341	0	7.06109	3.68734	1.12576	0	0	1.13707	2.55966	0	0.555703	0.419249	0.520505	0.719757	0.401533	0.611871	1.04325	1.04113	1.74578	0.727037	1.21705	1.46367	0	5.92582	1.1443	2.9753	1.10169	2.90594	3.16751	0.242847	0.467785
EC:2.5.1.7	UDP-N-acetylglucosamine 1-carboxyvinyltransferase	1416.38	1663.61	1772.8	1909.24	2238.9	1466.89	2098.76	1836.07	1808.46	1796.47	1877.5	1330.34	1753.87	1554.45	1707.64	1754.26	1558.74	2220.22	2257.33	2186.77	2221.24	2083.97	2350.14	2255.06	2037.46	2146	2310.66	2034.55	2005.34	2283.59	2039.36	2076.05	1907.21	2049.86	2500.79	1924.14	2129.44	2089.2	1636.03	2222.17
EC:2.5.1.72	Quinolinate synthase	846.26	673.96	963.694	1656.51	996.414	928.293	1116.41	517.345	1074.79	1009.96	1017.98	973.074	1007.72	1053.66	733.635	1143.22	978.172	987.022	1097.76	1019.04	938.612	1201.99	981.026	1094.96	1079.31	1002.8	779.184	1004.48	1098.11	808.859	782.038	1154.49	1102.79	540.955	603.176	1022.09	1068.94	700.183	1238.61	1037.39
EC:2.5.1.73	O-phospho-L-seryl-tRNA:Cys-tRNA synthase	0	0	0	0	0	0	0	0	0	0	0	0	0.283642	0	0	0	0	0	0	0	0	0	0	0	0	0	0	0	0	0	0	0	0	0	0	0	0	0	0	0
EC:2.5.1.74	1,4-dihydroxy-2-naphthoate polyprenyltransferase	643.504	610.608	629.109	499.236	269.587	295.711	217.865	983.908	404.399	345.237	898.622	124.753	556.572	313.738	789.164	963.688	277.145	256.204	306.492	398.846	1108.4	224.114	277.2	329.988	682.41	350.834	437.191	438.922	304.735	432.352	605.971	531.553	138.879	651.52	320.043	223.545	359.392	374.473	786.514	420.784
EC:2.5.1.75	tRNA dimethylallyltransferase	1532.77	1489.06	1670.92	979.066	1633.62	1338.57	1571.5	1843.4	1688.03	1425.66	1862.79	1109.2	1658.82	1519.89	1519.92	1833.09	1422.66	1615.21	1631.13	1817.53	1851.93	1742.68	1660.33	1810.07	1946.1	1674.46	1677.71	1727.98	1624.39	1873.15	1686.12	1936.25	1393.67	1582.24	1627.71	1594.52	1611.77	1422.02	2092.72	1966.49
EC:2.5.1.76	Cysteate synthase	2.1887	0.187931	0	0	0	3.24131	0.227726	0.70571	1.13881	0	234.527	0.491701	184.899	0	2.44916	108.689	0.313674	10.0708	0	0.694629	0	25.956	6.1349	9.01218	33.0961	6.39862	1.58649	25.8213	0.775506	15.7033	0.798368	91.0029	0.477538	2.16146	10.8026	24.4335	23.5144	0.362001	61.6588	9.0571
EC:2.5.1.77	7,8-didemethyl-8-hydroxy-5-deazariboflavin synthase	0.20126	0	3.91707	0.375867	0	0.8541	0.364362	0	0.253068	0	0	0.903666	0.709104	4.50306	0	0	0	1.091	0	0	0	0.312303	0	0	0	0	2.47889	0	0	0	2.66123	0	0.520951	0.169526	0	0	2.01637	0	0	0
EC:2.5.1.78	6,7-dimethyl-8-ribityllumazine synthase	1202.11	1204.64	1105.78	919.955	1135.43	1049.48	1063.57	1083.6	937.966	948.588	1000.38	1058.25	1108.13	1306.45	1253.8	1328.9	1075.01	964.589	1166.22	1008.23	1054.72	1141.3	975.919	1015.35	1174.28	1066.71	829.553	1114.56	1252.24	736.681	1130.37	1188.09	1174.58	816.48	708.355	1042.52	1029.26	844.915	1048.19	1278.82
EC:2.5.1.84	All-trans-nonaprenyl-diphosphate synthase (geranyl-diphosphate specific)	0.10063	0	1.95854	0.187933	0	0.42705	0.182181	0	0.126534	0	0	0.558147	0.212731	2.25153	0	0	0	0	0	0	0	0.676657	1.23387	0	0	0	1.23945	0	0	0	1.33061	0	0.260475	0.084763	0.137322	0	2.13498	0	0	3.43042
EC:2.5.1.85	specific)	0.10063	0	1.95854	0.187933	0	0.42705	0.182181	0	0.126534	0	0	0.558147	0.212731	2.25153	0	0	0	0	0	0	0	0.676657	1.23387	0	0	0	1.23945	0	0	0	1.33061	0	0.260475	0.084763	0.137322	0	2.13498	0	0	3.43042
EC:2.5.1.86	Trans,polycis-decaprenyl diphosphate synthase	0	0	0	0	0	0	0	0	0	0	0	0	0	0	0	0	0	0	0	0	0	0	0	0	0	0	0	0	0	0	0	0	1.12873	0	0	0	0	0	0	0
EC:2.5.1.89	diphosphate specific)	0	0	0	0	0	0	0	0	0	0	0	0	0.141821	0	0	0	0	0.545501	0	0	0	0	0	0	0	0	0	0	0	0	0	0	0.0868252	0	0	0	0.296525	0	0	0
EC:2.5.1.9	Riboflavin synthase	1035.41	1170.32	1100.91	836.579	1134.83	874.381	1063.41	1083.38	936.487	947.749	953.534	757.586	991.885	1305.85	1253.49	1328.9	1074.57	950.551	1165.75	1006.81	1054.01	1140.65	976.562	1014.19	1178.34	1065.81	827.142	1112.89	1246.79	735.785	1124.76	1187.23	1145.26	791.019	706.616	1001.19	977.188	844.101	1057.18	1278.12
EC:2.5.1.90	All-trans-octaprenyl-diphosphate synthase	1000.71	695.772	545.248	388.991	267.331	698.108	199.089	699.573	395.035	315.411	783.586	699.19	767.824	271.596	778.083	846.569	194.6	308.532	290.976	305.832	239.493	216.28	186.014	304.971	456.933	256.762	148.363	364.198	294.708	401.79	568.437	506.469	122.44	441.301	172.915	321.893	403.332	313.136	752.503	414.183
EC:2.5.1.97	Pseudaminic acid synthase	1.61008	0.187931	6.77327	0.939667	0	2.80868	0.327015	8.46852	1.83475	0.453618	130.223	2.61133	25.7228	3.05446	11.6202	2.83577	0	5.38158	0.0321159	4.44563	0.0628873	1.61357	51.7069	2.62112	7.93079	13.8231	8.89922	2.39537	5.9617	3.67481	0.687483	6.69419	8.50886	14.4415	1.64786	8.45259	0.533745	0	8.46322	0
EC:2.6.1.1	Aspartate transaminase	1407.02	1256.13	1681.48	923.112	1415.51	1244.02	1559.33	1722.54	1584.88	1368.62	1812.13	1055.15	1560.52	1587.48	1563.15	2115.11	1155.83	1772.13	1724.1	1496.92	1458.13	1649.21	1362.82	1458.37	1742.66	1756.24	1463.73	1484.96	1559.16	1403.08	1489.17	1886.19	1320.53	1216.31	834.603	1521.7	1704.59	1005.61	2052.58	1685.53
EC:2.6.1.102	GDP-perosamine synthase	35.9667	11.7772	2.47148	814.9	0.248645	60.4601	1.48842	0	0.938251	0.128374	93.4529	61.6356	21.539	5.83278	1.41138	1.80687	0	11.8965	0.547905	0.0992327	0	0.408076	0.291502	1.54724	3.9927	2.61996	0.0912232	0	0	0	1.84866	11.3776	12.7342	10.8709	0.503513	12.4354	10.2657	0	135.994	0.559003
EC:2.6.1.103	(S)-3,5-dihydroxyphenylglycine transaminase	0	0	0	0	0	0	0	0	0	0	0	0.225917	0.106366	0	0	0	0	0	0	0	0	0	0	0	0	0	0	0	0	0	0	0	0.238769	0	0	0	0	0	0	0
EC:2.6.1.104	3-dehydro-glucose-6-phosphate--glutamate transaminase	0.452835	1.45647	59.7353	0	0	0.9855	1.4119	1.41142	1.96128	0.907235	0	2.711	0	1.52309	1.36987	0	1.96046	0	1.70253	0.555703	0.503098	0	1.43951	2.00766	1.36494	0	0.594934	0.690193	0.387753	1.65654	2.57252	0.430725	99.6753	0.974775	2.19715	0	0.948879	0.0905002	0	0
EC:2.6.1.105	Lysine--8-amino-7-oxononanoate transaminase	0	0	0.466318	0	0	0	0	0	0	0	0	0	0	0	0	0	0	0	0	0	0	0	0	0	0	0	0	0	0	0	0	0	0	0	0	0	0	0	0	0
EC:2.6.1.109	8-amino-3,8-dideoxy-alpha-D-manno-octulosonate transaminase	4.77992	1.55043	0.279791	7.8932	0	24.9989	0	0	1.01227	0	4.91322	23.0435	11.6648	0	0	0	0	1.8631	0	0	0	0.0520505	0.154234	0.133844	0	0	0.148734	0	0	0	0.070966	0	3.08229	0.678104	0	3.30506	3.38038	0	0	0
EC:2.6.1.11	Acetylornithine transaminase	1135.36	1156.75	1234.28	1056.74	1127.22	1148.34	1278.74	1418.1	1262.87	1179.73	1232.07	1180.05	1217.12	1331.9	1324.03	1455.3	1105.11	1424.38	1098.67	1231.69	1321.03	1359.71	1232.27	1192.61	1399.51	1193.93	1282.41	1298.92	1356.74	1024.98	1262.1	1297.27	1390.62	1218.15	689.517	1268.95	1432.33	919.849	1318.65	1206.24
EC:2.6.1.13	Ornithine aminotransferase	76.2689	30.8893	245.893	846.602	75.6005	201.544	2.05591	31.85	28.405	6.5643	106.633	159.793	107.642	12.1516	40.0757	206.118	9.60626	25.7762	4.67499	24.343	0.754647	5.24721	13.6538	7.26998	12.6615	44.2513	21.8425	17.1923	18.7992	38.3688	8.52879	22.5535	130.165	23.6154	12.5846	40.0675	68.3086	2.49328	73.9887	4.05336
EC:2.6.1.16	Glutamine--fructose-6-phosphate transaminase (isomerizing)	1713.89	1578.64	1260.96	1734.71	1565.72	1552.08	1680.31	1482.94	1468.29	1409	1520.74	1652.49	1728.78	1430.2	1347.88	1242.72	1421.23	1662.78	1542.87	1586.53	1839.78	1625.26	1587.54	1684.29	1593.47	1540.2	1599.73	1534.49	1540.82	1503.51	1582.2	1767.52	1486.13	1630.94	1604.2	1592.55	1621.64	1432.89	1414.61	1878.63
EC:2.6.1.17	Succinyldiaminopimelate transaminase	1067.97	1108.56	731.801	696.184	1029.38	988.703	1156.35	807.733	956.368	1054	508.685	1185.75	753.71	1136.77	1136.62	963.564	999.241	1295.12	923.751	877.971	757.186	1160.02	1081.12	958.323	773.842	939.664	902.287	1062.67	1227.81	606.337	1047.83	913.636	1278	872.004	520.456	1096.84	1123.18	830.404	544.147	881.827
EC:2.6.1.18	Beta-alanine--pyruvate transaminase	296.058	103.588	16.8574	217.341	0	348.671	0.318817	0.441069	2.46742	7.53005	81.5377	520.091	212.611	0.662214	1.90951	6.46807	0.941021	56.8651	0.580408	1.31662	0.335399	0.529354	2.04771	3.21226	0.706005	0.173876	4.06538	0	4.50763	2.43409	2.67586	0.646088	51.8424	65.3735	1.19012	90.1608	99.2866	0	0	0.857606
EC:2.6.1.19	4-aminobutyrate--2-oxoglutarate transaminase	273.969	310.452	345.027	1135.44	6.83295	342.532	356.588	10.5636	239.916	496.257	57.4957	384.703	192.649	732.316	333.719	47.2942	834.98	164.715	215.667	53.6555	253.464	65.5628	22.424	128.897	17.459	165.419	197.909	80.5325	311.929	14.019	75.7301	130.27	377.161	148.853	177.301	378.844	108.859	380.323	5.75547	8.06851
EC:2.6.1.2	Alanine transaminase	258.138	276.55	214.572	335.066	277.684	270.957	221.519	329.559	269.563	422.21	109.069	354.234	182.117	69.5891	212.776	76.7095	280.906	170.54	248.498	158.733	454.808	67.623	142.248	78.1727	302.088	264.655	378.058	109.507	194.845	98.4013	286.96	81.7983	273.496	529.333	276.552	133.484	280.842	313.557	27.1989	54.3184
EC:2.6.1.21	D-amino-acid transaminase	270.418	262.93	214.819	556.091	46.6705	325.495	193.462	188.513	114.542	64.7689	128.372	449.444	249.395	876.788	94.9776	234.518	760.36	125.046	62.1485	59.4075	53.4123	160.576	40.0236	172.6	47.3414	158.044	239.106	94.191	314.468	118.392	144.993	199.861	273.192	100.918	192.662	457.719	151.149	65.5221	11.9481	199.368
EC:2.6.1.22	(S)-3-amino-2-methylpropionate transaminase	122.566	151.727	253.498	158.952	3.16723	148.772	161.791	7.28866	108.063	223.601	21.6844	157.181	65.01	28.9182	167.664	16.4996	173.207	77.0751	60.4011	28.2881	220.581	2.26472	10.1707	11.4557	9.3268	6.01888	11.0643	46.7317	24.7677	9.17315	36.5014	32.1752	317.179	71.2903	83.6953	43.463	45.5361	186.834	2.79274	2.79346
EC:2.6.1.34	UDP-N-acetylbacillosamine transaminase	0.654095	0.187931	0	0	0	0	0	0	0	0	0.266609	0.124121	0	0	0	0	0	0	0	0	0	0	0	0	0	0	0	0	0	0	0	0	0	0	0	0	0	0	0	0
EC:2.6.1.36	L-lysine 6-transaminase	2.69185	0.939655	0.326423	7.64263	0	3.18645	0	0	0	0	0	4.30571	1.98549	0	0	0	0	1.27563	0	0	0	0.0520505	0	0.133844	0	0	0	0	0	0	0.070966	0	1.75821	0.593341	0	0.645816	2.66872	0	0	0
EC:2.6.1.37	2-aminoethylphosphonate--pyruvate transaminase	263.885	165.621	415.222	585.213	111.08	220.124	115.123	253.641	322.332	149.995	148.481	161.629	121.498	762.335	219.989	119.061	555.347	130.371	144.474	76.537	51.5173	183.584	88.4088	251.459	277.493	239.705	274.381	241.258	371.991	236.818	217.505	125.075	89.5528	137.437	32.4858	347.428	129.775	248.198	136.016	71.8401
EC:2.6.1.40	(R)-3-amino-2-methylpropionate--pyruvate transaminase	0	0	0	0	0	0	0	0	0	0	0	0	0	0	0	0	0	0	0	0	0	0	0	0	0	0	0	0	0	0	0	0	0.260475	0	0	0	0	0	0	0
EC:2.6.1.42	Branched-chain-amino-acid transaminase	1477.95	1323.54	1340.55	734.401	1535.26	1489.52	1516.77	1361.19	1416.84	1380.3	1467.1	1540.9	1530.05	1328.75	1310.03	1525.04	1172.55	1518.67	1510.63	1560.75	1771.26	1569.1	1568.43	1629.94	1566.8	1507.6	1580.54	1538.78	1507.23	1449.71	1486.29	1546.57	1571.8	1523.45	1477.88	1471.47	1609.21	1374.91	1381.65	1462.94
EC:2.6.1.44	Alanine--glyoxylate transaminase	131.398	59.2735	8.86004	120.687	0	201.207	1.82181	0.441069	0	0	39.6485	191.847	63.2829	0.662214	0.830223	14.9922	0.705766	62.8543	2.66988	0	0.335399	0.208202	2.05645	13.3398	0.706005	0	2.42931	0	0	1.69034	5.89595	0.430725	32.8143	37.0414	0.869705	40.8004	48.7487	0	0	0.857606
EC:2.6.1.45	Serine--glyoxylate transaminase	131.398	59.2735	8.86004	120.687	0	201.207	1.82181	0.441069	0	0	39.6485	191.847	63.2829	0.662214	0.830223	14.9922	0.705766	62.8543	2.66988	0	0.335399	0.208202	2.05645	13.3398	0.706005	0	2.42931	0	0	1.69034	5.89595	0.430725	32.1631	37.0414	0.869705	40.8004	48.7487	0	0	0.857606
EC:2.6.1.46	Diaminobutyrate--pyruvate transaminase	0	0	0	0.125289	0	0	0	0	0	0	0	0	0	0	0	0	0	0	0	0	0	0	0	0	0	0	0	0	0	0	0	0	0	0	0	0	0	0	0	0
EC:2.6.1.48	5-aminovalerate transaminase	2.61638	0.305388	1.16579	1.15892	0	0.16425	0	0	0	0	0	0.239206	0	0	0	0	0	0	0	0	0	0	0	0	0	0	0	0	4.50763	0	0	0	0.141091	0.381434	0	0	0.177915	0	0	0
EC:2.6.1.51	Serine--pyruvate transaminase	131.398	59.2735	8.86004	120.687	0	201.207	1.82181	0.441069	0	0	39.6485	191.847	63.2829	0.662214	0.830223	14.9922	0.705766	62.8543	2.66988	0	0.335399	0.208202	2.05645	13.3398	0.706005	0	2.42931	0	0	1.69034	5.89595	0.430725	32.1631	37.0414	0.869705	40.8004	48.7487	0	0	0.857606
EC:2.6.1.52	Phosphoserine transaminase	1290.87	1385.69	1185.49	990.196	1503.92	1204.61	1441.27	1502.97	1362.79	1262.48	1383.29	1108.1	1368.73	1316.49	1293.22	1116.48	1375.59	1387.78	1335.69	1523.77	1448.9	1536.23	1525.5	1554.53	1554.87	1349.32	1549.86	1526.49	1423.3	1487.46	1469.9	1518.15	1319.11	1496.59	1485.32	1414.21	1368.55	1358.93	1358.94	1583.62
EC:2.6.1.55	Taurine--2-oxoglutarate transaminase	70.9023	31.6194	20.6611	73.2314	9.56326	43.7342	40.5557	5.7705	11.7569	10.8034	41.2863	53.3695	46.34	1.19761	16.5214	17.7872	10.6226	110.912	16.3091	10.6377	22.4994	22.3297	43.8965	9.97899	12.5669	5.54524	40.747	14.6698	21.9565	43.2052	8.15355	26.3223	191.898	33.5589	5.82107	54.2105	84.2723	9.77402	3.48874	27.5471
EC:2.6.1.57	Aromatic-amino-acid transaminase	651.338	780.699	167.583	340.488	22.0702	349.48	274.94	525.949	215.366	321.087	75.974	374.178	257.996	871.694	616.984	263.514	947.22	318.849	240.283	82.6116	590.861	167.955	134.912	208.039	56.4075	256.489	289.382	299.633	376.883	134.242	497.299	220.169	86.7275	413.154	257.026	447.012	221.792	323.421	209.423	228.2
EC:2.6.1.59	dTDP-4-amino-4,6-dideoxygalactose transaminase	62.4731	133.353	178.221	101.002	58.4751	136.557	116.744	113.277	190.42	319.382	58.0701	107.9	52.4826	75.056	182.504	87.8179	204.545	54.7473	107.679	30.4117	13.8075	26.9278	33.5284	19.6791	24.6551	101.938	52.6621	46.3257	38.8965	55.5731	63.8526	42.262	43.2246	64.8412	141.691	63.2109	112.003	218.554	12.9437	15.4884
EC:2.6.1.62	Adenosylmethionine--8-amino-7-oxononanoate transaminase	592.53	487.273	577.174	810.479	326.209	692.521	276.45	618.708	492.201	439.584	650.255	680.657	636.914	1077.14	421.198	1076.23	963.305	447.775	424.877	335.859	348.079	267.383	168.963	310.256	457.097	503.708	418.801	348.784	517.164	516.589	417.554	283.391	247.21	324.146	316.291	603.259	458.101	290.659	816.099	282.513
EC:2.6.1.66	Valine--pyruvate transaminase	302.699	385.711	264.685	414.064	278.077	367.459	315.308	331.952	372.912	642.704	115.607	435.321	221.275	95.5089	375.624	430.697	448.764	201.443	279.718	170.807	455.451	69.6707	149.334	81.7905	303.186	265.002	386.373	118.522	202.6	100.914	309.977	96.3503	276.043	566.188	351.963	162.447	363.987	494.916	27.9517	55.8512
EC:2.6.1.76	Diaminobutyrate--2-oxoglutarate transaminase	47.1995	38.6959	2.78252	22.3252	0.0597704	11.0156	6.528	2.31914	7.9609	14.8233	30.0887	12.0467	4.04189	5.50962	7.88712	4.40907	12.4227	53.5812	0.154775	84.2883	0.419249	3.85174	6.75698	70.6439	11.6783	14.2578	23.6055	16.4311	48.4022	29.9529	10.5837	0.900933	5.0033	11.1688	0.190877	0.728252	21.8242	149.484	0.0403126	0.103692
EC:2.6.1.77	Taurine--pyruvate aminotransferase	1.22567	3.24181	1.44559	0.939667	0	3.95383	2.4139	1.63195	0	0	10.969	1.33769	1.17002	27.1177	0	62.5445	10.9394	29.9606	3.52114	0.754169	0	0.676657	6.11794	12.1798	3.48296	3.96436	12.3449	2.35478	0	5.00341	9.44735	10.122	0	0	2.19715	0.721794	2.3722	0.814502	0	1.48132
EC:2.6.1.78	Aspartate--prephenate aminotransferase	0.0754725	0	0	0	0	0	0	0	0	0	0	0.0265784	0	0	0	0	0	0	0	0	0	0	0	0	0	0	0	0	0	0	0	0	0	0	0	0	0	0	0	0
EC:2.6.1.79	Glutamate--prephenate aminotransferase	0.0754725	0	0	0	0	0	0	0	0	0	0	0.0265784	0	0	0	0	0	0	0	0	0	0	0	0	0	0	0	0	0	0	0	0	0	0	0	0	0	0	0	0
EC:2.6.1.81	Succinylornithine transaminase	44.6113	109.401	48.4803	75.5649	0.318576	94.969	100.112	2.59481	112.808	247.776	6.53839	83.0427	36.6164	27.966	162.724	15.3287	175.759	32.6197	31.3745	12.0734	0.643127	1.59639	3.05845	3.90424	3.93386	0.185699	8.56903	11.3577	7.73664	2.5132	23.4884	15.453	2.28654	40.6146	75.6011	28.2924	13.2446	330.345	0.793138	1.48054
EC:2.6.1.82	Putrescine aminotransferase	55.8984	125.542	112.274	84.9378	0.258806	123.154	150.224	157.296	116.267	220.932	51.3668	84.3926	74.719	24.3271	164.094	216.101	167.237	152.431	42.5505	35.413	1.14623	32.124	31.1223	21.6868	14.371	22.247	78.0211	27.4875	12.6989	46.9016	59.0548	68.8952	103.279	63.1319	81.0404	95.9891	48.2048	178.282	2.45275	25.4678
EC:2.6.1.83	LL-diaminopimelate aminotransferase	614.768	770.207	960.155	177.678	1505.59	719.728	1278.43	903.615	1336.43	1061.32	959.048	388.117	822.173	1553.77	784.915	1182.59	986.72	1181.69	1427.92	1391.28	1027.93	1566.09	1381.97	1578.15	1596.32	1380.47	1246.77	1424.62	1393.94	1581.98	1211.58	1300.63	1259.51	869.019	1298.78	1258.44	1040.46	1044.68	1094.92	1478.77
EC:2.6.1.84	Arginine--pyruvate transaminase	18.8681	9.72543	1.81864	21.0485	0	11.169	0.318817	0	0	0	0.914087	15.2294	6.73649	0	0	5.62962	0	5.30815	0	0	0	0	0.359879	0.356918	0	0	0.396623	0	0	0	0.147698	0	2.4311	6.01817	0	3.495	7.53173	0	0	0
EC:2.6.1.85	Aminodeoxychorismate synthase	733.071	508.713	831.499	1252.68	524.787	769.193	510.004	629.127	689.569	830.4	815.392	830.496	797.009	239.497	572.261	852.134	448.952	391.045	847.897	502.34	979.459	294.803	225.102	300.141	729.862	761.711	455.57	328.061	444.908	508.86	486.354	500.466	679.674	599.432	507.485	390.741	605.22	573.818	792.706	407.066
EC:2.6.1.86	2-amino-4-deoxychorismate synthase	0.452835	0	0	0.313222	0	0	0	0	0	0	0	0.239206	0.106366	0	0	0	0	0	0	0	0	0	0	0	0	0	0	0	0	0	0	0	1.97527	0	0	0	0	0	0	0
EC:2.6.1.87	UDP-4-amino-4-deoxy-L-arabinose aminotransferase	45.8691	109.161	47.9594	75.0713	0.258806	88.5524	93.5043	2.3928	101.43	219.934	6.53839	79.8201	35.5527	23.6103	162.724	14.1795	166.453	31.8682	31.2197	12.0734	0.643127	1.59639	0.522338	3.61781	0.533269	0.185699	7.05047	9.01473	7.75506	2.5132	19.6021	14.552	2.28654	35.6263	75.4102	28.5583	13.2446	181.359	0.752826	1.37685
EC:2.6.1.9	Histidinol-phosphate transaminase	2357.46	2264.4	1476.7	1342.1	1641.98	1712.5	1564.88	2253.05	1439.43	1356.87	1665.48	1950.94	1779.99	1375.15	2237.53	1657.67	1396.89	1664.85	1739.71	1620.56	1572.52	1607.61	1721.14	1701.07	1658.16	1543.9	1722.74	1785.2	1665.77	1542.09	2158.38	1616	1666.69	2021.75	1506.19	1587.23	1727.32	1529.91	1605.93	1755.85
EC:2.6.1.92	UDP-4-amino-4,6-dideoxy-N-acetyl-beta-L-altrosamine transaminase	0.654095	0.187931	0	0	0	0	0	0	0	0	0	0.279073	0	0	0	0	0	0	0	0	0	0	0	0	0	0	0	0	0	0	0	0	0	0	0	0	0	0	0	0
EC:2.6.1.96	4-aminobutyrate--pyruvate transaminase	98.4246	45.1255	6.0155	84.9102	0	167.002	0	0.441069	0.189801	0	34.6211	169.376	52.5719	0.529772	0.830223	6.46807	0.705766	26.8836	0.386939	0	0.335399	0	0.719757	1.78459	0.706005	0	2.03269	0	0	1.69034	0.70966	0	22.5281	29.0737	0.869705	33.8104	36.8284	0	0	0.857606
EC:2.6.1.97	Archaeosine synthase	0	0	0	0	0	0	0	0	0	0	0	0	0.141821	0	0	0	0	0.545501	0	0	0	0	0	0	0	0	0	0	0	0	0	0	0.0868252	0	0	0	0.296525	0	0	0
EC:2.6.1.98	UDP-2-acetamido-2-deoxy-ribo-hexuluronate aminotransferase	1.50945	0.187931	0	0.187933	0	0.2628	0	0	0	0	0	1.14739	0	0	0	0	0	0	0	0	0	0	0	0	0	0	0	0	0.0300508	0	0.177415	0	0.998489	0	0	0	0	0	0	0
EC:2.6.99.2	Pyridoxine 5'-phosphate synthase	693.433	331.891	497.078	381.378	98.3001	668.313	127.565	317.934	378.497	308.09	767.757	684.689	676.402	194.978	360.107	732.819	181.512	273.494	184.994	283.366	38.0862	177.242	146.736	215.786	445.543	179.214	123.217	267.701	141.837	396.787	245.71	241.401	106.173	267.113	143.445	263.792	397.165	194.508	752.212	69.0981
EC:2.7.1.1	Hexokinase	3.27047	2.06724	292.547	2.84406	5.98899	4.88808	85.707	14.3788	18.7239	3.96235	37.2986	3.93892	26.6091	734.363	14.2217	10.8161	496.546	87.2487	0.967346	8.09739	475.981	56.1729	12.421	116.333	7.50719	77.8962	181.852	89.0714	274.473	24.3139	6.52	101.508	2.99547	9.54855	4.25697	278.366	10.2449	7.69252	87.3035	3.02501
EC:2.7.1.100	S-methyl-5-thioribose kinase	66.3403	37.7272	130.315	60.3893	2.28084	85.1633	16.7725	4.74502	8.57522	9.73509	30.038	87.0534	33.1446	82.1248	14.7365	11.0412	21.8525	46.5829	4.46256	1.96481	1.3416	8.84026	12.313	6.83052	7.75806	5.74972	12.8268	7.41795	2.47192	87.0865	19.2628	21.934	213.677	44.3713	19.7363	21.1349	38.1509	153.941	2.56592	7.60151
EC:2.7.1.107	Diacylglycerol kinase (ATP)	783.897	815.316	633.863	794.547	668.125	690.109	568.133	798.625	968.184	778.789	671.914	535.262	553.825	314.488	818.885	307.526	617.372	731.01	788.002	682.725	492.25	566.236	637.879	703.214	598.261	672.14	537.374	679.874	561.871	1021.47	942.128	407.481	615.881	840.88	970.969	572.934	701.432	804.582	640.113	448.108
EC:2.7.1.11	6-phosphofructokinase	1396.05	2074.49	3216.32	1290.61	4564.24	2262.79	4032.19	2334	4136.14	3755.44	2949.44	1521.89	2630.58	3370.41	2658.33	2949.64	3060.5	3263.19	4071.28	3945.83	2380.05	4357.36	4284.2	3987.41	3984.09	4002.44	3457.51	3851.88	3754.27	4445.15	3253.97	3514.03	3799.22	2722.04	3953.57	3324.57	2928.48	3480.05	3925.5	3610.49
EC:2.7.1.113	Deoxyguanosine kinase	3.53463	3.35927	83.4009	397.041	2.3161	0.9855	17.1364	1.85249	24.2471	45.6112	0.533218	5.34226	1.70185	1.82109	1.81611	0	2.57801	2.71702	131.656	12.9102	0.503098	7.36515	5.20539	2.59881	2.77695	86.2597	4.67271	2.34463	3.75636	2.56932	20.5691	1.50754	117.789	5.32947	14.7392	0.227935	4.10687	7.05902	0.437124	0.779642
EC:2.7.1.119	Hygromycin-B 7''-O-kinase	18.8178	6.24871	0	13.7818	0	46.9098	0	0	0	0	8.87426	45.8478	13.4375	0	0	0	0	0	0	0	0	0	0	0.624607	0	0	0.297467	0	0	0	0	0	6.81577	4.02624	0	7.59783	7.76895	0	0	0
EC:2.7.1.12	Gluconokinase	182.952	180.753	100.062	603.288	12.3772	263.359	226.02	9.80275	115.617	237.202	46.0091	288.539	106.889	763.467	195.891	31.5301	722.748	135.492	49.4639	22.837	482.66	59.6416	9.56198	118.01	13.5708	79.3916	183.732	42.3742	303.271	48.2201	46.0476	108.827	203.041	88.3133	170.197	338.255	141.932	216.725	2.54989	2.23445
EC:2.7.1.13	Dehydrogluconokinase	0	0	1.16579	0	0	0	0	0	0	0	0	0.239206	0	0	0	0	0	0	0	0	0	0	0	0	0	0	0	0	4.50763	0	0	0	0	0.381434	0	0	0	0	0	0
EC:2.7.1.130	Tetraacyldisaccharide 4'-kinase	1334.16	1208.78	630.001	381.954	269.194	700.561	200.486	1058.96	399.76	320.991	807.67	693.132	811.806	335.798	1191.09	916.939	450.166	336.886	321.893	320.677	578.917	221.989	220.665	334.729	462.848	259.753	153.436	506.067	360.141	413.488	789.493	527.861	125.486	606.617	314.127	324.767	463.902	418.343	764.5	636.823
EC:2.7.1.14	Sedoheptulokinase	5.23276	11.3228	101.191	6.2018	26.0001	7.52265	5.28325	31.0954	50.1708	61.1023	26.2419	7.28249	3.93553	13.3436	11.4986	3.65326	11.4883	5.20324	17.7605	5.71581	3.68939	7.07887	6.63205	6.20145	5.50684	20.8651	5.94934	8.03872	13.9591	13.9622	14.1489	8.68629	5.29633	10.4258	24.2602	5.88832	8.89574	18.0095	4.37124	2.26096
EC:2.7.1.144	Tagatose-6-phosphate kinase	14.6024	27.6879	110.438	431.724	7.78868	2.80276	132.156	6.04617	37.8673	57.7174	24.127	19.4033	9.892	603.502	27.4285	16.9739	500.529	37.5456	145.805	23.3284	24.5344	59.5895	7.70757	101.161	15.8573	154.463	157.773	3.70471	263.055	32.01	24.9086	83.8471	97.0597	16.6178	65.5116	263.493	38.0589	15.2719	8.28108	9.37519
EC:2.7.1.146	ADP-specific phosphofructokinase	0	0	14.689	3.50809	0	0	0	0	0	0	0	0	0	0	10.5646	0	0	0	0	0	0	0	0	0	0	0	0	0	3.61095	0.422586	0	0	0.17365	0	0	0	0	0	0.388555	0
EC:2.7.1.147	ADP-specific glucokinase	0	0	14.689	3.50809	0	0	0	0	0	0	0	0	0	0	10.5646	0	0	0	0	0	0	0	0	0	0	0	0	0	3.61095	0.422586	0	0	0.17365	0	0	0	0	0	0.388555	0
EC:2.7.1.148	4-(cytidine 5'-diphospho)-2-C-methyl-D-erythritol kinase	1258.58	1397.4	1243.41	956.654	1535.14	1164.11	1481.58	1505.33	1500.55	1365.02	1403.05	1086.25	1389.86	1358.49	1326.95	1539.11	1553.77	1502.72	1474.41	1553.15	1678.98	1575.11	1563.17	1532.75	1560.54	1497.74	1582.68	1538.15	1493.69	1475.04	1516.05	1551.57	1378.22	1495.39	1531.3	1437.06	1514.95	1387.87	1382.76	1626.62
EC:2.7.1.15	Ribokinase	638.198	673.364	792.685	1019.93	487.731	726.285	791.335	484.058	494.387	643.115	749.054	910.004	856.073	1818.68	582.261	369.616	1620.55	979.091	549.198	397.274	1019.78	681.401	732.035	526.708	551.905	803.291	988.08	444.935	1117.72	852.741	471.066	542.027	749.095	822.314	1006.32	1154.07	1098.43	663.852	577.858	554.602
EC:2.7.1.156	Adenosylcobinamide kinase	702.549	956.588	1162.31	859.893	1660.79	1211.63	1498.76	930.619	1460.12	1522.52	1196.11	1026.87	1265.38	1461.3	859.082	1259.01	1203.08	1382.36	1570.1	1554.23	1104.55	1583.23	1669.9	1716.61	1309.63	1523.66	1502.14	1518.47	1380.01	1779.55	1240.31	1510.34	1234.28	1267.81	2058.84	1504.84	1271.3	1662.86	1033.61	1717.62
EC:2.7.1.16	Ribulokinase	52.9636	110.946	53.4619	91.2335	2.47031	113.88	95.793	13.7283	105.013	220.751	221.882	104.498	92.7774	90.5519	187.174	21.6399	166.997	40.764	31.2584	15.368	1.23008	10.0286	54.7098	5.84855	13.9238	11.731	16.2967	15.3889	18.806	23.0002	21.8198	37.8291	11.859	48.5103	84.6566	49.0725	28.5808	184.187	25.2804	10.1088
EC:2.7.1.161	CTP-dependent riboflavin kinase	0	0	0	0	0	0	0	0	0	0	0	0	0.141821	0	0	0	0	0.545501	0	0	0	0	0	0	0	0	0	0	0	0	0	0	0.0868252	0	0	0	0.296525	0	0	0
EC:2.7.1.162	N-acetylhexosamine 1-kinase	1.15724	3.73513	9.6761	0	0	0.4599	0	3.1757	2.43578	6.73622	9.54079	3.73427	0	1.75487	0	0	7.1102	2.91633	10.0991	5.67611	145.786	0.780758	2.82762	1.87382	36.8535	0.162052	14.5015	2.69987	6.0344	3.58353	3.76253	0	0.846545	4.04743	65.3652	0.474864	21.9725	24.4351	0	1.44234
EC:2.7.1.163	Hygromycin B 4-O-kinase	0.654095	0.187931	0.827714	0	0	0	0	0	1.62913	0.351554	0.171391	0.0797353	0	0	0	0	0	0.639915	0	0	0	0	0.41129	0.289996	0	0	0	0	0.157525	0	0	0	0	1.8224	0	0.436875	0.459613	0	0	0
EC:2.7.1.165	Glycerate 2-kinase	0.422646	0.131552	14.689	3.60832	0	0.36135	0	0	0	0	0	0.0353493	0.163094	0	4.08885	0	0	0	0	0	0	0	0	0	0	0	0	0	2.83544	0.422586	0	0	0.199698	0	0	0	0.296525	0	0.388555	0
EC:2.7.1.166	3-deoxy-D-manno-octulosonic acid kinase	68.2271	28.0017	4.9896	66.0273	168.672	39.0587	11.2952	0.220534	0.44287	0	5.17983	41.1434	31.4133	2.05286	3.07183	0	0.274465	15.7776	68.5268	7.06537	0	17.5931	1.18246	0.847681	5.27151	62.3865	9.02317	0.487195	80.4102	0.439489	56.7728	1.50754	30.5625	20.7246	10.0245	16.6013	31.5502	19.0955	0.291416	7.32863
EC:2.7.1.167	D-glycero-beta-D-manno-heptose-7-phosphate kinase	273.662	317.631	66.0954	198.867	170.794	399.965	145.013	166.22	121.107	227.797	215.058	467.973	283.231	217.595	197.272	299.951	443.721	157.903	112.477	41.9623	294.18	40.2876	59.1183	40.3246	27.1812	118.589	112.965	70.0899	150.06	60.3398	135.905	75.0151	52.0048	112.347	227.242	146.632	199.699	234.709	21.5041	177.706
EC:2.7.1.168	D-glycero-alpha-D-manno-heptose-7-phosphate kinase	91.9506	79.7298	200.185	125.702	35.4456	112.871	89.9044	118.718	91.7278	60.2667	110.004	93.8466	183.546	134.832	143.065	89.6409	49.0821	77.0172	40.0996	44.4761	197.349	62.4107	69.0833	59.0334	92.9023	78.6383	59.0656	76.4705	53.8661	69.6996	114.132	224.208	95.9431	83.787	86.2747	133.313	48.3679	101.795	41.3811	305.009
EC:2.7.1.169	Pantoate kinase	0	0	0	0	0	0	0	0	0	0	0	0	0.141821	0	0	0	0	0.545501	0	0	0	0	0	0	0	0	0	0	0	0	0	0	0.0868252	0	0	0	0.296525	0	0	0
EC:2.7.1.17	Xylulokinase	989.449	1058.71	1308.36	623.358	1408.28	962.295	1339.86	1305.68	1223.64	1189.18	1135.7	856.87	974.768	1957.28	1196.04	680.617	1330.85	1290.04	1325.11	1441.88	1575.31	1438.4	1473.14	1547.92	1555.95	1400.45	1612.4	1417.58	1665.75	1489.63	1347.63	1403.53	1581.66	1519.49	1359.48	1505.96	1113.06	1469.78	1093.47	1356.58
EC:2.7.1.170	Anhydro-N-acetylmuramic acid kinase	722.765	599.829	202.197	378.969	170.5	534.355	122.482	372.317	115.926	235.176	215.268	684.896	347.893	41.8212	586.031	166.797	170.903	156.957	135.493	42.2073	67.1988	26.2772	119.549	52.7721	50.124	71.0887	51.5094	151.986	167.351	15.4274	392.388	42.1723	197.977	367.056	94.3149	147.727	215.425	278.601	29.518	66.0092
EC:2.7.1.175	Maltokinase	0.411073	0	0	1.50347	0	1.28115	0	0	0	0	0	1.83391	0.709104	0	0	0	0	0	0	0	0	0	0	0	0	0	0	0	0	0	0	0	4.75368	0.084763	0	0	0.593049	0	0	0
EC:2.7.1.176	UDP-N-acetylglucosamine kinase	37.4343	38.0288	0.652845	12.4506	0	3.44367	2.94177	3.13512	1.59749	1.16807	31.4027	4.32351	3.19097	3.09022	8.01166	5.64459	5.35206	52.4801	0.696489	85.724	0.796572	5.23108	3.16179	70.3575	5.55767	23.4148	24.256	14.6767	51.5067	30.3704	3.51104	1.68701	1.93186	4.94804	3.43304	2.53274	18.7404	3.41638	3.73984	7.21793
EC:2.7.1.177	L-threonine kinase	35.8187	152.001	8.93791	8.5848	4.3734	0.996341	135.44	0.565891	23.7302	51.1037	9.13135	3.34516	42.0144	792.66	17.6734	19.1533	767.132	82.126	130.476	14.0216	292.887	62.1353	4.73395	112.024	1.17668	179.753	177.468	57.6514	280.563	0.490199	29.8204	91.224	20.7187	13.8621	151.588	266.456	54.7296	48.2402	3.61016	168.039
EC:2.7.1.181	Polymannosyl GlcNAc-diphospho-ditrans,octacis-undecaprenol kinase	0.150945	0	0	0	0	0	30.3331	0	0	0	0	0	0	9.43655	0	11.6186	20.5064	11.7912	0	0.476317	0	0.468455	0	0	0	0	0	0	0	0	0	7.53769	0.195357	0	0	0	0	0	0	0
EC:2.7.1.182	Phytol kinase	0.10063	0	2.0518	0.187933	0	0.42705	0.182181	0	0.126534	0	0	0.611304	0.212731	2.25153	0	0	0	0	0	0	0	0.156152	0	0	0	0	1.23945	0	0	0	1.33061	0	0.260475	0.084763	0	0	0.806547	0	0	0
EC:2.7.1.184	Sulfofructose kinase	31.1269	11.499	1.13082	32.5776	0	70.7589	32.0602	0	1.42351	13.3214	19.1577	78.2963	22.7888	10.9514	5.29267	12.2001	35.4549	0.902175	1.45102	0.853401	0	0.468455	0	0	0	0	0.809606	0.270799	1.09055	0.895882	1.34525	7.53769	12.2206	6.51955	1.47758	13.0968	16.0716	7.65089	0.0485694	0
EC:2.7.1.19	Phosphoribulokinase	124.298	145.563	58.5914	147.213	0.258806	185.636	93.9712	2.83387	101.684	219.934	21.8874	176.752	70.7101	28.8335	163.554	14.6927	167.531	58.283	31.6067	12.0734	0.978526	1.90869	1.08786	5.4024	1.23927	0.185699	11.2894	9.01473	7.75506	4.20354	23.1651	14.552	18.2884	60.6738	76.28	49.6803	40.9993	181.359	0.752826	2.23445
EC:2.7.1.2	Glucokinase	1284.61	1307.97	2658.94	1207.54	1916.65	1675.77	1912.24	1563.11	2376.48	2061.91	2867.96	1400.39	2017.51	1155.86	1415.16	2150.83	971.967	1873.75	2069.86	2609.37	1936.99	2052.06	2496.3	2074.14	2437.06	2055.61	1921.25	2299.11	1504.04	2750.58	1614.97	2148.7	2310.75	1984.3	2426.33	1802.3	2058.97	1932.95	3100.57	1912.55
EC:2.7.1.20	Adenosine kinase	173.904	87.6806	24.7941	182.289	0.143449	153.19	6.33079	2.07302	4.31482	2.66727	41.196	200.668	116.837	36.051	6.8701	71.8274	12.7665	139.879	4.10155	7.46111	20.1742	1.04986	34.8481	15.3921	30.1464	11.3436	33.1477	48.6383	0.92576	12.4578	93.7785	10.6963	45.9305	113.608	8.24846	53.8052	95.9062	4.97751	0.242847	2.88468
EC:2.7.1.21	Thymidine kinase	461.964	401.656	810.79	608.098	766.378	516.885	626.401	806.723	761.293	666.022	1031.43	305.718	853.991	293.439	508.614	635.791	486.581	517.114	744.91	821.226	881.455	585.783	817.961	761.467	898.221	736.655	788.745	607.655	512.424	1155.68	579.46	877.891	406.795	910.547	1002.07	595.502	566.739	837.302	1153.37	844.855
EC:2.7.1.22	Ribosylnicotinamide kinase	45.4666	110.367	48.892	77.671	168.931	89.0232	104.583	2.61333	101.62	220.342	14.4224	81.6627	35.8303	25.4562	165.505	14.6927	166.825	31.3227	99.7852	18.8213	0.643127	19.1895	1.13927	3.97473	5.09877	62.3636	14.1649	9.50192	88.1653	2.9865	76.1532	15.916	2.72067	36.721	85.0228	29.2106	13.2446	200.454	1.04424	8.15973
EC:2.7.1.23	NAD(+) kinase	1308.64	1426.9	1332.22	1017.86	1535.72	1225.68	1486.83	1511.33	1410.27	1345.94	1408.69	1144.4	1410.27	1363.91	1330.55	1538.11	1412.9	1532.25	1480.95	1555.5	1679.91	1576.12	1566.24	1578.81	1565.71	1505.05	1588.32	1540.01	1496.01	1485.51	1522.67	1553.54	1487.05	1520.7	1565.33	1448.36	1535.72	1389.03	1383.15	1626.1
EC:2.7.1.24	Dephospho-CoA kinase	1259.78	1393.4	1243.76	969.474	1536.38	1201.11	1516.48	1526.62	1420.48	1347	1307.71	1101.31	1434.05	1332.19	1328.43	1467.13	1390.67	1367.59	1472.63	1549.52	1833.02	1550.37	1513.9	1617.94	1555.88	1484.57	1544.65	1505.25	1493.78	1477.5	1532.24	1728.98	1380.67	1495.04	1570.56	1449.77	1351.16	1400.59	1372.76	1866.56
EC:2.7.1.25	Adenylyl-sulfate kinase	737.003	368.886	563.499	812.269	133.789	697.026	156.707	318.529	398.751	321.063	525.153	685.825	448.073	226.036	396.679	521.074	184.47	252.714	196.002	279.225	27.2696	164.824	115.944	171.896	381.334	166.921	120.8	210.05	145.781	400.59	176.865	151.696	232.991	239.477	124.678	269.582	339.812	201.726	694.426	57.9625
EC:2.7.1.26	Riboflavin kinase	1262.45	1399.51	1258.73	973.032	1517.79	1189.35	1482.05	1509.75	1409.13	1344.63	1591.09	1100.39	1564.93	1360.37	1337.98	1576.32	1409.68	1498.91	1477.01	1554.01	1678.98	1594.89	1555.7	1538.57	1585.72	1502.44	1584.94	1551.46	1497.71	1484.5	1515.64	1632.33	1380.66	1501.36	1571.4	1459.15	1494.62	1382.33	1430.22	1627.58
EC:2.7.1.27	Erythritol kinase	10.5324	3.41424	0.186527	6.66099	0	19.688	0	0	0.189801	0	6.58905	20.0314	6.05114	0	0	0	0	0.321846	0	0	0	0	0	0.624607	0	0	0	0	0	0	3.5483	0	2.70591	4.28053	0	3.03913	2.82292	0	0	0
EC:2.7.1.29	Glycerone kinase	135.717	74.5523	175.628	153.381	2.83909	105.011	60.0741	6.99447	33.0033	57.3831	21.8078	138.319	54.4716	24.9781	18.8357	13.1272	40.4671	66.2507	135.583	14.8655	2.18009	8.48007	8.40111	7.52517	7.48366	91.8292	11.1902	7.49225	11.8992	22.4985	38.5244	10.0897	234.002	62.7615	22.7918	29.2642	56.4832	159.778	2.1288	3.20277
EC:2.7.1.30	Glycerol kinase	956.383	1120.83	1080.15	1372.75	1540.43	1005.77	1282.4	1023.41	1210.63	1305.44	929.414	1065.54	948.052	636.462	1287.37	808.255	610.006	1321.15	1427.54	1176.32	1083.14	1321.81	1423.86	1238.36	946.151	1316.43	1073.48	1333.88	1132.52	1122.08	1316.8	1055.59	1408.33	1186.24	1353.72	1048.98	1115.25	1444.7	633.293	1132.45
EC:2.7.1.31	Glycerate 3-kinase	740.911	651.378	1087.27	837.857	1159.32	763.254	1128.45	517.639	1120.79	1057.83	716.825	809.432	720.627	1222.56	829.941	580.702	1086.22	770.81	1069.21	962.868	1004.08	1165.16	979.606	988.856	1131.6	1018.83	758.672	1005.54	1205.68	803.634	963.444	1131.14	1105.28	627.74	684.396	937.518	873.643	960.782	1218.96	1042.57
EC:2.7.1.33	Pantothenate kinase	1388.34	1471.09	1545.6	1390.92	1655.74	1309.16	1644.35	1702.21	1663.31	1434.6	1864.77	1128.62	1541.42	1569.04	1447.56	1714.1	1459.03	1799.5	1611.45	1610.59	1707.91	1745.68	1730.5	1711.34	1806.26	1665.24	1738.55	1774.89	1601.84	1856.28	1684.08	1717.59	1523.9	1607.79	1631.88	1642.71	1833.92	1439.35	1657.43	1760.2
EC:2.7.1.35	Pyridoxal kinase	1020.98	1385.3	1276.53	1325.57	1499.15	1083.98	1664.05	1423.68	1453.58	1534.38	1037.8	1004.17	1061.06	2029.77	1440.83	944.204	2083.13	1485.95	1475.13	1451.81	2133.57	1455.9	1517.69	1549.06	1379.36	1518.98	1735.08	1492.93	1758.19	1404.88	1466.67	1449.2	1331.85	1496.76	1623.26	1570.36	1287.89	1550.29	1092.4	1560.24
EC:2.7.1.36	Mevalonate kinase	1.09687	1.35874	24.8002	20.9984	0.0956326	20.0165	5.02318	5.64921	16.5551	13.8966	3.08504	12.1801	2.08477	1.63004	0.98589	3.13522	11.5797	2.73884	6.96489	1.47539	227.149	3.69559	0.750604	0.553223	4.23509	2.09068	2.98707	0.92161	0.720736	5.13357	2.18487	1.66906	2.18495	3.42019	61.1082	1.04356	1.19796	6.28976	0	3.30412
EC:2.7.1.37	2.7.11.30 and 2.7.12.1	6.44032	13.766	37.6785	0.125289	0	0	0.0910904	0	0.189801	0	0	0	0	0.562882	6.80783	0	0	0	0	0	0	0	0	0	0	0	0	0	0	0	0	0	0	0	0.366191	0	0	0	0	0
EC:2.7.1.39	Homoserine kinase	905.126	1184.36	688.949	879.817	1193.68	929.097	1160.54	1064.73	908.824	1047.65	594.223	985.439	865.878	1042.71	869.659	725.982	1299.58	1165.58	953.404	1081.21	1412.66	1205.77	1309.25	1230.09	988.763	1016.51	1284.4	1167.86	1167.53	877.531	1087.84	973.926	1003.34	1322.48	1317.25	1125.05	1147.02	1233.4	573.969	1147.7
EC:2.7.1.4	Fructokinase	1185.43	1244.08	2011.23	1582.4	1778.56	1623.99	1866.47	1392.08	1989.18	2137.77	1639.96	1599.05	1634.86	807.392	1486.59	1416.35	1001.87	1544.01	1640.59	1983.33	1599.46	1649.32	1714.39	1503.15	1843.14	1636.6	1449.86	1783.79	1228.44	1746.23	1249.52	1922.92	1612.19	1514.38	1736.55	1432.66	1495.61	1925.38	2074.85	1811.16
EC:2.7.1.40	Pyruvate kinase	995.354	1034.11	1421.83	1075.96	1565.01	1306.82	1752.57	1165.04	1689.47	1704.18	1411.25	1239.38	1409.29	1421.06	1134.9	1537.33	1502.38	1553.5	1707.14	1621.28	1838.82	1600.96	1570.13	1545.95	1545.37	1678.44	1592.96	1455.4	1495.74	1599.37	1303.18	1584.69	1697.75	1355.7	1530.55	1497.02	1480.64	1480.95	1593	1414.5
EC:2.7.1.43	Glucuronokinase	0	0	0	0.125289	0	0	0	0	0	0	0	0	0	0	0	0	0	0	0	0	0	0	0	0	0	0	0	0	0	0	0	0	0	0	0	0	0	0	0	0
EC:2.7.1.45	2-dehydro-3-deoxygluconokinase	741.781	613.698	1061.72	459.166	1532.21	1083.12	1334.19	887.349	1434.9	1114	1229.24	903.18	1116.9	1275.52	988.019	1144.09	1066.25	1063.74	1371.57	954.191	1142.8	1505.83	1033.45	1402.67	1469.6	1276.4	1155.83	1097.15	1085.71	1495.89	1308.77	1212.39	972.596	816.22	1234.7	1245.19	919.808	1180.62	1029.44	1346.79
EC:2.7.1.47	D-ribulokinase	24.5034	8.81726	0.186527	18.3755	0	46.0337	0	0	0.189801	0	8.41722	55.487	15.4113	0	0	0	0	0.321846	0	0	0	0	0	0.624607	0	0	0.297467	0	0	0	0	0	6.61304	5.46721	0	8.01571	8.362	0	0	0
EC:2.7.1.48	Uridine kinase	844.257	1006.77	1878.41	709.184	1984.88	1060.47	1821.01	1342.08	1903.5	1683.38	2171.11	556.633	1813.01	1524.14	1138.17	1533.3	1408.16	1577.36	1978.89	2004.18	1525.81	1965.21	1970.11	2031.63	1903.96	1859.38	1693.35	1839.32	1639.66	2435.95	1539.49	2158.11	1907.61	1385.2	2230.36	1745.36	1381.15	1747.47	2239.35	2190.75
EC:2.7.1.49	Hydroxymethylpyrimidine kinase	1080.8	1281.25	1189.92	929.698	1263.85	1053.13	1345.75	1390.37	1198.28	1116.81	1150.57	1066.04	1246.39	1362.16	1359.99	1297.83	1353.95	1409.28	1237.57	1233.45	1719.15	1380.31	1201.21	1215.58	1403.09	1323.06	1282.58	1291.7	1374.99	883.031	1313.06	1496.92	1195.32	1143.46	876.952	1300.28	1367.97	985.444	1286.28	1658.43
EC:2.7.1.5	Rhamnulokinase	204.721	234.247	989.33	181.036	578.131	314.27	667.862	443.753	855.9	728.192	699.591	215.591	460.536	1077.09	513.558	340.622	864.217	436.155	487.083	458.843	261.655	813.536	480.136	685.699	641.069	631.71	471.303	401.042	813.882	638.624	474.557	603.848	383.617	280.043	391.687	613.615	329.403	411.374	994.403	570.187
EC:2.7.1.50	Hydroxyethylthiazole kinase	616.653	1072.94	693.246	704.567	1160.47	582.375	1178.2	1026.04	864.825	1031.89	450.219	601.802	547.916	1159.34	1107.94	653.735	1330.1	1165.39	1083.89	888.668	1378.59	1065.15	1069.79	858.374	955.85	1118.51	1137.82	1035.8	1205.22	456.235	1068.35	838.588	1119.54	1010.48	745.79	935.467	1108.89	907.329	546.478	1037.72
EC:2.7.1.51	L-fuculokinase	54.8151	130.024	154.956	110.689	61.9657	109.522	197.49	23.5751	216.219	341.45	49.3405	103.945	54.0426	771.004	218.307	374.758	654.321	82.9078	77.1815	38.6964	15.0317	81.8411	46.467	130.38	14.7475	154.374	183.701	40.1424	295.981	102.514	67.3011	115.171	45.9162	73.6345	151.496	339.342	107.876	66.8081	10.9524	17.9053
EC:2.7.1.52	Fucokinase	1.75096	4.99897	8.58957	20.7604	33.4953	1.34685	5.64761	0	19.4989	21.946	20.0261	6.38414	3.4037	1.31781	11.9552	2.57525	0.219572	0.839232	5.76538	4.47738	1.5596	6.92272	1.54234	12.626	2.87109	6.02305	9.25123	4.95315	0.174489	0.777558	25.1042	14.5729	0.477538	0.279718	15.2061	6.83805	1.00818	8.41652	2.91416	0.93557
EC:2.7.1.53	L-xylulokinase	50.2365	28.0872	29.6587	57.0027	1.04	45.3547	34.5233	0.477678	5.98064	19.8063	8.75239	58.6557	21.3291	73.6571	22.8104	11.7467	40.2945	25.6247	1.99273	1.2027	5.77976	0.468455	0.608195	1.23449	0.706005	0.806783	3.11993	1.09619	4.17319	12.7283	6.68988	7.65757	6.208	23.1865	21.2995	12.5714	21.0651	22.2214	0.428868	0.961299
EC:2.7.1.55	Allose kinase	0	0	13.8963	3.44545	1.07587	2.7594	12.5532	0	0.189801	6.12384	2.9327	2.36548	0	0.165554	7.84561	0	6.09703	0	0.464326	0.357238	0	0	0	0	0	0	0.167573	0	2.13264	0	3.5483	0	0	2.16146	0.823931	0	0.770964	1.33488	0.339986	0
EC:2.7.1.56	1-phosphofructokinase	366.477	700.203	774.413	777.09	1453.09	682.064	1396.95	549.174	1143.7	1247.87	442.754	636.162	639.76	1186.01	779.912	561.153	1079.02	1032.67	1289.23	1184.34	1025.34	1324.92	1267.48	1222.82	889.584	1235.19	1132.35	1111.5	1302.32	1012.25	991.889	994.983	1289.19	866.236	1299.4	1149.88	800.276	1193.51	615.512	998.67
EC:2.7.1.58	2-dehydro-3-deoxygalactonokinase	246.742	75.3838	49.7958	162.019	0.119541	244.032	16.3088	0.845088	7.04922	22.2831	75.977	395.817	150.011	10.3587	12.827	3.62452	28.9231	46.3781	3.32767	1.4357	0.335399	1.51831	1.56753	3.24974	0.706005	0.173876	6.49916	6.37779	5.9617	3.4483	15.5416	3.09404	39.1942	57.6274	4.69732	62.8846	79.8938	300.423	0.0806252	2.85817
EC:2.7.1.59	N-acetylglucosamine kinase	49.2906	112.622	49.1895	82.9958	168.991	94.4434	108.426	2.77873	103.827	222.729	7.14778	96.9586	39.3758	28.8212	165.505	15.2688	171.266	32.8383	99.7852	18.8411	0.643127	19.1895	1.13927	4.18665	5.09877	62.3636	15.2308	11.6285	88.1653	2.5132	80.1947	16.4458	3.76257	40.1802	85.0228	31.6799	15.083	343.083	1.04424	8.15973
EC:2.7.1.6	Galactokinase	540.07	730.829	1140.9	270.377	1650.42	738.217	1370.71	988.014	1458.1	1307.8	1145.9	506.91	969.872	1183.22	896.318	1129.46	1276.97	872.97	1371.8	1474.33	1311.39	1475.75	1386.24	1463.81	1497.6	1400.58	1377.27	1267.71	1437.36	1413.76	1166.73	1383.83	1255.34	1134.01	1377.09	1201.39	849.985	1261.04	1352.72	1318.14
EC:2.7.1.60	N-acylmannosamine kinase	49.3575	111.761	48.9307	80.2394	168.931	89.286	102.063	2.57672	100.682	216.117	3.60569	83.448	36.2795	24.6691	165.505	14.1196	162.539	31.3856	99.3983	18.8213	0.643127	19.1895	1.0966	3.90022	5.09877	62.3636	13.9418	9.28553	88.1168	2.5132	70.232	15.7961	3.08229	34.7363	84.8319	29.5145	14.1935	194.029	1.00393	8.05604
EC:2.7.1.63	Polyphosphate--glucose phosphotransferase	44.4115	56.1796	12.987	43.3086	1.07587	30.7476	18.1725	271.257	8.69923	33.8172	42.1813	45.6928	19.004	5.39705	0	0	62.7285	22.1138	10.0991	91.8498	388.678	1.82177	41.2832	23.8243	215.943	87.4476	270.522	21.4163	7.48848	7.4037	33.5718	1.48959	12.9296	290.377	85.0823	11.5297	96.0295	54.1191	0.485694	2.37791
EC:2.7.1.64	Inositol 3-kinase	0	0	0	0	0	0	0	0	0	0	0	0	0	0	0	0	0	0	0	0	0	0	0	0	0	0	0	0	0	0	0	0	0.0868252	0	0	0	0	0	0	0
EC:2.7.1.66	Undecaprenol kinase	5.90195	15.8294	104.074	420.983	0.0956326	20.2573	8.48462	7.28116	83.9978	48.054	10.055	32.4948	14.7777	4.87489	4.63887	24.0367	18.3629	6.5993	8.66742	4.21422	227.652	79.7935	2.65282	38.6542	6.1413	2.22978	10.7212	54.7972	1.78706	12.1654	58.5141	64.1242	102.743	5.39093	65.4567	35.0059	25.1927	16.2448	3.30272	6.11083
EC:2.7.1.69	Protein-N(pi)-phosphohistidine--sugar phosphotransferase	2152.93	3065.44	2909.87	3600.41	1843.52	2225.44	4076.26	1331.27	4523.95	4890.13	851.325	2718.97	1415.73	8300.23	3693.88	1019.3	8906.05	1803.91	3028.45	1669.44	3456.37	2372.66	1562.62	2409.18	922.949	3178.49	2893.02	1978.86	4279.48	2029.33	2987.54	2678.23	3932.57	2203.68	2938.16	4501.27	1787.73	3206.97	2519.17	1035.41
EC:2.7.1.71	Shikimate kinase	1455.54	1868.13	1623.08	1139.76	1973.15	1393.53	1996.53	1584.67	1835.86	2021.2	1471.07	1387.07	1506.14	1619.33	1795.8	1765.88	1922.98	1957.75	1975.16	1907.87	2107.33	2093.63	1837.16	1778.95	1928.89	1964.55	1664.61	1950.12	1965.83	1269.45	1782.87	1769.18	2096.57	1462.01	1409.85	1522.5	1818.79	1532.6	1511.02	2051.66
EC:2.7.1.72	Streptomycin 6-kinase	6.28937	3.0069	0.555851	9.06278	0	9.04459	2.75321	0.0366087	3.59547	10.9394	1.02835	19.0567	4.85736	1.13139	0.415112	0.0598896	4.68864	1.81148	0.619102	0.377084	0	0	0.196905	0.0745067	0	0	0.390673	0.216396	0.193876	0	1.08667	0.119885	5.92582	2.4933	1.27206	2.54527	2.4315	6.42551	0.0403126	0.103692
EC:2.7.1.73	Inosine kinase	44.8125	109.161	47.9594	75.0713	0.258806	88.5524	93.6068	2.3928	101.43	219.934	6.53839	79.8201	35.5527	23.6682	162.724	14.6927	166.825	30.9031	31.2197	12.0734	0.643127	1.59639	0.522338	3.61781	0.533269	0.185699	7.07525	9.01473	7.75506	2.5132	19.6021	14.552	2.28654	35.6263	75.4102	28.2924	13.4818	181.359	0.752826	1.37685
EC:2.7.1.74	Deoxycytidine kinase	3.53463	3.8291	83.774	397.041	2.3161	0.9855	17.1364	1.85249	24.2471	45.6112	0.533218	5.34226	2.0564	1.82109	1.81611	0	2.57801	2.71702	131.656	12.9102	0.503098	7.36515	5.20539	2.59881	2.77695	86.2597	4.67271	2.34463	3.75636	2.56932	20.5691	1.50754	117.789	5.499	14.7392	0.227935	4.10687	7.05902	0.437124	0.779642
EC:2.7.1.76	Deoxyadenosine kinase	3.53463	3.8291	83.774	397.041	2.3161	0.9855	17.1364	2.07302	24.2471	45.6112	0.761739	6.16619	2.0564	1.82109	1.81611	0	2.57801	2.71702	131.656	12.9102	0.503098	7.36515	5.20539	2.59881	2.77695	86.2597	4.67271	2.34463	3.75636	2.56932	20.5691	1.50754	117.789	5.499	14.7392	0.227935	4.10687	7.05902	0.437124	0.779642
EC:2.7.1.8	Glucosamine kinase	83.468	42.2455	7.39114	78.8794	0	55.1877	0.341589	0.441069	0.379603	0	10.0866	74.6878	29.8061	0.529772	1.24534	5.62962	0.705766	33.4367	0.386939	0.086134	0.335399	0.0608991	0.968074	1.5169	0.706005	0.173876	1.93354	0	0	4.59773	5.86933	0	11.533	29.2009	0.869705	15.968	30.137	0	0	0.857606
EC:2.7.1.83	Pseudouridine kinase	33.3211	89.8076	56.2846	7.6326	295.012	163.856	322.988	133.291	211.909	258.047	273.122	52.5501	228.58	45.6928	35.0458	135.889	136.046	213.379	380.631	343.471	126.907	266.551	436.34	370.18	175.231	319.392	348.032	286.396	102.609	655.329	251.488	243.539	178.784	369.054	701.923	257.035	260.541	455.185	283.84	256.112
EC:2.7.1.85	Beta-glucoside kinase	0	0	0.124507	0	0	0.470741	2.66212	0.0366087	1.12805	3.81765	0.533218	0	0	0.932729	0	0.0598896	4.49259	0.258903	0.154775	0	0	0	0.0426713	0.0745067	0	0	0.390673	0.216396	0	0	1.08667	0.119885	0	0.289466	0.190877	0	0	6.42551	0.0403126	0.103692
EC:2.7.1.87	Streptomycin 3''-kinase	0	0	0.136165	0	0	0.864941	2.67943	0.0366087	1.50766	4.45271	0	0	0	0.767175	0.830223	0.0598896	4.28674	0.258903	1.08343	0.714476	0	0	0.0426713	0.0745067	0	0	0.2231	0.216396	0.387753	0	1.08667	0.119885	0.694601	0.289466	2.09599	0	0	6.42551	0.0403126	0.103692
EC:2.7.1.89	Thiamine kinase	44.4603	109.161	47.9594	75.0713	0.258806	88.5524	93.6068	2.3928	101.43	219.934	6.53839	79.8201	35.5527	23.6682	162.724	14.6927	166.825	30.9031	31.2197	12.0734	0.643127	1.59639	0.522338	3.61781	0.533269	0.185699	7.07525	9.01473	7.75506	2.5132	19.6021	14.552	2.28654	35.6263	75.4102	28.2924	13.2446	181.359	0.752826	1.37685
EC:2.7.1.90	Diphosphate--fructose-6-phosphate 1-phosphotransferase	278.018	104.024	426.092	16.9341	97.9068	155.788	91.2266	342.032	345.582	114.287	543.886	24.4851	267.444	164.257	192.527	248.302	14.823	108.826	153	266.225	173.28	243.372	143.998	272.71	383.699	169.233	94.0031	245.22	136.136	384.25	222.864	444.788	15.876	92.5002	70.2689	192.707	113.766	46.4809	701.457	341.82
EC:2.7.1.92	5-dehydro-2-deoxygluconokinase	94.332	51.3287	34.8363	106.14	14.6533	76.4249	14.7685	12.2873	18.5834	18.0277	34.9067	114.819	47.7521	44.1469	23.4331	60.9891	24.2835	48.2248	24.1577	15.7617	30.8986	3.72213	18.3194	6.25053	27.1026	15.3824	18.0325	10.5068	36.5699	55.7982	27.396	16.0833	184.048	53.4621	18.2258	28.7453	58.4551	158.918	4.46013	4.63887
EC:2.7.1.95	Kanamycin kinase	46.8936	140.71	25.834	12.19	106.331	127.994	83.769	1.27513	204.231	265.105	9.14087	68.7674	52.6864	75.5974	23.0283	39.6918	14.0891	56.9491	130.36	341.361	117.753	103.633	150.318	65.1228	164.009	148.965	26.6689	384.471	18.063	19.5319	24.3649	235.439	273.282	75.8909	60.3836	146.436	7.41312	122.696	101.745	131.675
EC:2.7.10.1	Receptor protein-tyrosine kinase	0.084026	0	0	0	0	0	0	0	0	0	0	0.132892	0	0	0	0	0	0.167846	0	0	0	0	0	0	0	0	0	0	0	0	0	0	1.93186	0	0	0	0	0	0	0
EC:2.7.10.2	Non-specific protein-tyrosine kinase	10.9687	6.24871	0	7.372	0	56.7648	0	0	0	0	17.7866	46.9731	11.3811	0	0	0	0	0	0	0	0	0	0	0.624607	0	0	0	0	0	0	0	0	2.99547	2.7548	0	8.85147	3.20247	0	0	0
EC:2.7.11.1	Non-specific serine/threonine protein kinase	2313.96	3138.09	4991.31	3763.18	4464.38	3055.89	4263.14	3591.68	4539.52	4460.25	3273.49	2345.09	3083.81	2475.86	2904.85	2985.91	2439.66	4118.03	4697.08	5018.04	4977.36	4443.95	4761.82	4752.03	4770.85	4611.88	4383.56	4902.32	3734.56	4187.16	3805.39	4444.75	4911.26	3962.62	4654.57	3610.24	4066.47	3762.14	3332.9	4683.36
EC:2.7.11.17	Calcium/calmodulin-dependent protein kinase	0	0	0	0	0	0	0	0	0	0	0	0	0.0709104	0	0	0	0	0	0	0	0	0	0	0	0	0	0	0	0	0	0	0	0	0	0	0	0	0	0	0
EC:2.7.11.5	[Isocitrate dehydrogenase (NADP(+))] kinase	121.642	150.051	55.9101	152.017	0.258806	143.62	93.9256	2.83387	101.43	219.934	12.9686	152.522	64.4959	24.198	163.554	14.6927	167.531	64.9969	31.6067	12.1596	0.978526	1.96959	1.49041	5.13471	1.23927	0.359575	9.00879	9.01473	7.75506	4.20354	21.5683	14.552	11.1101	62.6021	76.28	45.2861	41.8396	181.423	0.752826	2.23445
EC:2.7.13.1	Protein-histidine pros-kinase	0.70441	0	0	0.375867	0	0	0	0	0	0	0	1.14287	0	0	0	0	0	0	0	0	0	0	0	0	0	0	0	0	0	0	0.177415	0	0.130238	0	0	0	0	0	0	0
EC:2.7.13.3	Histidine kinase	9336.02	10426.1	8721.64	8940.17	10333.4	9595.72	9875.29	9194.69	10158.5	11023.1	8111.49	9674.95	8854.95	6326.87	10382.4	7156.36	6627.69	9962.06	10259	10547.2	7012.17	10365.5	11372.8	9656.9	8513.34	9794.63	9062.55	11429	8712.31	10207.2	10455.7	8590.15	10969.3	10587.9	11638.6	9395.26	9638.7	11233.3	7200.89	9360.94
EC:2.7.14.1	Protein arginine kinase	63.7033	110.856	200.79	865.726	97.8638	48.2399	165.191	73.0114	105.125	101.824	57.5273	52.5554	51.1058	918.916	185.731	375.818	538.875	242.509	162.133	150.999	309.196	135.033	96.3853	207.589	88.7839	255.9	277.442	151.318	445.237	68.256	104.737	132.896	203.051	86.9351	52.4798	359.767	316.664	100.342	55.9277	90.3738
EC:2.7.2.1	Acetate kinase	861.996	920.82	1252.88	584.137	1551.47	1092.15	1503.79	1159.23	1592.25	1435.17	1406.53	889.295	1261.37	683.059	950.604	1058.86	841.347	1448.02	1508.31	1569.21	1810.12	1615.63	1553.82	1465.36	1540.3	1495.5	1411.41	1459.77	1179.2	1565.82	1299.29	1541.87	1388.06	1299.38	1504.43	1208.26	1344.59	1307.05	1595.25	1415.52
EC:2.7.2.11	Glutamate 5-kinase	1102.13	1335.54	1154.53	961.506	1511.82	1176.51	1436.17	1506.31	1364.66	1283.05	1214.4	1085.64	1228.34	1356.89	1312.79	1373.82	1405.21	1471.97	1338.7	1535.1	1676.55	1539.91	1544.72	1510.18	1516.87	1366.04	1573.93	1496.37	1484.26	1461.31	1487.33	1367.73	1253.91	1490.47	1515.6	1415.89	1448.32	1368.73	1321.42	1578.1
EC:2.7.2.15	Propionate kinase	44.895	109.478	48.0839	75.387	0.258806	89.1874	128.01	2.42941	102.559	225.96	3.60569	80.2682	35.8275	34.5282	162.724	25.9262	194.079	31.162	31.3745	12.5696	0.643127	2.06484	0.56501	3.69232	0.533269	0.185699	7.63102	9.50192	7.70659	2.5132	16.2459	22.2096	2.28654	33.959	75.6011	28.4729	13.3632	190.028	0.793138	1.48054
EC:2.7.2.2	Carbamate kinase	235.736	468.624	588.394	680.802	799.306	425.867	836.802	212.739	775.141	1030.41	314.126	421.205	322.045	471.666	544.471	505.738	394.804	620.24	766.467	639.212	500.32	847.982	652.528	534.709	543.071	753.753	450.634	749.387	574.256	320.779	557.796	543.634	867.467	336.379	495.911	443.936	684.444	742.312	248.295	560.244
EC:2.7.2.3	Phosphoglycerate kinase	1257.11	1387.53	1244.83	968.396	1535.24	1153.8	1464.15	1355.55	1394.52	1339.55	1390.3	1100.93	1362.76	1359.31	1327.6	1348.44	1408.35	1475.71	1468.65	1533.09	1678.98	1566.26	1553.38	1568.55	1550.82	1479.84	1552.07	1534.45	1490.05	1435.68	1474.57	1524.58	1380.01	1470.91	1560.32	1404.86	1510.51	1388.3	1382.57	1625.24
EC:2.7.2.4	Aspartate kinase	1838.12	1923.87	2646.02	2168.58	2103.26	1805.72	2043.72	2530.89	2574.87	2361.11	2469.7	1497.94	2097.44	1759.66	2245.21	2293.53	2243.53	1959.9	2168.45	2221.81	2332.88	2078.84	1989.66	1962.74	2443.13	2281.88	2196.96	2026.22	2015.34	2359.48	2107.49	2267.81	1904.8	2210.59	2096.14	1937.14	2190.16	2011.94	3072.08	2112.14
EC:2.7.2.7	Butyrate kinase	282.831	108.534	402.482	38.9154	110.997	147.643	137.798	329.534	368.282	237.145	752.678	30.6067	365.047	282.181	220.09	307.973	28.4071	160.733	461.238	322.883	24.8656	207.896	142.871	218.029	430.616	451.69	123.095	246.744	189.282	466.398	206.871	256.455	207.273	140.137	135.849	152.183	142.232	36.782	741.514	97.6533
EC:2.7.2.8	Acetylglutamate kinase	1041.84	1099.95	1124.22	963.729	1090.58	1049.83	1258.34	1380.04	1202.32	1111.64	1208.76	1065.76	1173.92	1325.58	1297.67	1441.23	1097.63	1390.29	1064.74	1217.28	1295.2	1352.78	1227.07	1184.27	1383.22	1170.96	1273.59	1289.58	1318.25	964.022	1241.91	1287.94	1209.01	1164.35	663.105	1239.81	1374.33	899.396	1305.39	1206.56
EC:2.7.3.2	Creatine kinase	0	0	0	0	0	0	0	0	0	0	0	0.044386	0	0	0	0	0	0	0	0	0	0	0	0	0	0	0	0	0	0	0	0	0.0868252	0	0	0	0	0	0	0
EC:2.7.3.3	Arginine kinase	0	0	0	0	0	0	0	0	0	0	0	0.044386	0	0	0	0	0	0	0	0	0	0	0	0	0	0	0	0	0	0	0	0	0	0	0	0	0	0	0	0
EC:2.7.3.9	Phosphoenolpyruvate--protein phosphotransferase	1100.26	1441.6	1242.08	1468.52	1942.83	1269.35	1720.64	1395.58	1507.91	1785.47	853.715	1261.38	1060.24	1218.31	1445.65	1006.65	1355.85	1426.67	1713.45	1775.08	1728.51	1605.3	1969.74	1855.16	1439.95	1658.96	1851.17	1613.71	1722.52	1672.66	1621.06	1361.14	1586.66	1890.14	2195.2	1472.6	1275.87	2075.23	792.24	1434.86
EC:2.7.4.1	Polyphosphate kinase	1167.25	1328.6	1385.87	1015.16	1510.43	1232.69	1278.35	1570.53	1389.1	1303.96	1177.59	1123.85	1161.12	1360.01	1421.19	1221.59	1389.19	1365.78	1289.06	1531.82	1541.99	1387.52	1537	1433.43	1529.29	1349.58	1534.04	1440.4	1419.96	1579.19	1368.31	1114.75	1611.42	1554.72	1512.5	1295.69	1341.79	1324.37	1430.4	1261.53
EC:2.7.4.14	UMP/CMP kinase	1431.03	1847.35	1842.15	1108.21	3043.46	1747.47	2558.6	1742.12	2393.76	2399.06	2000.25	1458.18	2011.51	1597.76	1847.42	1845.61	1579.93	2214.54	2689.29	2759.53	1931.73	2886.21	3068.34	2893.41	2365.25	2487.65	2406.07	2763.89	2373.07	2841.58	2412.59	2509.5	2627.09	2254.91	3181.41	2317.71	2099.09	2708.5	1825.91	2767.47
EC:2.7.4.16	Thiamine-phosphate kinase	1032.17	841.2	574.183	391.048	269.194	701.743	211.991	701.646	397.102	316.999	1027.93	689.999	993.791	352.055	786.399	965.2	453.342	374.418	292.524	308.511	533.386	248.092	199.443	317.106	491.959	266.916	154.527	445.086	313.078	419.624	585.217	601.156	127.339	443.703	326.166	346.858	494.622	354.54	817.125	598.348
EC:2.7.4.2	Phosphomevalonate kinase	66.1038	27.6221	28.997	82.4527	0.0956326	38.8067	5.38754	5.64921	16.8082	13.8966	8.11252	49.4165	32.7535	1.89493	1.27647	3.13522	11.8541	15.3273	7.15836	1.47539	227.149	3.69559	1.31613	1.04399	4.47043	2.29933	4.42482	0.92161	0.720736	5.57306	2.40664	1.81263	25.237	22.7038	61.2455	16.0113	29.7236	6.28976	0	3.84987
EC:2.7.4.22	UMP kinase	1261.44	1400.96	1304.1	969.775	1535.24	1187.64	1485.88	1510.45	1410.14	1345.53	1404.16	1103.11	1392.3	1360.83	1329.39	1538.11	1411.13	1506.88	1479.83	1554.48	1679.49	1575.58	1564.69	1577.21	1564.4	1498.83	1585.19	1539.76	1494.8	1482.98	1519.5	1553.51	1480.38	1500.17	1562.79	1438.29	1518.22	1388.39	1382.76	1625.24
EC:2.7.4.23	Ribose 1,5-bisphosphate phosphokinase	149.093	162.729	57.379	170.199	0.258806	234.265	93.8232	4.46582	100.64	214.944	46.9487	228.448	84.8592	49.9829	163.554	66.814	172.354	70.7318	32.8449	12.8276	0.978526	2.1169	7.71991	7.4993	4.72223	3.66321	21.5272	11.3695	12.2142	9.20696	23.0542	17.4953	20.3714	67.9634	78.4771	59.0257	51.7928	176.702	0.752826	3.71577
EC:2.7.4.26	Isopentenyl phosphate kinase	0	0	0	0	0	0	0	0	0	0	0	0.239206	0.141821	0	0	0	0	0.545501	0	0	0	0	0	0	0	0	0	0	0	0	0	0	0.17365	0	0	0	0.296525	0	0	0
EC:2.7.4.3	Adenylate kinase	1265.57	1400.9	1245.02	974.995	1535.24	1190.15	1484.46	1509.04	1408.37	1344.63	1403.97	1105.58	1394.09	1359.31	1327.6	1538.11	1409.17	1507.75	1478.13	1553.93	1678.98	1575.58	1563.26	1575.2	1563.03	1498.83	1584.6	1539.07	1494.41	1478.42	1516.93	1553.08	1384.85	1499.66	1560.59	1438.79	1519.11	1388.3	1382.76	1625.24
EC:2.7.4.6	Nucleoside-diphosphate kinase	1044.54	891.418	658.818	1210.76	306.387	722.227	338.762	813.659	450.089	381.829	391.322	735.063	550.293	1000.03	820.483	941.58	979.972	377.834	323.509	346.231	162.901	261.702	159.356	341.194	434.267	391.783	381.908	374.156	595.178	443.424	603.713	302.282	264.875	453.718	346.709	581.64	485.778	349.434	531.597	310.401
EC:2.7.4.7	Phosphomethylpyrimidine kinase	1080.8	1281.25	1189.92	929.698	1263.85	1053.13	1345.75	1390.37	1198.28	1116.81	1150.57	1066.04	1246.39	1362.16	1359.99	1297.83	1353.95	1409.28	1237.57	1233.45	1719.15	1380.31	1201.21	1215.58	1403.09	1323.06	1282.58	1291.7	1374.99	883.031	1313.06	1496.92	1195.32	1143.46	876.952	1300.28	1367.97	985.444	1286.28	1658.43
EC:2.7.4.8	Guanylate kinase	1305.97	1539.14	1268.35	973.433	1655.81	1311.77	1662.35	1510.14	1662.25	1640.41	1419.32	1168.99	1414.35	1384.05	1356.23	1558.3	1426.74	1585.02	1657.75	1926.41	2013.65	1824.8	1706.92	1772.71	1736.99	1693.29	1628.18	1944.31	1531.91	1506.34	1558.66	1805.43	1705.04	1571.45	1638.68	1551.43	1517.04	1490.14	1498.89	1844.07
EC:2.7.4.9	dTMP kinase	888.656	1028.51	507.834	1252.51	704.773	748.175	815.723	1009.06	569.831	633.562	804.432	841.094	901.924	924.905	781.046	925.894	1292.67	1077.24	681.251	719.11	1275.15	647.071	913.294	870.073	667.407	723.792	1148.04	726.329	909.643	911.304	889.547	792.232	645.723	1180.84	1221.28	956.895	1165.09	1001.72	488.438	816.665
EC:2.7.6.1	Ribose-phosphate diphosphokinase	1465.89	1607.03	1612.79	1234.5	1683.48	1404.97	1644.68	1920.78	1714.26	1700.89	1570.6	1340.58	1518.64	1504.96	1494.78	1605.74	1553.2	1650.05	1691.14	1752.43	2359.51	1685.05	1730.92	1661.03	1893.9	1872.65	1962.17	1685.93	1645.95	1630.83	1739.5	1664.81	1569.66	1961.17	1871.72	1591.99	1728.52	1578.58	1450.28	1710.57
EC:2.7.6.2	Thiamine diphosphokinase	346.488	588.874	1099.28	586.922	1364.43	640.48	1340.43	1136.22	1291.13	1108.66	1051.15	413.583	833.05	1181.28	736.302	824.396	971.349	1246.36	1340.09	1510.67	1318.54	1523.77	1470.8	1457.02	1476.21	1413.51	1525.46	1308.47	1328.96	1458.44	1103.41	1390.96	1267.04	1141.04	1310.92	1269.74	1147.23	1072.62	1327.19	1368.18
EC:2.7.6.3	2-amino-4-hydroxy-6-hydroxymethyldihydropteridine diphosphokinase	1307.62	1096.44	1424.22	949.309	1051	1022.42	957.428	1622.05	1008.07	809.826	1453.7	979.18	1294.51	1258.37	1286.11	1437.16	1103.22	1001.09	1146.5	945.225	1327.82	906.953	918.73	1001.91	1462.35	1099.88	1080.16	849.407	1324.3	1088.61	1236.35	1264.81	837.157	1080.28	744.557	983.433	1240.18	744.808	1598.77	1267.05
EC:2.7.6.5	GTP diphosphokinase	2324.83	2881.75	3155.11	2253.83	3736.74	2196.5	3374.25	3090.3	3743.47	3606.46	2633.49	2007.84	2491.6	2307.03	3115.1	2136.26	2196.71	2727.16	4058.3	3840.03	3658.35	3809.01	3523.57	3348.87	3788.51	3910.21	3044.14	3873.09	3214.16	2842.89	3548.11	3460.65	4251.54	3049.74	2784.35	2707.79	2509.98	2704.14	3218.73	3462.66
EC:2.7.7.1	Nicotinamide-nucleotide adenylyltransferase	54.5148	116.848	64.3561	90.7675	169.768	96.1296	108.819	4.9951	122.569	241.98	17.1963	100.748	41.0185	26.8468	174.492	20.6218	168.943	39.1955	106.054	21.0905	4.16481	24.039	8.82165	7.27622	12.4469	90.288	18.7137	14.3333	94.1328	16.5261	81.2095	19.1823	7.06192	43.3147	92.0262	35.3459	17.8211	206.065	2.64703	11.5902
EC:2.7.7.12	UDP-glucose--hexose-1-phosphate uridylyltransferase	261.126	627.439	735.742	265.773	1426.12	543.36	1226.84	621.657	1140.03	1300.67	448.613	445.857	476.845	1037.11	613.846	320.041	1110.2	771.756	1304.16	1171.14	1179.46	1240.9	1106.48	1130.53	1020.16	1280.84	1237.57	1018.12	1160.74	940.682	992.575	779.806	1214.28	973.185	1353.74	994.634	861.535	1158.08	493.222	824.605
EC:2.7.7.13	Mannose-1-phosphate guanylyltransferase	1157.44	522.092	1278.32	518.435	924.336	1157.92	788.22	1159.94	698.634	366.587	1288.63	969.466	1384.19	619.435	690.555	1683.69	229.063	977.035	741.408	810.067	935.004	667.501	671.212	864.752	1425.05	745.11	796.549	696.184	654.843	1412.05	759.251	1371.36	535.662	807.31	637.385	861.727	1029.62	409.575	1464.38	1247.98
EC:2.7.7.15	Choline-phosphate cytidylyltransferase	3.34595	1.76185	158.463	4.36444	0	8.7381	0.0455452	5.30385	3.64292	0.559311	8.81142	0.855028	11.0018	8.31079	3.98507	8.42826	2.66623	14.1201	1.1318	5.97381	0	1.17999	5.66809	1.40001	1.11172	2.5212	5.45356	4.537	1.64795	8.15016	1.05518	5.85068	0.195357	2.35217	2.40313	5.19502	75.0753	1.27786	23.289	1.77369
EC:2.7.7.18	Nicotinate-nucleotide adenylyltransferase	1261	1416.2	1288.46	1755.29	1408.94	1190.32	1511.59	1513.23	1429.78	1350.14	1414.94	1104.99	1403.57	1401.71	1373.78	1545.84	1415.88	1507.99	1417.59	1561.51	1687.75	1572.48	1583.61	1595.61	1563.61	1452.54	1622.04	1556.02	1425.29	1489.28	1469.6	1558.82	1397.64	1515.15	1587.6	1478.06	1520.83	1383.69	1384.61	1636.39
EC:2.7.7.19	Polynucleotide adenylyltransferase	1001.31	732.597	521.795	390.392	194.599	626.692	155.797	824.64	367.166	341.875	769.616	693.953	625.318	218.189	729.747	652.313	248.711	317.822	299.273	383.619	472.043	196.702	225.421	246.946	663.865	292.395	386.609	351.003	278.066	377.015	565.323	259.006	115.792	712.756	232.719	251.302	447.555	336.826	703.115	130.918
EC:2.7.7.2	FAD synthetase	1262.45	1399.51	1258.73	973.032	1517.79	1189.35	1482.05	1509.75	1409.13	1344.63	1591.09	1100.39	1564.93	1360.37	1337.98	1576.32	1409.68	1498.91	1477.01	1554.01	1678.98	1594.89	1555.7	1538.57	1585.72	1502.44	1584.94	1551.46	1497.71	1484.5	1515.64	1632.33	1380.66	1501.36	1571.4	1459.15	1494.62	1382.33	1430.22	1627.58
EC:2.7.7.23	UDP-N-acetylglucosamine diphosphorylase	922.309	1159.87	505.949	849.097	887.173	856.69	1035.89	999.844	778.003	915.711	595.639	894.995	780.312	1005.13	780.092	584.832	1302.12	1171.11	836.316	1081.19	1360.85	1028.23	1077.62	1145.12	845.509	938.366	1205.1	1126.44	915.169	878.258	934.878	967.501	808.52	1228.65	1248.26	1082.97	1096.74	1122.36	541.014	1098.23
EC:2.7.7.24	Glucose-1-phosphate thymidylyltransferase	1379.21	1416.25	1711.18	746.282	1490.4	1402.01	1420.49	1424.27	1432.33	1478.05	1502.61	1294.2	1521.62	726.673	1637.91	1475.57	664.349	1407.6	1295.08	1564.67	1275.82	1465.59	1517.37	1460.88	1516.41	1293.71	1425.55	1546.41	1229.63	1499.47	1413.37	1485.61	1299.95	1568.08	1393.74	1214.82	1427.54	1501.5	1851.54	1416.85
EC:2.7.7.27	Glucose-1-phosphate adenylyltransferase	694.047	1545.93	1712.73	643.299	3108.67	1482.87	2939.12	1210.66	2872.69	3091.6	1236.2	1225.81	1316.49	2305	1412.33	1346.58	2050.96	2390.38	2901.58	3097.14	1769.27	3100.95	3060.8	2705.18	2188.66	2876.55	2460.51	3150.91	2841.39	2339.67	2114.43	2631.01	3284.83	1862.89	2728.95	2601.67	1767.41	2579.12	1460.8	2309.68
EC:2.7.7.3	Pantetheine-phosphate adenylyltransferase	1260.94	1399.55	1259.52	974.974	1535.72	1186.92	1484.74	1509.04	1408.18	1344.63	1405.57	1100.53	1392.3	1359.31	1331.69	1538.11	1409.17	1507.05	1478.13	1554.44	1679.07	1575.68	1563.26	1575.2	1563.08	1504.25	1584.6	1539.32	1498.46	1479.45	1517.37	1553.08	1381.51	1499.28	1560.59	1438.83	1517.27	1388.57	1383.54	1625.24
EC:2.7.7.33	Glucose-1-phosphate cytidylyltransferase	287.67	265.473	462.159	193.436	326.06	395.051	248.876	138.46	346.514	338.613	369.355	451.031	251.56	240.257	305.793	219.963	69.2176	216.241	382.749	453.247	166.199	216.027	268.524	146.325	315.508	345.539	182.153	487.159	116.029	130.75	249.449	313.136	572.992	186.196	143.796	268.867	108.577	189.249	476.556	230.14
EC:2.7.7.38	3-deoxy-manno-octulosonate cytidylyltransferase	1098.11	922.282	766.869	426.821	348.859	767.989	311.35	886.33	434.096	330.685	885.64	728.664	867.525	1095.02	841.544	1227.78	975.933	508.346	310.519	430.605	538.166	292.846	242.918	504.067	510.09	381.059	444.536	461.192	645.666	519.035	643.65	642.434	126.55	484.037	325.865	635.96	491.404	354.307	771.9	602.174
EC:2.7.7.39	Glycerol-3-phosphate cytidylyltransferase	26.2393	49.1205	560.261	17.791	72.9796	27.7911	100.427	56.1591	230.118	130.823	72.4395	32.5984	40.1931	107.345	65.6914	61.5605	205.496	61.2849	81.3441	43.841	270.415	136.476	123.194	72.4267	61.0751	79.3046	48.735	89.7961	62.9371	164.057	122.067	108.65	277.689	51.1333	121.718	77.8683	116.935	52.863	244.183	23.3698
EC:2.7.7.4	Sulfate adenylyltransferase	1631.95	1038.95	1239.9	1331.65	1094.25	1858.51	716.228	741.812	1328.81	1308.75	1290.72	1819.92	1130	479.366	1030.34	1361.06	435.738	640.024	1340.83	1396.45	821.932	901.347	601.881	831.804	1267.08	1015.76	480.228	1309.8	664.98	956.354	807.16	854.612	1472.91	678.407	429.293	787.969	885.442	677.305	1645.35	647.511
EC:2.7.7.41	Phosphatidate cytidylyltransferase	1666.25	1895.13	1356.96	1110.26	1707.95	1352.4	1584.08	1878.2	1521.94	1558.48	1433.87	1304.69	1493.41	1386.53	1895.66	1578.68	1558.04	1590.12	1610.49	1593.06	1745.33	1599.1	1628.4	1620.13	1603.25	1564.01	1618.4	1685.56	1647.67	1485.7	1890.65	1583.96	1400.85	1778.59	1652.38	1495.42	1578.2	1508.09	1386.17	1686.46
EC:2.7.7.42	[Glutamate--ammonia-ligase] adenylyltransferase	737.508	639.988	127.309	375.502	170.5	494.272	123.667	631.71	120.007	267.088	139.36	677.015	291.153	38.0714	568.952	40.2656	230.26	162.003	143.858	132.152	454.891	25.1841	109.639	70.8077	257.101	155.688	309.314	168.449	164.898	16.0698	420.024	34.2398	97.9249	633.202	174.087	144.812	256.479	328.195	1.28709	64.4889
EC:2.7.7.43	N-acylneuraminate cytidylyltransferase	45.7866	13.5818	212.48	427.012	152.481	119.735	4.31359	182.767	46.8189	10.0249	427.997	60.4526	113.519	90.3065	151.797	158.247	8.54761	90.3753	44.0905	133.649	0.565986	69.8409	117.925	23.7828	151.906	61.1639	48.1143	44.7984	47.6437	128.987	16.6469	46.0452	24.7126	53.3443	28.7089	48.3446	66.4447	2.70234	296.272	16.9946
EC:2.7.7.46	Gentamicin 2''-nucleotidyltransferase	0	0	0	0	0	1.28115	0	0	2.27762	6.80426	0	0.637882	0.354552	0	0	0	0	0	0	0	0	0	0	0	0	0	0	0	0	0	0	0	0	0.890012	0	0	0	0	0	0
EC:2.7.7.47	Streptomycin 3''-adenylyltransferase	38.9589	84.8077	74.588	6.70546	275.003	158.446	177.816	141.472	200.335	244.552	200.026	63.2662	186.178	37.6032	21.7934	28.4643	70.3018	94.1833	225.895	319.675	124.852	198.061	343.675	388.997	170.226	195.958	302.441	249.471	92.6245	558.455	202.357	162.312	162.765	340.203	680.087	224.715	96.5585	446.124	72.4893	211.204
EC:2.7.7.49	RNA-directed DNA polymerase	496.714	517.677	609.33	208.674	192.083	279.603	156.663	530.593	252.076	236.291	212.923	238.581	249.433	135.993	765.734	105.902	131.769	145.315	115.257	126.617	52.9025	75.0407	133.177	60.2215	116.51	73.1091	150.102	177.604	185.805	179.558	250.468	103.583	53.5351	352.267	135.78	97.0953	91.4358	111.232	460.996	60.5774
EC:2.7.7.53	ATP adenylyltransferase	54.6677	35.4485	16.7175	60.5772	0	49.7894	6.85911	7.45406	2.87865	7.28056	25.1945	59.4166	25.5338	30.5281	0.830223	65.3192	20.0885	97.7034	16.2901	6.98598	137.08	2.29022	11.1665	27.3489	41.7955	5.16967	29.4245	6.19144	6.76144	11.4943	20.3921	10.122	21.6412	24.8991	58.9568	13.5431	43.3816	18.2358	0.242847	5.49648
EC:2.7.7.56	tRNA nucleotidyltransferase	757.709	710.486	289.572	1189.19	239.774	527.889	436.726	644.868	171.065	320.054	294.203	723.09	412.487	828.496	641.742	537.799	763.577	559.71	189.381	194.467	505.956	207.5	229.266	235.637	278.893	318.505	644.213	266.277	533.602	102.463	466.587	241.67	268.066	679.948	234.326	567.599	597.558	381.952	45.0238	188.491
EC:2.7.7.58	(2,3-dihydroxybenzoyl)adenylate synthase	62.1541	117.688	108.884	95.9212	17.7118	102.995	97.6603	4.02475	105.859	227.646	13.2733	116.33	50.763	25.1913	164.509	15.7707	168.786	47.5648	34.0444	12.7153	1.14623	7.2267	12.6981	9.06081	8.44053	1.12463	8.21554	22.372	8.14281	7.07713	24.5964	18.285	107.62	41.2207	77.6074	32.7117	65.7395	187.784	0.752826	5.35302
EC:2.7.7.59	[Protein-PII] uridylyltransferase	737.189	639.988	127.542	376.254	170.5	494.787	120.888	629.504	119.944	266.543	139.513	678.298	292.902	36.9456	569.118	40.2656	228.887	173.291	143.858	131.596	454.472	25.2882	109.382	71.0753	256.489	156.592	308.273	166.703	164.171	14.8527	418.56	34.2398	100.747	633.117	170.837	145.381	263.358	325.028	1.04424	64.0211
EC:2.7.7.6	DNA-directed RNA polymerase	4743.58	5406.05	4912.57	4635.76	5677.73	4402.61	5544.65	5744.72	5073.86	5035.76	4937.17	4319.01	5002.42	5237.2	5190.44	5716.16	5399.67	5828.63	5471.48	5631.96	6410.82	5785.06	5784.79	5560.71	5722.91	5615.59	5981.65	5716.03	5806	5103.34	5637.84	5606.54	5399.66	5588.91	5493.79	5355.59	5798.96	5069.88	5208.18	5814
EC:2.7.7.60	2-C-methyl-D-erythritol 4-phosphate cytidylyltransferase	1377.63	1561.87	1584.35	1387.24	1963.97	1301.34	1918.69	1843.69	1486.68	1380.58	1674.41	1216.75	1613.77	1636.76	1636.9	1878.1	1451.23	1822.46	1833.63	1941.96	1783.66	1903.62	1903.23	2019.78	1818.43	1837.88	1929.58	1733.72	2090.85	1795.41	1815.34	2067.88	1499.56	1665.11	1693.53	1624.41	1663.69	1659.82	1597.56	2151.74
EC:2.7.7.61	Citrate lyase holo-[acyl-carrier protein] synthase	14.9073	38.1228	99.6894	26.3	13.5177	49.729	67.0644	173.013	37.0771	42.4713	17.0885	9.91083	44.9363	237.232	41.6357	212.826	50.9359	41.2076	23.558	33.1239	11.9067	18.3135	38.4299	11.7828	52.0952	40.1423	51.2848	24.903	24.2346	72.7388	74.3249	51.5822	16.0627	62.0724	50.6772	57.5635	7.38347	172.177	12.1827	22.1808
EC:2.7.7.62	Adenosylcobinamide-phosphate guanylyltransferase	702.549	956.588	1162.31	859.893	1660.79	1211.63	1498.76	930.619	1460.12	1522.52	1196.11	1026.87	1265.52	1461.3	859.082	1274.28	1203.08	1382.91	1570.1	1554.23	1104.55	1583.23	1669.9	1716.61	1309.63	1523.66	1502.14	1518.47	1380.01	1779.55	1240.31	1510.34	1234.37	1267.81	2058.84	1504.84	1271.59	1662.86	1033.61	1717.62
EC:2.7.7.63	Lipoate--protein ligase	295.099	246.672	646.709	989.102	64.0218	211.133	353.396	201.572	239.674	334.304	616.541	179.345	331.321	827.554	339.005	788.646	757.713	695.163	257.105	204.979	408.908	279.487	219.62	255.503	234.285	336.268	410.688	169.742	370.048	324.082	137.187	353.443	296.997	134.824	336.47	520.454	800.383	308.5	687.56	209.536
EC:2.7.7.65	Diguanylate cyclase	335.923	291.623	111.433	314.748	1.72258	466.837	280.779	4.74899	202.394	438.538	108.732	592.352	237.769	64.995	330.636	71.4812	372.906	182.528	64.0968	29.1153	1.45395	26.7201	24.754	19.3713	10.1778	16.3102	53.966	31.4545	26.9004	5.63493	33.217	81.7473	50.5765	113.313	152.504	161.584	132.566	353.468	5.88515	27.0661
EC:2.7.7.66	Malonate decarboxylase holo-[acyl-carrier protein] synthase	84.7002	41.8734	7.53896	78.7115	0.0597704	78.4675	6.84681	0.643078	6.82209	14.2336	10.4674	92.4597	34.5309	4.82754	0.830223	2.10751	10.9719	37.5729	0.541714	0.086134	0.335399	0.0608991	4.17254	2.42794	4.1066	0.173876	3.42732	2.343	0.0300508	1.69034	6.02989	1.33166	10.9335	32.0277	1.06058	19.7289	32.3906	149.122	0.0403126	0.961299
EC:2.7.7.67	CDP-2,3-bis-(O-geranylgeranyl)-sn-glycerol synthase	0.30189	0	0	0	0	0	0	0	0	0	0	0	0.141821	0	0	0	0	0.545501	0	0	0	0	0	0	0	0	0	0	0	0	0	0	0.303888	0	0	0	0.296525	0	0	0
EC:2.7.7.68	2-phospho-L-lactate guanylyltransferase	3.55978	1.3625	0.326423	9.27138	0	4.67554	0	0	0	0	0.476087	7.36887	3.45688	0.198664	0	0	0.196046	3.14712	0	0	0	0	0	0	0	0	0	0	0	0	0	0	8.25577	0.678104	0	0.645816	4.86301	0	0	0
EC:2.7.7.7	DNA-directed DNA polymerase	12173.4	13425.2	12142.4	9602	14593.7	11554.4	14050.9	14632.6	13340.2	12812.6	13184.3	10745.6	13320.5	11955.9	13148.8	14466.4	12684	14486.5	14276.7	14746	15675.9	14677.9	14952.1	14753.2	14545.7	14267.7	14937.7	14550.7	13899.7	14343.6	14592.5	14474.7	12941	14498.1	15049.3	13438.3	14503.9	13461.3	13246	15342.9
EC:2.7.7.70	D-glycero-beta-D-manno-heptose 1-phosphate adenylyltransferase	273.662	317.631	66.0954	198.867	170.794	399.965	145.013	166.22	121.107	227.797	215.058	467.973	283.231	217.595	197.272	299.951	443.721	157.903	112.477	41.9623	294.18	40.2876	59.1183	40.3246	27.1812	118.589	112.965	70.0899	150.06	60.3398	135.905	75.0151	52.0048	112.347	227.242	146.632	199.699	234.709	21.5041	177.706
EC:2.7.7.71	D-glycero-alpha-D-manno-heptose 1-phosphate guanylyltransferase	84.8059	70.991	137.657	114.827	28.0419	82.853	23.5779	63.4257	53.6398	42.587	108.611	82.2515	93.3475	87.3183	107.597	24.0259	30.2303	41.6192	22.9195	34.5528	23.4779	38.0927	53.0908	13.8163	58.1198	43.6546	49.0246	62.6045	46.2395	28.1949	53.1216	35.3546	69.5904	70.544	22.1546	44.7262	37.2139	59.4586	34.0957	49.1307
EC:2.7.7.72	CCA tRNA nucleotidyltransferase	755.445	1070.47	813.436	849.189	1435.11	778.062	1361.14	754.86	1101.79	1223.63	624.92	720.289	714.385	1111.46	1113.93	587.757	1087.18	1328.86	1308.26	1179.3	825.23	1375	1412.18	1315.16	926.527	1211.72	1198.49	1251.15	1347.4	1038.54	1272.5	1062.83	1320.89	1073.59	1269.55	1172.48	1099.21	1273.72	619.357	1113.33
EC:2.7.7.73	Sulfur carrier protein ThiS adenylyltransferase	76.8003	192.144	248.042	132.642	251.892	126.757	320.446	85.4681	190.855	323.566	66.3825	145.678	81.7182	797.002	353.955	146.669	689.906	266.32	270.438	115.223	360.966	151.194	240.173	254.528	132.792	252.458	277.956	134.532	466.588	112.115	165.827	295.241	107.117	186.791	188.575	361.935	116.975	366.997	107.314	182.825
EC:2.7.7.74	1L-myo-inositol 1-phosphate cytidylyltransferase	1.10693	0.610776	0	0	0	0	0	0	0	0	0	0	0	0	0	0	0	0	0	0	0	0	0	0	0	0	0	0	0	0	0	0	0.17365	0	0	0	0.415135	0	0	0
EC:2.7.7.75	Molybdopterin adenylyltransferase	154.373	168.508	61.0629	188.541	168.931	201.852	105.175	3.0544	101.937	219.934	28.6985	243.404	117.094	28.2375	166.335	21.2806	167.531	75.7672	100.172	19.3043	0.978526	19.7188	3.18698	6.02701	5.80478	62.5375	18.032	9.56282	88.1653	4.60923	79.8492	16.3467	21.6846	72.6394	85.8925	66.1866	58.5636	200.862	1.04424	9.01734
EC:2.7.7.76	Molybdenum cofactor cytidylyltransferase	431.779	443.819	425.703	316.545	517.89	652.747	602.351	266.747	725.893	736.714	444.789	750.635	425.005	893.729	371.681	242.694	816.669	422.023	852.406	804.834	547.622	479.009	586.075	604.917	462.473	758.867	701.988	749.673	522.618	416.788	487.051	581.882	984.693	536.516	594.944	709.293	442.268	729.733	437.052	491.344
EC:2.7.7.77	Molybdenum cofactor guanylyltransferase	736.024	629.755	336.048	778.195	202.118	529.258	198.4	398.649	206.718	375.346	142.188	702.684	311.111	116.676	601.113	152.878	203.476	286.691	317.819	90.1831	72.3346	52.1593	108.788	80.2771	62.5064	229.298	80.9834	174.725	208.132	39.312	456.641	77.5635	247.347	375.219	137.503	163.86	388.142	313.376	6.79971	91.2696
EC:2.7.7.8	Polyribonucleotide nucleotidyltransferase	1261.09	1399.6	1230.16	972.719	1536.2	1187.18	1484.85	1508.82	1407.7	1344.63	1435.92	1098.65	1400.28	1359.15	1328.27	1540.81	1408.27	1512.93	1478.13	1554.56	1452	1572.56	1566.13	1575.2	1565.57	1509.68	1584.6	1539.56	1496.84	1481.19	1517.55	1556.15	1380.84	1499.7	1528.69	1438.52	1517.51	1384.57	1386.16	1625.24
EC:2.7.7.81	Pseudaminic acid cytidylyltransferase	0.654095	0.187931	0	0	0	0	0	0	0	0	0	0.0797353	0	0	0	0	0	0	0	0	0	0	0	0	0	0	0	0	0	0	0	0	0	0	0	0	0	0	0	0
EC:2.7.7.82	CMP-N,N'-diacetyllegionaminic acid synthase	37.9123	84.616	50.5955	6.01387	272.443	160.313	166.818	125.264	176.062	181.984	261.226	57.5314	187.658	46.6252	10.7929	28.9368	45.6003	94.2811	212.59	312.524	120.576	193.828	331.226	342.315	165.997	166.411	297.608	240.552	93.7392	512.681	189.288	170.1	155.504	337.378	655.223	200.862	85.1678	420.554	209.528	208.022
EC:2.7.7.83	UDP-N-acetylgalactosamine diphosphorylase	43.5899	139.68	0.0932636	4.07189	197.362	126.352	224.993	0	224.345	292.992	14.1684	75.168	68.0623	80.5253	21.5028	49.7682	21.4082	97.1412	184.724	381.212	120.324	409.065	187.754	290.621	227.098	225.273	69.4586	431.289	52.0073	19.8108	58.3252	267.193	339.052	75.1848	55.5695	163.201	54.9757	126.791	106.658	305.776
EC:2.7.7.85	Diadenylate cyclase	253.199	673.959	769.056	585.138	1265.31	496.1	1341.29	539.6	1034.26	1069.22	562.988	398.088	613.321	1132.02	565.738	967.787	1150.22	1201.25	1325.94	1181.44	1030.06	1367.14	1350.09	1249.63	884.757	1290.62	1170.83	1165.17	1195.97	1029.48	943.565	1049.5	1333.4	786.79	1317.57	1107.69	1088.24	1036.82	619.163	1209.53
EC:2.7.7.87	L-threonylcarbamoyladenylate synthase	1252.27	1370.05	1245.67	961.944	1536.79	1186.16	1487.7	1244.22	1403	1318.86	1383.57	1086.97	1390.17	1364.01	1329.76	1544.52	1377.36	1514.02	1478.13	1469.9	1428.01	1583.18	1533.75	1554.45	1386.58	1420.56	1332.94	1525.43	1496.21	1545.01	1504.58	1558.17	1380.27	1230.45	1540.18	1439.74	1519.83	1377.94	1383.69	1630.08
EC:2.7.7.9	UTP--glucose-1-phosphate uridylyltransferase	993.64	1132.34	670.12	614.352	499.268	870.01	883.802	941.788	616.607	856.53	466.832	966.063	713.012	941.604	816.756	781.909	1436.51	979.148	806.606	685.653	1333.19	413.516	636.294	662.288	467.294	748.821	1001.62	582.361	717.27	773.231	833.06	432.197	755.456	1132.29	1212.84	847.736	909.702	1031.4	328.378	573.657
EC:2.7.8.11	CDP-diacylglycerol--inositol 3-phosphatidyltransferase	0	0	0	0.313222	0	0	0	0	0	0	0	0.132892	0	0	0	0	0	0	0	0	0	0	0	0	0	0	0	0	0	0	0	0	1.43261	0	0	0	0	0	0	0
EC:2.7.8.12	CDP-glycerol glycerophosphotransferase	28.5789	64.3664	349.87	51.3685	153.072	67.8681	242.194	81.7742	555.295	272.806	45.1711	66.0474	47.5217	65.3274	139.664	98.159	563.593	94.6377	257.624	89.6667	83.4305	233.516	232.43	108.176	87.3564	248.851	81.506	162.114	124.832	369.593	289.852	197.057	667.859	136.596	162.955	151.969	193.631	91.2242	667.441	51.4041
EC:2.7.8.13	Phospho-N-acetylmuramoyl-pentapeptide-transferase	1272.52	1412.97	1269.31	985.874	1562.55	1191.74	1503.39	1516.41	1439.06	1372.39	1427.85	1120.94	1401.53	1363.4	1341.84	1544.52	1416.35	1512.86	1507.9	1567.46	1702.63	1583.64	1590.17	1595.83	1583.39	1537.11	1618.51	1546.4	1516.86	1546.81	1531.72	1556.74	1549.38	1521.21	1578.17	1450.98	1557.34	1395.81	1386.11	1629.14
EC:2.7.8.14	CDP-ribitol ribitolphosphotransferase	3.22016	15.3164	26.3157	9.96047	17.0346	14.9139	55.7929	7.6746	171.644	63.0982	13.8637	5.20937	9.1829	4.96661	23.0387	35.3947	189.773	12.4206	35.9466	17.7031	16.4899	92.3897	55.8326	40.3318	6.25991	62.317	17.6993	60.1686	13.1351	81.3055	91.3244	79.2534	3.77689	22.9284	103.129	53.8686	31.2537	34.2091	221.962	13.4098
EC:2.7.8.15	N-acetylglucosaminephosphotransferase	0	0	0	0	0	0	0	0	0	0	0	0	0	0	0	0	0	0.545501	0	0	0	0	0	0	0	0	0	0	0	0	0	0	0.0868252	0	0	0	0.296525	0	0	0
EC:2.7.8.20	Phosphatidylglycerol--membrane-oligosaccharide glycerophosphotransferase	102.403	168.468	260.299	568.763	60.5073	166.046	224.418	49.6348	273.548	359.443	41.3042	160.392	76.2482	44.3988	229.526	68.6143	233.523	91.1222	156.568	55.1722	471.006	139.4	139.672	65.0702	26.0897	180.518	61.7854	92.5565	74.1563	205.468	185.504	112.757	150.975	146.502	245.264	118.876	74.815	230.478	416.07	18.3247
EC:2.7.8.24	Phosphatidylcholine synthase	42.2646	18.1433	1.86527	36.4484	0	99.2615	2.77826	1.98481	0.189801	0.544341	25.1755	96.8252	27.8444	1.25821	0	0	1.13707	3.51093	0	0.555703	0.419249	0.520505	0.719757	1.02614	0.611871	1.04325	0.892401	1.74578	0.727037	1.21705	1.06449	0	12.3109	8.60344	2.9753	18.9186	13.1657	3.16751	0.242847	0.467785
EC:2.7.8.26	Adenosylcobinamide-GDP ribazoletransferase	654.987	844.844	944.435	825.476	1315.46	1047.27	1300.52	764.778	1168.46	1214.49	1019.45	967.504	1077.16	1343.76	815.288	1229.29	1129.38	1279.77	1263.94	1224.45	965.053	1357.18	1317.03	1355.2	1113.18	1252.96	1176.1	1251.97	1255.56	1210.42	999.71	1310.95	1050.84	903.578	1325.35	1284.75	1154.91	1197.41	948.274	1485.19
EC:2.7.8.28	2-phospho-L-lactate transferase	6.27679	3.10086	0.466318	14.5962	0	7.20499	0	0	0	0	0.38087	10.5583	5.05237	0	0	0	0	4.65774	0	0	0	0	0	0	0	0	0.198311	0	0	0	0	0	10.5132	2.11908	0	1.82348	5.9898	0	0	0
EC:2.7.8.33	N-acetylglucosaminephosphotransferase	118.313	395.991	213.541	930.552	278.038	161.55	444.346	448.817	260.118	337.883	238.323	162.837	267.594	920.295	300.731	391.459	1035.08	631.017	153.744	189.005	937.488	319.183	175.062	241.678	263.284	326.878	675.843	231.928	469.78	157.698	267.145	318.004	175.474	411.022	438.615	581.743	691.661	369.667	55.7577	354.974
EC:2.7.8.34	CDP-L-myo-inositol myo-inositolphosphotransferase	1.10693	0.610776	0	0	0	0	0	0	0	0	0	0.425255	0	0	0	0	0	0	0	0	0	0	0	0	0	0	0	0	0	0	0	0	0.694601	0	0	0	0.415135	0	0	0
EC:2.7.8.36	transferase	7.19504	3.66466	316.723	1.1276	0	0	0	4.85176	3.54296	0	83.4866	0.0797353	0	16.6216	0	10.301	3.76409	7.38525	1.93469	11.9079	0	1.56152	10.0766	0	0	0	0	6.90193	3.2959	4.39489	0	0	0	0	0	0	0	0	134.246	0
EC:2.7.8.37	Alpha-D-ribose 1-methylphosphonate 5-triphosphate synthase	582.619	649.71	291.35	702.578	1.03522	938.429	474.319	17.8633	402.78	866.401	296.838	908.977	365.295	208.516	669.409	306.338	721.96	549.649	131.728	57.1454	3.9141	71.8651	88.5631	58.2383	20.7245	21.5383	199.617	84.9408	40.2294	55.6921	94.1018	146.22	82.2964	271.345	327.274	336.774	289.724	718.662	9.32532	86.4342
EC:2.7.8.38	Archaetidylserine synthase	0	0	0	0	0	0	0	0	0	0	0	0	0	0	0	0	0	0.545501	0	0	0	0	0	0	0	0	0	0	0	0	0	0	0	0	0	0	0.296525	0	0	0
EC:2.7.8.39	Archaetidylinositol phosphate synthase	0.10063	0	0	0	0	0	0	0	0	0	0	0	0.283642	0	0	0	0	0.545501	0	0	0	0	0	0	0	0	0	0	0	0	0	0	0.0868252	0	0	0	0.296525	0	0	0
EC:2.7.8.41	Cardiolipin synthase (CMP-forming)	563.528	559.116	120.459	253.23	306.477	492.056	318.862	668.594	193.357	138.186	264.386	453.963	336.42	118.629	590.413	105.226	273.953	460.452	341.763	291.445	523.81	159.986	332.365	233.848	368.652	266.094	505.798	301.188	252.268	566.214	610.149	136.342	195.042	729.983	477.786	345.619	321.059	262.496	262.833	171.638
EC:2.7.8.5	CDP-diacylglycerol--glycerol-3-phosphate 3-phosphatidyltransferase	600.998	804.607	961.24	931.53	1627.08	928.483	1377.58	1112.11	1297.34	1327.93	1061.4	1037.59	1036.52	443.453	850.212	970.726	857.626	1334.9	1409.88	1464.72	1565.18	1414.1	1560.34	1237.08	1467.77	1417.61	1571	1232.93	1139.99	1216.82	1207.65	1211.55	1368.24	1544.98	1405.64	1036.47	1366.53	1319.87	1246.67	1332.72
EC:2.7.8.6	Undecaprenyl-phosphate galactose phosphotransferase	345.067	406.338	140.924	22.7894	18.9873	89.5379	143.058	368.465	65.2524	42.1311	22.2683	77.0692	27.1527	709.379	443.436	44.883	532.376	58.9821	69.0298	27.805	50.7291	149.385	85.6768	195.03	8.33086	140.12	222.293	153.062	346.069	75.5245	325.762	174.973	23.4862	202.751	23.3983	325.953	36.67	239.415	207.14	59.5904
EC:2.7.8.7	Holo-[acyl-carrier-protein] synthase	795.381	992.866	628.785	816.634	671.481	749.292	775.478	1083.42	564.538	644.287	423.01	845.353	591.354	1006.58	971.562	742.579	1298.68	574.981	834.362	675.742	1284.75	451.517	802.241	747.795	676.085	717.637	1095.52	582.159	812.699	818.724	862.698	548.164	730.2	1125.81	1195.19	757.921	740.167	1142.61	444.313	718.001
EC:2.7.8.8	CDP-diacylglycerol--serine O-phosphatidyltransferase	1066.51	1051.83	1177.72	900.769	953.558	822.073	978.181	1083.55	889.44	776.034	932.239	748.858	944.934	1179.38	1230.89	1288.13	1231.3	785.749	940.478	666.499	799.198	1015.18	893.948	981.65	834.717	928.686	820.371	728.272	1281.58	807.304	1108.64	959.879	935.311	767.738	638.124	832.499	777.131	721.88	1172.99	1076.67
EC:2.7.9.1	Pyruvate, phosphate dikinase	750.394	676.617	1047.44	353.878	1363.26	948.699	1248.39	719.59	1257.55	1061.29	1308.65	849.09	1161.03	530.643	739.872	1148.54	420.711	1238.43	1315.81	1400.99	703.805	1483.71	1443.11	1373.7	1291.13	1241.57	1042.14	1313.52	1047.17	1422.84	1035.83	1396.9	1228.94	882.372	1215.86	1064.26	1248.55	1023.84	1379.92	1392.99
EC:2.7.9.2	Pyruvate, water dikinase	626.663	748.892	181.379	328.137	3.99923	367.125	137.157	523.008	130.351	242.161	90.6028	380.389	263.269	196.335	589.535	348.916	438.977	387.988	88.6155	57.7471	329.669	18.7736	88.5266	103.808	60.6901	67.0575	113.11	192.437	96.5	65.5799	417.411	111.811	175.108	383.299	228.57	141.165	207.409	294.982	6.09546	231.241
EC:2.7.9.3	Selenide, water dikinase	276.382	565.688	514.762	302.997	825.013	482.544	951.962	423.385	847.021	1060.69	441.233	443.82	382.65	1061.63	475.376	561.834	842.944	808.517	886.334	922.44	552.257	1005.14	902.359	924.405	489.144	1016.89	896.999	868.369	974.597	509.024	618.844	748.345	950.895	621.177	758.916	815.349	588.949	897.374	483.314	717.037
EC:2.8.1.1	Thiosulfate sulfurtransferase	893.896	968.374	311.105	965.355	264.394	889.222	397.701	370.84	555.387	998.669	144.477	965.473	382.228	283.349	948.883	84.5509	511.769	334.251	586.077	418.25	176.882	136.304	210.01	115.542	186.508	409.13	90.3497	550.193	211.161	54.8016	491.96	300.009	541.248	507.691	329.451	336.483	408.057	748.701	109.063	191.946
EC:2.8.1.10	Thiazole synthase	718.662	558.336	736.331	467.986	845.858	1011.93	707.011	642.039	852.512	876.53	704.749	1121.09	822.789	1205.06	726.205	1018.23	809.915	724.18	937.902	833.694	1279.54	596.54	598.308	667.021	1014.28	806.714	667.679	825.812	859.524	666.073	652.134	925.253	959.793	529.889	517.947	958.119	813.398	617.772	909.965	752.957
EC:2.8.1.12	Molybdopterin synthase	726.858	603.312	204.257	773.81	169.289	537.327	113.465	366.495	114.415	235.902	106.015	692.874	325.704	39.1309	570.654	166.094	172.981	152.651	136.196	42.2469	67.5552	24.6636	74.9879	51.0879	44.6209	70.3271	43.4902	151.337	159.251	13.6695	393.785	33.4322	207.187	353.438	98.5261	141.443	219.636	280.864	1.4328	64.0601
EC:2.8.1.2	3-mercaptopyruvate sulfurtransferase	800.429	720.795	260.838	880.198	9.93144	677.012	226.895	368.226	258.524	539.27	131.159	819.477	324.912	240.278	762.332	54.9457	336.67	245.986	358.37	73.1913	68.5756	28.2119	82.4508	55.3527	18.3693	201.198	53.1311	163.927	108.795	33.3565	394.65	51.6454	266.84	402.227	200.943	194.217	390.068	454.217	6.31402	75.0265
EC:2.8.1.6	Biotin synthase	1143.8	1434.69	1288.09	1043.88	1662.26	1225.04	1568.4	1535.85	1483.06	1613.46	1109.44	1152.52	1225.38	2257.1	1441.45	1916.48	1661.6	1570.19	1736.35	1663.39	1225.53	1881.46	1386.98	1584.93	1469.68	1834.31	1363.59	1763.71	2085.68	1017.12	1466.67	1472.41	1872.54	1059.54	890.92	1634.15	1226.53	1112.43	1110.82	1419.23
EC:2.8.1.7	Cysteine desulfurase	2242.07	2714.58	2448.34	4143.17	3832.27	2940.11	3664.09	2169.11	3328.41	3493.34	2554.16	2838.38	2869.89	2035.68	2383.26	2830.06	2230.52	3475.99	3668.21	3923.13	3570.36	3860.8	4063.73	3527.22	3353.76	3460.22	3347.22	3953.06	2964.87	3326	3076.59	3360.93	4186.61	3077.81	3906.98	3180.21	3400.1	3455.25	2580.74	3454.17
EC:2.8.1.8	Lipoyl synthase	1074.17	724.383	645.092	857.771	267.331	731.659	148.22	677.824	388.691	322.515	805.692	761.492	716.665	222.394	766.543	816.175	197.422	304.173	291.441	307.933	84.9582	206.252	190.289	268.71	440.503	252.12	139.714	367.901	305.692	413.014	542.362	277.342	253.089	462.735	159.077	288.751	453.47	294.67	751.07	157.698
EC:2.8.2.1	Aryl sulfotransferase	0	0	0	0	0	0	0	0	0	0	0	0	0	0	0	0	0	0	0	0	0	0	0	0	0	0	0	0	0	0	0	0	0.130238	0	0	0	0	0	0	0
EC:2.8.2.22	Aryl-sulfate sulfotransferase	7.58649	1.59929	33.1585	2.80647	75.6005	9.01043	33.7554	107.526	15.546	3.02608	16.5568	2.63153	11.3265	92.5113	40.2418	153.129	27.8484	32.1304	1.56981	9.75577	19.9562	4.58773	108.118	2.0331	231.227	0.278201	151.142	78.3048	16.9574	100.503	82.8781	8.32735	5.8607	65.4671	42.2841	20.8196	18.0032	5.05444	5.91867	2.14947
EC:2.8.3.1	Propionate CoA-transferase	52.1464	74.9986	149.831	61.6641	61.7428	89.1986	159.375	30.9996	108.797	63.5958	215.001	96.0146	119.612	278.036	102.782	154.455	40.0213	417.897	48.6637	37.5068	928.174	208.54	157.31	90.8656	36.4769	53.4424	135.521	271.79	55.2063	283.2	119.377	192.492	201.645	78.2926	60.7956	230.214	306.974	77.1967	29.6191	135.683
EC:2.8.3.10	Citrate CoA-transferase	22.8319	43.3378	138.534	36.6364	13.7065	69.6085	71.394	174.968	37.699	42.9626	21.932	29.4372	53.014	230.869	60.9799	223.976	50.7693	69.4075	27.0919	34.3345	12.4098	20.4913	39.4412	14.0438	56.9351	60.1957	52.5471	25.4714	32.8136	65.1661	82.8032	62.9598	18.5372	71.7565	50.0822	60.9194	10.6156	175.525	14.4654	26.1702
EC:2.8.3.12	Glutaconate CoA-transferase	253.772	139.335	122.222	262.167	9.82147	284.371	7.167	16.1431	22.3118	13.6385	68.6708	288.571	129.175	50.0078	33.4995	5.17086	3.68567	50.4664	10.9372	6.8804	10.4812	7.44427	13.4183	7.3775	45.9214	17.6894	20.1127	14.2911	26.3187	3.68495	21.0397	27.9957	76.117	78.8296	10.528	77.2449	102.796	12.489	6.31402	28.8733
EC:2.8.3.13	Succinate--hydroxymethylglutarate CoA-transferase	4.0252	1.50345	0.559581	5.638	0	3.942	0	0	0	0	0	2.55153	0.992746	0	0	0	0	2.43377	0	0	0	0	0.308467	0	0	0	0	0	0	0	0	0	1.47603	0.932393	0	0.987718	1.42332	0	0	0
EC:2.8.3.15	Succinyl-CoA:(R)-benzylsuccinate CoA-transferase	0	0	0	0	0	0	0	0	0	0	0	0	0	0	0	0	0	0	0	0	0	0	0	0	0	0	0	0	0	0	0	0	0.217063	0	0	0	0	0	0	0
EC:2.8.3.16	Formyl-CoA transferase	541.178	331.804	117.182	865.811	2.70939	690.408	69.3654	268.111	106.257	234.951	163.799	855.794	308.041	12.3503	173.039	4.97083	164.244	156.692	32.3419	99.2601	229.679	2.97677	46.4403	31.5279	178.682	92.9657	267.621	23.8181	14.7104	9.22386	27.6688	8.76956	93.4907	427.41	82.4059	163.125	195.075	28.7492	1.24678	3.92394
EC:2.8.3.17	Cinnamoyl-CoA:phenyllactate CoA-transferase	0.150945	0.0469828	2.79791	2.38049	0.358622	0.09855	0.0910904	1.32321	0.379603	0.362894	0.152348	0.398676	0.744559	5.95993	2.2416	0.239558	0.0392092	0.881194	0.0386939	0.476317	0.419249	0.728707	0.873991	0.892295	0.47067	0.208651	0.247889	0.324797	0.339284	1.18324	0.798368	0	0.17365	0.508578	3.84501	0.113967	0	1.81	0.145708	0.233893
EC:2.8.3.18	Succinyl-CoA:acetate CoA-transferase	378.18	286.037	48.5493	1055.32	2.99868	300.698	120.57	155.344	41.3368	57.6661	71.5875	425.372	255.34	734.672	21.0358	198.035	743.005	172.485	134.229	32.1482	35.8038	71.1489	21.7562	122.746	22.5978	186.499	215.155	9.65255	288.349	47.8029	69.2176	113.017	79.188	124.093	154.796	373.186	180.193	36.4037	2.42847	170.176
EC:2.8.3.19	CoA:oxalate CoA-transferase	58.2144	136.235	69.2445	112.217	50.5855	106.708	89.6785	14.1879	134.569	229.077	17.736	110.788	59.1747	46.8848	223.787	22.2789	131.779	38.8216	61.6718	37.1198	37.3693	16.9773	20.0159	8.06055	25.1964	26.8582	22.9545	23.8181	52.8798	56.6042	30.0053	11.5693	191.652	64.4127	94.2384	76.7761	46.0995	40.6952	6.49227	18.5032
EC:2.8.3.20	Succinyl-CoA--D-citramalate CoA-transferase	0.10063	0.0469828	0	0	0	0.2628	0	0	0	0.408256	0	0	0.159548	0	0	0	0	0	0	0	0	0	0	0	0	0	0	0	0	0	0	0	0.0651189	0	0	0	0	0	0	0
EC:2.8.3.21	L-carnitine CoA-transferase	44.4603	109.161	47.5141	75.3532	0.348461	86.9155	87.0219	5.30032	98.0957	213.321	3.71995	79.9928	36.0314	20.2859	165.962	18.5143	157.775	30.0936	31.065	12.0734	0.643127	1.67447	1.5336	3.33139	0.533269	0.185699	6.75895	6.67173	8.19128	5.21775	9.6394	14.7279	2.28654	31.6022	76.4782	28.4444	17.989	32.3049	0.712513	1.62399
EC:2.8.3.22	Succinyl-CoA--L-malate CoA-transferase	2.54946	0.493319	0.652845	1.15892	0	0.16425	0	0	0	0	0	0.318941	0	0	0	0	0	0	0	0	0	0	0	0	0	0	0	0	4.50763	0	0	0	0.141091	0	0	0	0.177915	0	0	0
EC:2.8.3.5	3-oxoacid CoA-transferase	640.981	215.263	41.7159	1289.05	3.34714	759.69	119.404	3.84436	22.8647	36.4736	207.523	1003.38	437.512	43.6598	10.8137	174.892	72.4453	249.057	2.05077	7.39641	1.46737	39.5501	50.2555	16.9911	17.9984	14.1882	55.317	27.1376	13.9097	137.509	22.4696	54.6734	143.017	164.161	17.4097	222.262	308.999	310.778	3.72333	37.6302
EC:2.8.3.6	3-oxoadipate CoA-transferase	314.301	121.003	19.7989	244.701	0.119541	337.697	13.6481	1.28616	25.5536	58.8596	76.0467	492.188	181.956	9.65509	7.67957	1.27205	19.5129	84.9891	1.2769	1.00582	0.670798	0.902556	12.5711	4.14204	19.081	0.347751	7.87098	4.686	0.120203	3.71875	14.3218	2.95047	44.57	89.1664	2.44158	79.9543	102.974	298.243	0.0806252	1.9226
EC:2.8.3.8	Acetate CoA-transferase	110.693	189.619	261.099	127.455	38.2022	192.534	336.24	29.118	174.374	325.221	413.181	191.87	226.396	190.061	226.838	382.793	226.175	693.917	319.863	69.7674	476.742	231.713	233.758	104.69	69.0864	229.899	239.478	223.683	65.0455	455.508	93.6494	285.426	520.351	137.867	169.435	295.509	563.209	116.458	59.87	221.614
EC:2.8.3.9	Butyrate--acetoacetate CoA-transferase	66.5919	80.458	212.128	52.2142	38.0032	105.667	247.73	26.9273	76.2786	109.692	408.28	112.418	190.843	161.061	63.5744	369.249	61.9506	663.891	288.798	57.6939	476.099	230.064	224.796	101.225	68.5531	229.713	233.694	216.741	57.3389	448.431	83.5474	271.523	518.064	105.827	90.1133	266.837	549.549	82.0384	59.1575	220.341
EC:2.8.4.1	Coenzyme-B sulfoethylthiotransferase	0	0	0	0	0	0	0	0	0	0	0	0	0.425463	0	0	0	0	1.6365	0	0	0	0	0	0	0	0	0	0	0	0	0	0	0	0	0	0	0.889574	0	0	0
EC:2.8.4.2	Arsenate-mycothiol transferase	2.73412	0.892673	0.326423	7.70527	0	3.285	0	0	0	0	0	3.90703	1.98549	0	0	0	0	1.38473	0	0	0	0	0	0	0	0	0	0	0	0	0	0	0.694601	0.593341	0	0.645816	1.95706	0	0	0
EC:2.8.4.3	tRNA-2-methylthio-N(6)-dimethylallyladenosine synthase	1262.36	1401.95	1232.48	953.725	1535.98	1193.28	1482.77	1506.79	1391.56	1331.09	1446.78	1092.93	1403.69	1385.53	1328.03	1594.83	1408.89	1554.96	1475.46	1554.48	1452.34	1573.39	1573.04	1588.88	1565.81	1506.33	1594.65	1541.07	1495.24	1480.42	1525.65	1564.76	1380.45	1496.88	1506.4	1438.39	1519.4	1385.27	1394.91	1623.66
EC:2.8.4.4	[Ribosomal protein S12] (aspartate(89)-C(3))-methylthiotransferase	1039.5	1209.68	1063.66	382.794	1518.13	930.62	1355.72	1222.84	1175.29	1064.34	1316.48	697.006	1226.3	1339.76	1144.8	1501.32	1036.22	1434.06	1392.76	1436.76	1057.57	1553.63	1465.58	1541.11	1336.91	1364.45	1289.18	1507.13	1472.92	1388.72	1430.22	1530.63	1238.34	1136.39	1317.94	1343.25	1364.7	1300.14	1169.8	1613.3
EC:2.8.4.5	tRNA (N(6)-L-threonylcarbamoyladenosine(37)-C(2))-methylthiotransferase	715.483	800.561	1102.67	673.03	1365.12	919.517	1351.23	870.491	1268.46	1062.76	1311.43	774.519	1225.82	1282.6	755.491	1089.5	1145.52	1311.61	1324.71	1421.17	996.441	1545.72	1440.51	1492.19	1298.26	1342.07	1259.29	1367.09	1330.01	1459	1082.51	1507.69	1308.5	889.231	1325.17	1344.61	1235.88	1051.55	1381.87	1555.81
EC:2.9.1.1	L-seryl-tRNA(Sec) selenium transferase	174.05	223.294	196.181	228.96	220.462	183.22	237.087	20.833	198.955	342.177	55.0517	218.811	93.3504	156.425	213.959	112.718	236.562	153.158	266.472	55.928	236.177	65.7362	33.4399	36.8937	39.4262	236.529	67.5751	73.8506	179.966	61.6921	142.511	70.8184	88.5907	128.415	157.17	75.3549	109.166	394.536	33.9175	40.5539
EC:3.1.1.1	Carboxylesterase	146.643	83.0575	105.691	1322.82	0	157.439	116.049	158.697	16.1964	9.79814	82.985	172.582	142.524	706.318	3.19636	257.066	515.052	146.992	23.7193	27.137	0.503098	69.4182	28.9872	139.064	20.5683	106.203	249.724	8.40411	298.57	51.3188	61.0086	132.053	143.877	72.8538	7.71291	348.145	75.3274	9.32152	3.35129	11.4607
EC:3.1.1.11	Pectinesterase	311.94	59.904	752.773	144.446	426.241	407.089	194.398	495.521	258.838	73.6226	923.022	550.308	633.057	136.93	380.494	268.268	63.0884	216.218	105.09	277.861	323.302	194.131	118.899	224.484	466.471	145.29	179.772	153.516	146.589	511.274	129.977	622.135	126.001	186.551	113.209	249.998	130.009	214.954	1859.11	541.072
EC:3.1.1.15	L-arabinonolactonase	71.4221	38.189	7.01808	71.6966	0	52.8008	0.318817	0.441069	0	0	6.43022	68.1072	28.1631	0.529772	0.830223	0	0.705766	31.3663	0.386939	0.086134	0.335399	0.0608991	0.968074	1.5169	0.706005	0.173876	1.93354	0	0	1.69034	0.857358	0	7.5972	26.107	0.869705	15.3602	26.4008	0	0	0.857606
EC:3.1.1.17	Gluconolactonase	571.117	174.211	20.6112	364.743	0	778.068	0.506463	0.882138	0.632671	1.45158	174.553	1021.61	361.334	1.2251	2.40765	1.67691	2.08789	85.5249	1.16082	1.66711	0.670798	0.624606	3.13609	8.7445	1.41201	0	7.10847	0	4.50763	4.05682	3.31145	1.29218	113.655	115.956	2.38024	158.263	182.185	0	0	1.71521
EC:3.1.1.22	Hydroxybutyrate-dimer hydrolase	123.414	55.5256	10.2357	115.861	0	83.2856	0.364362	0.441069	0.253068	0	11.4196	98.2737	54.9673	0.794657	1.1208	0	0.980231	39.5488	0.580408	0.086134	0.335399	0.0608991	1.17372	1.65075	0.94134	0.382526	2.97467	0	0	2.12983	1.12348	0.143575	33.6447	40.771	1.28167	28.0105	49.1146	0	0	1.40336
EC:3.1.1.24	3-oxoadipate enol-lactonase	258.826	123.513	18.6662	243.056	0.0597704	413.013	7.14286	1.08415	10.689	21.8544	88.3172	418.413	131.633	5.48976	3.3624	0.636027	10.3446	73.5533	0.928652	0.086134	0.670798	0.373202	7.13896	5.19405	10.303	0.173876	6.48875	2.343	4.59778	3.58353	7.86304	1.15219	57.9085	81.4339	1.93029	84.2345	97.5667	149.122	0.0403126	1.8189
EC:3.1.1.29	Aminoacyl-tRNA hydrolase	1292.59	1495.87	1303.82	974.912	1728.6	1231.79	1647.83	1637.04	1606.53	1538.37	1573.8	1139.87	1462.5	1413.48	1378.16	1567.76	1448.38	1577.25	1663.82	1872.07	1769.96	1746.82	1810.49	1910.12	1667.14	1681.19	1892.72	1706.47	1589.46	1615.64	1648.57	1680.86	1552.1	1739.33	1939.97	1544.78	1592.95	1726.41	1447.7	1834.66
EC:3.1.1.3	Triacylglycerol lipase	114.936	118.28	294.669	167.426	68.3773	107.994	77.8641	71.0121	107.874	102.758	25.4672	151.539	79.4431	68.4233	156.165	21.6201	35.602	69.0336	37.1589	55.1837	32.7852	51.6169	91.4585	39.447	86.785	72.4505	93.2187	78.2589	60.5195	30.1557	66.4437	30.1866	291.414	103.442	30.3481	83.0633	53.7504	75.1152	28.7045	64.0343
EC:3.1.1.31	6-phosphogluconolactonase	649.207	510.341	932.583	610.455	887.547	816.915	679.757	772.613	610.905	620.726	772.842	1027.06	717.518	550.918	731.601	539.839	533.722	574.024	684.963	509.951	744.051	765.102	606.398	465.949	750.394	740.695	725.308	355.258	591.051	545.258	579.218	247.945	655.559	692.048	533.176	472.498	573.651	514.834	1000.47	420.087
EC:3.1.1.32	Phospholipase A(1)	147.723	155.585	213.158	174.418	0.258806	200.995	94.9959	13.188	108.397	228.145	66.0024	209.024	156.938	32.2439	167.29	122.962	169.345	78.6499	32.6031	18.98	0.643127	5.88639	12.9474	11.3866	14.3785	5.71494	15.6398	14.6073	9.38459	20.2983	23.4441	28.8679	33.7824	68.3906	80.2394	73.6074	66.2039	182.75	34.9335	19.4193
EC:3.1.1.4	Phospholipase A(2)	147.723	155.585	213.158	174.418	0.258806	200.995	94.9959	13.188	108.397	228.145	66.0024	209.024	156.938	32.2439	167.29	122.962	169.345	78.6499	32.6031	18.98	0.643127	5.88639	12.9474	11.3866	14.3785	5.71494	15.6398	14.6073	9.38459	20.2983	23.4441	28.8679	33.7824	68.3906	80.2394	73.6074	66.2039	182.75	34.9335	19.4193
EC:3.1.1.41	Cephalosporin-C deacetylase	32.2519	81.75	101.98	19.2569	278.9	145.53	166.826	130.953	185.619	184.24	171.894	53.9808	179.545	138.513	19.5352	28.0882	46.3649	88.1668	212.107	313.956	120.878	194.836	331.263	341.392	164.805	177.891	295.996	241.79	91.5387	530.328	188.986	158.722	156.481	331.931	667.567	201.608	93.0495	421.097	73.5341	207.837
EC:3.1.1.45	Carboxymethylenebutenolidase	1132.18	548.918	145.016	875.413	0.457841	1337.13	184.771	5.9434	205.115	442.381	274.677	1937.06	824.671	47.155	330.595	161.362	326.583	241.187	64.5677	28.5334	2.29245	4.98904	10.6375	19.8281	6.70846	1.10168	27.9331	15.9029	15.4132	12.7006	40.1668	31.3022	214.137	289.039	155.38	348.091	416.687	214.618	1.50565	5.87226
EC:3.1.1.5	Lysophospholipase	868.728	631.494	326.451	1025.9	382.101	1120.48	469.853	305.426	550.344	897.318	259.157	1486.38	634.844	155.84	377.793	91.8005	428.378	280.08	373.151	538.355	511.127	413.837	231.484	317.041	442.835	424.551	361.473	470.786	180.844	53.404	212.345	323.869	631.477	582.956	328.45	423.244	372.303	563.583	136.488	318.847
EC:3.1.1.53	Sialate O-acetylesterase	579.266	171.146	1946.02	111.223	480.174	586.169	218.538	1212.11	817.537	218.441	2459.73	317.426	1037.41	395.116	845.628	1061.12	95.5697	506.864	394.622	818.906	508.393	505.799	434.329	484.313	1207.45	551.302	457.888	581.021	445.601	1376.3	407.723	1062.16	81.4377	313.038	263.344	478.246	595.477	140.037	4511.75	738.349
EC:3.1.1.57	2-pyrone-4,6-dicarboxylate lactonase	3.91199	1.87931	0	2.38049	0	0.9198	0	0	0	0	0	2.93027	0.744559	0	0	0	0	2.39181	0	0	0	0.312303	0	0	0	0	0	0	0	0	1.10884	0	0.607776	0.0635723	0	0.341902	0.415135	0	0	0
EC:3.1.1.61	Protein-glutamate methylesterase	1216.44	596.556	148.048	1219.08	631.628	1352.99	654.824	61.3416	333.036	465.44	476.582	1976.6	1072.33	367.699	246.94	573.402	129.708	970.717	645.129	565.207	188.201	777.228	602.305	559.053	459.649	613.615	467.143	599.302	479.359	172.516	376.88	454.011	901.806	415.637	195.498	751.302	1115.6	423.273	180.727	545.685
EC:3.1.1.73	Feruloyl esterase	181.448	88.1237	28.0569	170.769	0	187.97	3.13488	0.918746	3.40567	10.6219	27.981	215.551	79.6558	1.82672	4.98134	0.0598896	5.69828	62.6558	0.928652	0.172268	0.670798	0.121798	1.97882	4.98213	1.41201	0.347751	4.38764	0.216396	1.96881	3.38069	2.80138	0.119885	26.829	60.7255	1.93029	41.9271	63.3578	6.42551	0.380298	1.8189
EC:3.1.1.74	Cutinase	0	0	0	0	0	0	0	0	0	0	0	0	0	0	0	0	0	0	0	0	0	0	0	0	0	0	0	0	0	0	0	0	8.50886	0	0	0	0	0	0	0
EC:3.1.1.75	Poly(3-hydroxybutyrate) depolymerase	334.507	113.446	16.9507	244.288	0	335.06	0.683178	0.441069	0.253068	0.725788	72.3588	480.604	194.788	0.9271	1.78498	6.46807	1.21549	61.5787	0.773877	0.919689	0.335399	0.529354	2.20194	3.16765	0.94134	0.382526	4.61074	0	0	2.4679	2.49845	0.789663	72.0041	73.0021	1.60209	90.0089	114.409	0	0	1.40336
EC:3.1.1.81	Quorum-quenching N-acyl-homoserine lactonase	0.452835	1.45647	59.269	0	0	0.9855	1.4119	1.41142	1.96128	0.907235	0	3.21599	0	1.52309	1.36987	0	1.96046	0	1.70253	0.555703	0.503098	0	1.43951	2.00766	1.36494	0	0.594934	0.690193	0.387753	1.65654	2.57252	0.430725	99.9792	0.974775	2.19715	0	0.948879	0.0905002	0	0
EC:3.1.1.83	Monoterpene epsilon-lactone hydrolase	0	0	0	0	0	0	0	0	0	0	0	0.451833	0	0	0	0	0	0	0	0	0	0	0	0	0	0	0	0	0	0	0	0	0	0	0	0	0	0	0	0
EC:3.1.1.85	Pimeloyl-[acyl-carrier protein] methyl ester esterase	376.123	227.801	744.978	187.105	286.903	433.167	113.945	500.863	615.801	381.123	862.405	217.305	439.876	332.018	501.599	270.378	184.323	221.853	403.761	513.551	33.6883	286.894	190.949	298.182	731.723	325.82	167.505	349.091	322.425	746.303	348.21	189.851	153.851	225.191	150.696	241.499	233.745	208.445	1311.31	102.075
EC:3.1.1.96	D-aminoacyl-tRNA deacylase	0	0	0	0	0	0	0	0	0	0	0	0	0.141821	0	0	0	0	0	0	0	0	0	0	0	0	0	0	0	0	0	0	0	0.0868252	0	0	0	0	0	0	0
EC:3.1.11.1	Exodeoxyribonuclease I	425.026	496.166	101.936	148.804	169.289	150.288	108.181	361.996	106.239	224.879	20.6687	144.8	75.4692	33.2703	566.752	32.8392	167.727	89.5654	133.178	39.5411	66.2974	23.6658	61.5989	44.5296	33.7155	69.11	35.6817	148.718	158.106	7.449	386.053	31.4221	43.1052	283.403	90.7903	51.6622	73.617	276.836	1.04424	61.7211
EC:3.1.11.2	Exodeoxyribonuclease III	1959.8	1894.3	1312.98	1276.99	1536.27	1630.98	1479.75	1884.52	1422.86	1353.11	1288.52	1728.5	1479.53	1370.19	1729.3	1523.05	1411.49	1610.24	1512.01	1574.79	1745.48	1556.07	1586.25	1594.81	1558.56	1509.19	1580.78	1653.99	1565.52	1483.13	1827.54	1483.94	1476.79	1810.83	1565.08	1535.81	1662.43	1467.4	1310.61	1668.32
EC:3.1.11.5	Exodeoxyribonuclease V	1501.77	1753.28	1510.16	1347.2	2229.08	1516.21	1766.1	1472.56	1861.73	2031.96	1551.81	1180.36	1524.31	1463.57	1708.07	1209.06	1730.32	1753.76	1910.1	1828.96	1261.36	1807.85	1887.98	1834.98	1569.73	1775.37	1683.88	1823.78	1783.96	2109.72	1819.97	1519.84	1607.99	1724.86	2328.01	1676.57	1544.02	2154.39	1489.05	1564.15
EC:3.1.11.6	Exodeoxyribonuclease VII	2217.44	2446.55	2481.88	1930.08	3069.57	2291.8	2966.92	2662.16	2814.34	2686.58	2811.32	2154.74	2762.4	2736.14	2255.15	3117.58	2819.56	3011.58	2924.3	3094.64	3311.81	3148.44	3108.77	3112.07	3137.52	3001.16	3182.35	2987.66	2924.85	2970.35	2812.25	3081.25	2745.83	2830.75	3126.61	2872.7	3032.22	2704.47	2767.86	3201.96
EC:3.1.12.1	5' to 3' exodeoxyribonuclease (nucleoside 3'-phosphate-forming)	552.922	652.844	503.524	133.124	720.177	392.491	565.576	802.503	605.516	502.376	397.081	204.021	346.176	928.269	879.383	519.917	618.52	578.412	939.306	652.755	609.218	573.757	765.119	896.263	644.3	820.514	782.926	710.675	885.511	1016.02	880.276	583.507	540.99	748.748	902.145	742.292	466.385	768.867	291.319	640.268
EC:3.1.13.1	Exoribonuclease II	453.395	525.686	109.607	185.096	169.424	206.309	110.823	364.069	106.112	224.879	45.3425	245.266	119.233	62.9044	567.292	90.7123	179.098	158.697	136.893	41.0958	66.6328	24.5595	69.199	58.9401	38.1398	73.0396	50.9516	151.134	153.599	14.109	397.866	41.8313	25.3169	298.702	93.4452	67.2503	82.8787	278.058	1.04424	63.5143
EC:3.1.13.3	Oligonucleotidase	528.084	760.036	1134.35	605.047	1366.41	696.563	1411.17	877.331	1288.81	1077.54	1300.75	427.217	1111.06	1318.99	758.898	1500.54	1178.91	1364.23	1356.98	1437.65	1224.26	1550.7	1460.45	1504.39	1308.47	1356.42	1274.04	1375.62	1343.28	1462.67	1103.82	1527.02	1286.58	870.104	1387.33	1294.51	1262.16	1061.92	1385.17	1560.76
EC:3.1.13.5	Ribonuclease D	533.347	313.394	80.0789	383.402	170.156	631.843	162.243	537.916	124.33	289.988	208.818	902.775	354.462	33.9656	167.954	382.136	279.598	104.376	113.425	198.631	619.027	27.11	94.2589	52.7164	407.386	239.415	548.279	45.6355	100.918	16.9318	127.607	22.5025	118.543	677.957	188.712	170.847	354.006	260.184	10.0539	20.595
EC:3.1.2.1	Acetyl-CoA hydrolase	2.61638	0.892673	0.326423	7.76791	0	3.44925	0	0	0	0	0	4.22597	1.98549	0	0	0	0	0.881194	0	0	0	0	0	0	0	0	0	0	0	0	0	0	1.97527	0.593341	0	0.645816	3.20247	0	0	0
EC:3.1.2.12	S-formylglutathione hydrolase	368.393	214.455	66.8392	310.095	0.393289	377.042	96.279	2.87797	107.955	237.973	61.8342	526.94	220.7	27.3269	170.445	21.0925	177.108	94.0465	33.4446	13.3504	0.978526	2.2819	10.4411	6.78546	12.7137	0.776876	13.2021	9.34643	12.4866	5.03519	23.9559	15.593	69.6229	110.779	78.3375	107.601	127.417	184.013	0.752826	2.7802
EC:3.1.2.20	Acyl-CoA hydrolase	47.0445	27.344	64.3052	46.4665	0	38.3688	1.4119	1.85249	1.96128	0.907235	4.53235	42.5255	17.2312	2.25153	2.20009	0	2.86227	25.3448	2.08947	0.952634	0.838497	0	2.00504	3.16765	2.07095	0	2.03269	0.690193	0.387753	3.34688	3.28218	0.430725	104.928	20.2584	3.84501	9.95316	17.7322	0.0905002	0	0.857606
EC:3.1.2.21	Dodecanoyl-[acyl-carrier-protein] hydrolase	0.291827	0.888914	16.2666	20.372	152.271	1.26998	38.1651	13.5884	16.998	13.8966	13.3685	17.4958	6.70564	1.29893	0.653801	6.90826	11.0699	27.972	34.1667	1.91202	236.875	32.6529	1.77883	1.25234	137.952	13.2883	15.3319	10.4625	11.6263	4.62647	42.5911	7.05312	68.0132	3.50495	61.3828	2.87958	3.96157	8.00927	1.2628	4.81117
EC:3.1.2.23	4-hydroxybenzoyl-CoA thioesterase	89.4827	42.5899	7.78751	85.0399	0	94.3242	0.318817	0.441069	0	0	13.6732	104.035	37.1571	8.07902	1.1208	13.9543	1.33311	33.2965	0.386939	0	0.335399	0	9.56249	2.14151	25.6515	0	16.3607	0	4.53768	6.18665	1.03477	0	17.7809	30.5147	4.25697	21.6538	35.1678	0.0678751	0	0.857606
EC:3.1.2.26	Bile-acid-CoA hydrolase	0	0	0	0	0	0	0	0	0	0	0	0	0	0	3.23787	0	0	0	0	0	0	0	0	0	0	0	0	0	0.387753	0	0	0	0	0	0	0	0	0	0	0
EC:3.1.2.28	1,4-dihydroxy-2-naphthoyl-CoA hydrolase	112.109	136.528	54.1148	138.248	0.408232	131.422	94.8593	4.22323	102.063	219.934	16.7267	121.136	93.5752	26.5157	163.014	146.719	167.923	46.261	31.4132	13.2642	1.02045	2.27305	2.99008	4.10857	1.68641	0.637776	11.0415	9.72522	9.20913	5.65724	21.7755	17.2082	29.0504	55.482	78.3169	45.0077	85.1815	182.716	4.63838	5.08015
EC:3.1.2.29	Fluoroacetyl-CoA thioesterase	0.0588685	0	0	0	0	0	0	0	0	0	0	0	0	0	0	0	0	0.167846	0	0	0	0	0	0	0	0	0	0	0	0	0	0	0.217063	0	0	0	0	0	0	0
EC:3.1.2.30	(3S)-malyl-CoA thioesterase	0	0	0	0.689089	0	0	0	0	0	0	0	0.265784	0	0	0	0	0	0	0	0	0	0	0	0	0	0	0	0	0	0	0	0	0	0	0	0	0	0	0	0
EC:3.1.2.4	3-hydroxyisobutyryl-CoA hydrolase	5.90346	2.1457	0.466318	5.34545	0	2.70454	0	0	0.189801	0	2.28522	2.75539	0.94559	0	0	0	0	1.53873	0	0	0	0	0.154234	0	0	0	0	0	0	0	0	0	1.09964	0.932393	0.137322	0.797772	1.66054	0	0	0
EC:3.1.2.6	Hydroxyacylglutathione hydrolase	424.289	256.429	110.498	366.456	169.065	481.548	106.47	4.07239	108.034	229.827	95.9982	653.019	283.684	29.3632	174.918	22.7628	168.041	108.397	100.559	20.4554	0.978526	19.875	10.0041	7.67776	14.3098	63.1516	22.5024	9.62372	93.0263	5.75021	80.8174	17.3877	84.3802	124.807	87.4488	140.183	153.748	201.291	10.0296	10.5439
EC:3.1.21.1	Deoxyribonuclease I	354.451	469.166	97.8554	78.548	0.617428	100.214	99.2544	363.408	105.796	224.879	24.5154	87.8202	39.1691	58.3351	563.68	89.7541	178.392	101.189	67.9402	33.865	66.2974	6.43709	66.5344	55.8617	32.8683	10.6878	39.9949	150.585	77.696	12.0129	337.619	40.0366	12.2172	262.537	82.9629	30.6098	40.2283	258.555	0.752826	55.8738
EC:3.1.21.2	Deoxyribonuclease IV	319.486	782.972	1085.77	651.851	1348.29	649.232	1329.5	757.562	1176.23	1225.2	1249.81	488.763	968.547	1264.11	918.727	1223.44	1337.17	1286.53	1250.3	1322.46	1185.09	1420.1	1424.98	1262.36	1087.01	1250.53	1261.66	1238.88	1274.1	1302.76	934.493	1221.75	1278.98	886.77	1466.96	1195.86	1126.03	1222.48	1382.62	1241.04
EC:3.1.21.3	Type I site-specific deoxyribonuclease	3097.52	3867.57	4733.26	963.857	5571.83	2387.55	4443.56	5159.67	4289.21	3451.58	4647.48	1845.64	3728.32	3859.97	4437.22	3394.12	3578.4	4006.05	4372.28	5121.46	4604.64	5275.69	5702.03	5826.3	4363.43	4511.24	4574.46	5067.66	5290.06	4858.8	4553.05	6186.4	4142.45	4205.21	4926.93	4147.77	3886.93	4711.23	4919.26	6164.72
EC:3.1.21.4	Type II site-specific deoxyribonuclease	154.244	179.901	277.092	11.6594	253.619	168.64	54.325	392.607	268.856	80.6106	480.432	33.694	232.267	255.32	210.387	150.758	276.974	134.101	180.985	258.762	55.5337	179.623	119.098	154.999	508.339	181.352	134.391	218.578	138.753	411.736	190.885	164.597	86.7817	89.0215	198.651	111.785	143.319	42.936	683.389	211.702
EC:3.1.21.5	Type III site-specific deoxyribonuclease	253.863	350.613	209.416	155.697	873.584	471.222	516.387	373.527	401.355	441.025	320.404	287.423	416.739	125.429	301.828	162.946	77.5217	362.675	719.967	938.391	528.337	571.758	725.151	688.55	646.565	497.545	561.405	745.627	443.638	749.937	471.724	773.515	590.941	532.241	825.005	516.531	314.776	729.443	335.133	811.499
EC:3.1.21.7	Deoxyribonuclease V	48.3396	111.853	109.653	81.2167	0.258806	92.0023	95.3681	3.80422	103.518	220.841	6.53839	85.6317	37.5417	27.4428	164.799	14.6927	168.786	43.5478	33.1544	12.6292	1.14623	2.34227	1.96185	5.83383	1.89821	0.185699	8.90963	9.70492	8.09434	4.16974	23.5053	17.4235	105.667	37.1097	77.6074	29.7106	19.1751	181.63	0.752826	1.71443
EC:3.1.22.1	Deoxyribonuclease II	0.905669	0.281897	0	1.19025	0	1.971	0	0	0.506137	0	0	1.3555	0.602739	0	0	0	0	0	0	0	0	0	0	0	0	0	0	0	0	0	0	0	0.434126	0	0	0.607827	0.47444	0	0	0
EC:3.1.22.4	Crossover junction endodeoxyribonuclease	1195.78	1213.99	844.492	516.034	808.86	1027.49	870.961	1326.14	751.224	850.455	1253.23	929.345	1230.11	1134.16	1159.06	1307.2	1270.93	1198.31	769.555	950.484	1189.48	727.621	954.601	1063.1	1025.68	823.607	1227.9	865.422	986.605	1181.07	960.618	1093.91	385.394	1258.86	1272.22	1106.15	1253.67	1192.34	983.604	1140.29
EC:3.1.26.11	Ribonuclease Z	558.447	699.902	1363.49	1152.04	1302.68	758.359	1293.89	846.971	1537.18	1528.11	1216.3	627.297	889.248	1274.79	985.203	838.213	1097.3	741.35	1501.28	1386.36	1169.39	1369.79	1295.73	1373.1	1303	1482.47	1112.23	1224.99	1353.99	1078.43	1058.7	1361.33	1567.92	869.035	1114.08	1024.88	610.008	1161.79	1384.29	1261.42
EC:3.1.26.12	Ribonuclease E	739.772	644.216	130.993	381.328	170.978	499.758	126.536	633.342	119.88	267.088	150.329	680.931	294.876	67.4406	568.952	97.1804	241.199	205.182	147.379	133.422	454.975	26.121	116.22	83.6567	260.631	165.077	322.899	171.048	166.109	21.2084	431.245	44.3618	98.2144	633.668	176.285	145.989	260.393	329.281	1.67564	65.9702
EC:3.1.26.3	Ribonuclease III	1261.19	1399.75	1243.28	969.783	1533.31	1187.43	1484.59	1509.04	1405.65	1344.64	1402.61	1101.69	1392.33	1361.56	1326.29	1538.11	1409.17	1507.2	1478.13	1553.93	1678.85	1575.67	1565.32	1575.2	1566.43	1498.83	1585.87	1538.45	1493.46	1478.42	1518.3	1553.33	1378.39	1498.11	1560.59	1438.29	1517.99	1388.3	1380.04	1625.1
EC:3.1.26.4	Ribonuclease H	2531.6	2807.44	2679.41	3119.99	3105.18	2406.71	3075.75	3037.27	3042.15	2750.35	2815.8	2235.19	2800.15	2727.77	2709.94	3091.8	3176.04	3038.31	3031.87	3135.26	3598.38	3213.21	3233.78	3164.43	3151.05	3105.59	3203.75	3087.38	3005.57	3114.61	3111.75	3129.07	2965.85	3050.18	3199.7	2916.08	3046.75	2794.82	3210.81	3259.67
EC:3.1.26.5	Ribonuclease P	928.952	1021.21	1194.53	939.28	1534.73	1157.04	1477.54	1146.16	1402.69	1335.86	1378.32	1060.86	1375.26	1323.81	926.645	1466.64	1380.43	1449.89	1443.54	1531.58	1607.23	1569.85	1493.7	1532.96	1530.72	1488.57	1550.39	1396.7	1427.53	1466.21	1193.84	1530.65	1368.96	1263.84	1547.58	1428.15	1414.45	1281.13	1378.98	1564.06
EC:3.1.26.8	Ribonuclease M5	140.708	385.842	373.359	461.264	556.578	233.969	668.436	368.024	454.908	366.995	417.678	136.151	422.001	887.927	235.963	408.718	1019.68	804.715	505.645	575.166	790.703	595.566	771.478	772.385	354.696	561.439	819.439	533.442	701.366	841.312	445.924	654.941	374.835	535.05	1002.93	783.927	558.59	668.864	425.419	710.66
EC:3.1.27.1	Ribonuclease T(2)	200.908	49.7275	6.7672	112.153	168.672	244.865	10.9309	0.220534	2.72808	2.132	61.7706	384.373	138.155	1.92042	4.15112	0	0.235255	15.0344	68.5268	7.66751	0	17.8101	6.29428	1.5169	11.9136	62.3518	8.46542	0.487195	80.4403	0.338069	56.9059	2.26131	35.7472	31.0266	9.93294	55.901	59.6709	19.0955	0.291416	6.78289
[truncated: 919 more rows]
