# Supplementary material for: Gut microbiome in PCOS associates to serum metabolomics: a cross-sectional study
Source: Sci Rep. 2022 Dec 23;12:22184. doi: 10.1038/s41598-022-25041-4 (PMC9789036; doi:10.1038/s41598-022-25041-4)
Supplement: Supplementary file 6 — Supplementary Information 6. [file 41598_2022_25041_MOESM6_ESM.xlsx]

## Sheet: unweighted_unifrac_distance
	PCOS1	PCOS2	PCOS3	PCOS4	PCOS5	PCOS6	PCOS7	PCOS8	PCOS9	PCOS10	PCOS11	PCOS12	PCOS13	PCOS14	PCOS15	PCOS16	PCOS17	PCOS18	PCOS19	PCOS20	HC1	HC2	HC3	HC4	HC5	HC6	HC7	HC8	HC9	HC10	HC11	HC12	HC13	HC14	HC15	HC16	HC17	HC18	HC19	HC20
PCOS1	0	0.484589	0.601475	0.551495	0.759702	0.537388	0.702195	0.720451	0.638367	0.728038	0.625972	0.629019	0.609247	0.713122	0.729691	0.723541	0.694367	0.646086	0.718736	0.691281	0.765259	0.697947	0.673301	0.687784	0.710066	0.722385	0.648563	0.683352	0.733114	0.714852	0.658971	0.680351	0.594233	0.555203	0.682722	0.617929	0.603825	0.693657	0.742575	0.706784
PCOS2	0.484589	0	0.589331	0.59139	0.737804	0.566943	0.656665	0.684794	0.608794	0.688002	0.575023	0.613682	0.608625	0.700573	0.705766	0.672023	0.63882	0.607065	0.674012	0.629637	0.702777	0.666987	0.631944	0.636123	0.666069	0.672971	0.606811	0.617336	0.679654	0.699173	0.619214	0.632555	0.650807	0.542424	0.614182	0.570845	0.601006	0.62194	0.707394	0.638277
PCOS3	0.601475	0.589331	0	0.579211	0.676007	0.64187	0.68813	0.637806	0.526906	0.623064	0.635745	0.714061	0.682706	0.5913	0.610494	0.752083	0.665213	0.707034	0.644429	0.67117	0.700775	0.705654	0.665593	0.688994	0.687042	0.709035	0.632098	0.676288	0.68936	0.666054	0.65039	0.686387	0.717244	0.477578	0.599804	0.646169	0.677749	0.643547	0.749499	0.700009
PCOS4	0.551495	0.59139	0.579211	0	0.78112	0.537241	0.734856	0.741589	0.650054	0.745438	0.676445	0.636607	0.641516	0.708512	0.717286	0.772774	0.725274	0.704341	0.751114	0.727834	0.795089	0.738094	0.729254	0.739304	0.731274	0.76386	0.683921	0.734675	0.745939	0.727479	0.707444	0.738586	0.635802	0.583741	0.705776	0.654777	0.676653	0.754615	0.802934	0.74884
PCOS5	0.759702	0.737804	0.676007	0.78112	0	0.757492	0.689512	0.65427	0.666518	0.616238	0.695566	0.815349	0.768443	0.676831	0.626031	0.735451	0.709746	0.7721	0.557412	0.617157	0.591335	0.703344	0.655741	0.703485	0.648807	0.641204	0.658156	0.602444	0.580326	0.649295	0.676072	0.667941	0.784375	0.607063	0.6405	0.714293	0.791337	0.612057	0.678965	0.697878
PCOS6	0.537388	0.566943	0.64187	0.537241	0.757492	0	0.664332	0.69928	0.616275	0.709298	0.602942	0.607346	0.519936	0.702454	0.731451	0.660114	0.655575	0.614876	0.688305	0.642783	0.721346	0.64582	0.641153	0.657363	0.62477	0.66003	0.592027	0.654172	0.707899	0.668443	0.586589	0.65002	0.581848	0.545148	0.676728	0.553105	0.602241	0.68942	0.741025	0.664803
PCOS7	0.702195	0.656665	0.68813	0.734856	0.689512	0.664332	0	0.675324	0.625837	0.686925	0.635972	0.725469	0.599316	0.646405	0.723427	0.590326	0.621924	0.583857	0.600713	0.577073	0.680549	0.477176	0.548651	0.537233	0.602259	0.56227	0.551157	0.541528	0.630291	0.678682	0.537369	0.549579	0.761767	0.653851	0.554866	0.567951	0.633251	0.499804	0.682157	0.518526
PCOS8	0.720451	0.684794	0.637806	0.741589	0.65427	0.69928	0.675324	0	0.642361	0.641509	0.619921	0.787568	0.719833	0.667915	0.611003	0.682763	0.594921	0.732089	0.599037	0.560109	0.630729	0.660657	0.619857	0.609444	0.597726	0.618999	0.578352	0.573651	0.595973	0.57187	0.623256	0.637056	0.781696	0.622183	0.533393	0.670464	0.738362	0.568076	0.670323	0.62906
PCOS9	0.638367	0.608794	0.526906	0.650054	0.666518	0.616275	0.625837	0.642361	0	0.39689	0.632553	0.712826	0.68259	0.608034	0.607262	0.669398	0.653018	0.69551	0.604973	0.632059	0.664773	0.623901	0.664149	0.606331	0.621891	0.634391	0.607897	0.59754	0.618626	0.619423	0.572215	0.580859	0.694683	0.521355	0.569907	0.612811	0.673232	0.614669	0.692184	0.643368
PCOS10	0.728038	0.688002	0.623064	0.745438	0.616238	0.709298	0.686925	0.641509	0.39689	0	0.681673	0.785684	0.739516	0.665515	0.606347	0.684558	0.630802	0.750037	0.561698	0.601506	0.614645	0.651299	0.660932	0.646851	0.631872	0.624426	0.647722	0.587946	0.591694	0.61752	0.602425	0.63262	0.757646	0.597929	0.596962	0.65639	0.745665	0.591403	0.703189	0.661016
PCOS11	0.625972	0.575023	0.635745	0.676445	0.695566	0.602942	0.635972	0.619921	0.632553	0.681673	0	0.703723	0.56524	0.696186	0.67545	0.625897	0.612394	0.573185	0.638497	0.582566	0.684858	0.602391	0.553616	0.624638	0.572962	0.592927	0.526833	0.541573	0.662716	0.613494	0.591103	0.54876	0.718578	0.546675	0.547723	0.500794	0.589961	0.60849	0.611685	0.556628
PCOS12	0.629019	0.613682	0.714061	0.636607	0.815349	0.607346	0.725469	0.787568	0.712826	0.785684	0.703723	0	0.632981	0.774323	0.789353	0.767892	0.760344	0.691823	0.778833	0.745473	0.822319	0.739696	0.721431	0.740829	0.763233	0.755242	0.710674	0.757415	0.795035	0.791607	0.703634	0.74721	0.622519	0.678056	0.739432	0.676189	0.681332	0.754739	0.815179	0.753992
PCOS13	0.609247	0.608625	0.682706	0.641516	0.768443	0.519936	0.599316	0.719833	0.68259	0.739516	0.56524	0.632981	0	0.750444	0.760409	0.587813	0.679377	0.514337	0.706029	0.665856	0.758699	0.568619	0.567526	0.643759	0.625264	0.642904	0.592066	0.641848	0.741044	0.705447	0.595998	0.597849	0.655281	0.591791	0.633792	0.470637	0.505294	0.648449	0.715004	0.557977
PCOS14	0.713122	0.700573	0.5913	0.708512	0.676831	0.702454	0.646405	0.667915	0.608034	0.665515	0.696186	0.774323	0.750444	0	0.626651	0.744854	0.645653	0.724758	0.653794	0.673176	0.69271	0.69724	0.694549	0.662737	0.68016	0.655258	0.574066	0.663388	0.616703	0.638327	0.619924	0.687723	0.779324	0.604566	0.620851	0.701406	0.743542	0.677281	0.750598	0.708526
PCOS15	0.729691	0.705766	0.610494	0.717286	0.626031	0.731451	0.723427	0.611003	0.607262	0.606347	0.67545	0.789353	0.760409	0.626651	0	0.74173	0.670117	0.751765	0.649664	0.643596	0.714592	0.733899	0.675447	0.698697	0.65938	0.672112	0.641517	0.682521	0.601369	0.62254	0.666683	0.691973	0.781996	0.583699	0.593843	0.710266	0.76192	0.664837	0.708683	0.707998
PCOS16	0.723541	0.672023	0.752083	0.772774	0.735451	0.660114	0.590326	0.682763	0.669398	0.684558	0.625897	0.767892	0.587813	0.744854	0.74173	0	0.628758	0.605615	0.668698	0.632783	0.703987	0.532522	0.565761	0.601903	0.578663	0.613387	0.608783	0.575066	0.700105	0.676617	0.567259	0.546827	0.789996	0.692281	0.644125	0.557252	0.62157	0.591241	0.666541	0.51197
PCOS17	0.694367	0.63882	0.665213	0.725274	0.709746	0.655575	0.621924	0.594921	0.653018	0.630802	0.612394	0.760344	0.679377	0.645653	0.670117	0.628758	0	0.700529	0.621827	0.605558	0.635488	0.639268	0.623133	0.61704	0.626301	0.596211	0.586523	0.600464	0.633767	0.640767	0.601765	0.58524	0.764059	0.62037	0.567752	0.610681	0.676174	0.585973	0.698601	0.619456
PCOS18	0.646086	0.607065	0.707034	0.704341	0.7721	0.614876	0.583857	0.732089	0.69551	0.750037	0.573185	0.691823	0.514337	0.724758	0.751765	0.605615	0.700529	0	0.702486	0.663355	0.75562	0.555204	0.589598	0.616703	0.64943	0.64326	0.584749	0.636807	0.724187	0.723853	0.580963	0.598708	0.720216	0.631252	0.659781	0.537544	0.485045	0.645638	0.72263	0.596595
PCOS19	0.718736	0.674012	0.644429	0.751114	0.557412	0.688305	0.600713	0.599037	0.604973	0.561698	0.638497	0.778833	0.706029	0.653794	0.649664	0.668698	0.621827	0.702486	0	0.493898	0.607373	0.60145	0.596086	0.569168	0.532888	0.542616	0.597684	0.528701	0.591976	0.553123	0.549745	0.584286	0.770513	0.585828	0.558019	0.635153	0.731804	0.545051	0.655125	0.626023
PCOS20	0.691281	0.629637	0.67117	0.727834	0.617157	0.642783	0.577073	0.560109	0.632059	0.601506	0.582566	0.745473	0.665856	0.673176	0.643596	0.632783	0.605558	0.663355	0.493898	0	0.654059	0.556367	0.547116	0.558508	0.520771	0.5102	0.541201	0.479867	0.531357	0.577072	0.538793	0.558173	0.743281	0.591063	0.523474	0.622468	0.697105	0.52838	0.592361	0.582652
HC1	0.765259	0.702777	0.700775	0.795089	0.591335	0.721346	0.680549	0.630729	0.664773	0.614645	0.684858	0.822319	0.758699	0.69271	0.714592	0.703987	0.635488	0.75562	0.607373	0.654059	0	0.691673	0.709316	0.6907	0.648001	0.704414	0.67471	0.613381	0.642181	0.665923	0.677859	0.653499	0.793837	0.639736	0.628667	0.721858	0.774439	0.566406	0.701361	0.689811
HC2	0.697947	0.666987	0.705654	0.738094	0.703344	0.64582	0.477176	0.660657	0.623901	0.651299	0.602391	0.739696	0.568619	0.69724	0.733899	0.532522	0.639268	0.555204	0.60145	0.556367	0.691673	0	0.537342	0.521245	0.537555	0.546528	0.561194	0.499698	0.606621	0.656242	0.51621	0.49501	0.749173	0.637941	0.599346	0.49622	0.576348	0.541541	0.62763	0.464655
HC3	0.673301	0.631944	0.665593	0.729254	0.655741	0.641153	0.548651	0.619857	0.664149	0.660932	0.553616	0.721431	0.567526	0.694549	0.675447	0.565761	0.623133	0.589598	0.596086	0.547116	0.709316	0.537342	0	0.564611	0.517938	0.537752	0.568442	0.512175	0.626899	0.625758	0.54674	0.550041	0.744994	0.563733	0.557499	0.525751	0.583602	0.5538	0.611198	0.510128
HC4	0.687784	0.636123	0.688994	0.739304	0.703485	0.657363	0.537233	0.609444	0.606331	0.646851	0.624638	0.740829	0.643759	0.662737	0.698697	0.601903	0.61704	0.616703	0.569168	0.558508	0.6907	0.521245	0.564611	0	0.581659	0.561389	0.580038	0.538272	0.630351	0.610877	0.534941	0.501139	0.755429	0.638129	0.600122	0.572583	0.64376	0.545487	0.66137	0.537921
HC5	0.710066	0.666069	0.687042	0.731274	0.648807	0.62477	0.602259	0.597726	0.621891	0.631872	0.572962	0.763233	0.625264	0.68016	0.65938	0.578663	0.626301	0.64943	0.532888	0.520771	0.648001	0.537555	0.517938	0.581659	0	0.550169	0.567394	0.522908	0.605598	0.544787	0.536443	0.543942	0.767039	0.592578	0.579433	0.56946	0.650558	0.546864	0.599835	0.529373
HC6	0.722385	0.672971	0.709035	0.76386	0.641204	0.66003	0.56227	0.618999	0.634391	0.624426	0.592927	0.755242	0.642904	0.655258	0.672112	0.613387	0.596211	0.64326	0.542616	0.5102	0.704414	0.546528	0.537752	0.561389	0.550169	0	0.544733	0.533543	0.59323	0.619661	0.532987	0.557087	0.772238	0.633767	0.560309	0.575808	0.674922	0.605098	0.623712	0.569037
HC7	0.648563	0.606811	0.632098	0.683921	0.658156	0.592027	0.551157	0.578352	0.607897	0.647722	0.526833	0.710674	0.592066	0.574066	0.641517	0.608783	0.586523	0.584749	0.597684	0.541201	0.67471	0.561194	0.568442	0.580038	0.567394	0.544733	0	0.54261	0.595802	0.589958	0.499501	0.557159	0.720481	0.557141	0.555447	0.552494	0.635629	0.589249	0.643488	0.581318
HC8	0.683352	0.617336	0.676288	0.734675	0.602444	0.654172	0.541528	0.573651	0.59754	0.587946	0.541573	0.757415	0.641848	0.663388	0.682521	0.575066	0.600464	0.636807	0.528701	0.479867	0.613381	0.499698	0.512175	0.538272	0.522908	0.533543	0.54261	0	0.555696	0.558343	0.509405	0.505695	0.739346	0.581136	0.554447	0.55493	0.656351	0.450675	0.539221	0.498882
HC9	0.733114	0.679654	0.68936	0.745939	0.580326	0.707899	0.630291	0.595973	0.618626	0.591694	0.662716	0.795035	0.741044	0.616703	0.601369	0.700105	0.633767	0.724187	0.591976	0.531357	0.642181	0.606621	0.626899	0.630351	0.605598	0.59323	0.595802	0.555696	0	0.627359	0.620634	0.624381	0.756882	0.568972	0.594053	0.662912	0.760613	0.586318	0.658178	0.667487
HC10	0.714852	0.699173	0.666054	0.727479	0.649295	0.668443	0.678682	0.57187	0.619423	0.61752	0.613494	0.791607	0.705447	0.638327	0.62254	0.676617	0.640767	0.723853	0.553123	0.577072	0.665923	0.656242	0.625758	0.610877	0.544787	0.619661	0.589958	0.558343	0.627359	0	0.604101	0.595425	0.794536	0.609484	0.560475	0.63759	0.718565	0.628564	0.675951	0.649858
HC11	0.658971	0.619214	0.65039	0.707444	0.676072	0.586589	0.537369	0.623256	0.572215	0.602425	0.591103	0.703634	0.595998	0.619924	0.666683	0.567259	0.601765	0.580963	0.549745	0.538793	0.677859	0.51621	0.54674	0.534941	0.536443	0.532987	0.499501	0.509405	0.620634	0.604101	0	0.54137	0.712898	0.561778	0.550684	0.582505	0.597545	0.535304	0.649851	0.543958
HC12	0.680351	0.632555	0.686387	0.738586	0.667941	0.65002	0.549579	0.637056	0.580859	0.63262	0.54876	0.74721	0.597849	0.687723	0.691973	0.546827	0.58524	0.598708	0.584286	0.558173	0.653499	0.49501	0.550041	0.501139	0.543942	0.557087	0.557159	0.505695	0.624381	0.595425	0.54137	0	0.748993	0.619119	0.557593	0.508912	0.632123	0.529902	0.591108	0.487241
HC13	0.594233	0.650807	0.717244	0.635802	0.784375	0.581848	0.761767	0.781696	0.694683	0.757646	0.718578	0.622519	0.655281	0.779324	0.781996	0.789996	0.764059	0.720216	0.770513	0.743281	0.793837	0.749173	0.744994	0.755429	0.767039	0.772238	0.720481	0.739346	0.756882	0.794536	0.712898	0.748993	0	0.641913	0.757268	0.683482	0.699753	0.752803	0.803607	0.768553
HC14	0.555203	0.542424	0.477578	0.583741	0.607063	0.545148	0.653851	0.622183	0.521355	0.597929	0.546675	0.678056	0.591791	0.604566	0.583699	0.692281	0.62037	0.631252	0.585828	0.591063	0.639736	0.637941	0.563733	0.638129	0.592578	0.633767	0.557141	0.581136	0.568972	0.609484	0.561778	0.619119	0.641913	0	0.600799	0.554747	0.594024	0.609412	0.658253	0.648544
HC15	0.682722	0.614182	0.599804	0.705776	0.6405	0.676728	0.554866	0.533393	0.569907	0.596962	0.547723	0.739432	0.633792	0.620851	0.593843	0.644125	0.567752	0.659781	0.558019	0.523474	0.628667	0.599346	0.557499	0.600122	0.579433	0.560309	0.555447	0.554447	0.594053	0.560475	0.550684	0.557593	0.757268	0.600799	0	0.601489	0.670939	0.471226	0.658081	0.539983
HC16	0.617929	0.570845	0.646169	0.654777	0.714293	0.553105	0.567951	0.670464	0.612811	0.65639	0.500794	0.676189	0.470637	0.701406	0.710266	0.557252	0.610681	0.537544	0.635153	0.622468	0.721858	0.49622	0.525751	0.572583	0.56946	0.575808	0.552494	0.55493	0.662912	0.63759	0.582505	0.508912	0.683482	0.554747	0.601489	0	0.52228	0.589374	0.644575	0.494451
HC17	0.603825	0.601006	0.677749	0.676653	0.791337	0.602241	0.633251	0.738362	0.673232	0.745665	0.589961	0.681332	0.505294	0.743542	0.76192	0.62157	0.676174	0.485045	0.731804	0.697105	0.774439	0.576348	0.583602	0.64376	0.650558	0.674922	0.635629	0.656351	0.760613	0.718565	0.597545	0.632123	0.699753	0.594024	0.670939	0.52228	0	0.667486	0.731876	0.57213
HC18	0.693657	0.62194	0.643547	0.754615	0.612057	0.68942	0.499804	0.568076	0.614669	0.591403	0.60849	0.754739	0.648449	0.677281	0.664837	0.591241	0.585973	0.645638	0.545051	0.52838	0.566406	0.541541	0.5538	0.545487	0.546864	0.605098	0.589249	0.450675	0.586318	0.628564	0.535304	0.529902	0.752803	0.609412	0.471226	0.589374	0.667486	0	0.603489	0.48501
HC19	0.742575	0.707394	0.749499	0.802934	0.678965	0.741025	0.682157	0.670323	0.692184	0.703189	0.611685	0.815179	0.715004	0.750598	0.708683	0.666541	0.698601	0.72263	0.655125	0.592361	0.701361	0.62763	0.611198	0.66137	0.599835	0.623712	0.643488	0.539221	0.658178	0.675951	0.649851	0.591108	0.803607	0.658253	0.658081	0.644575	0.731876	0.603489	0	0.603626
HC20	0.706784	0.638277	0.700009	0.74884	0.697878	0.664803	0.518526	0.62906	0.643368	0.661016	0.556628	0.753992	0.557977	0.708526	0.707998	0.51197	0.619456	0.596595	0.626023	0.582652	0.689811	0.464655	0.510128	0.537921	0.529373	0.569037	0.581318	0.498882	0.667487	0.649858	0.543958	0.487241	0.768553	0.648544	0.539983	0.494451	0.57213	0.48501	0.603626	0
