# Supplementary material for: Gut microbiome in PCOS associates to serum metabolomics: a cross-sectional study
Source: Sci Rep. 2022 Dec 23;12:22184. doi: 10.1038/s41598-022-25041-4 (PMC9789036; doi:10.1038/s41598-022-25041-4)
Supplement: Supplementary file 7 — Supplementary Information 7. [file 41598_2022_25041_MOESM7_ESM.xlsx]

## Sheet: weighted_unifrac_distance
	PCOS1	PCOS2	PCOS3	PCOS4	PCOS5	PCOS6	PCOS7	PCOS8	PCOS9	PCOS10	PCOS11	PCOS12	PCOS13	PCOS14	PCOS15	PCOS16	PCOS17	PCOS18	PCOS19	PCOS20	HC1	HC2	HC3	HC4	HC5	HC6	HC7	HC8	HC9	HC10	HC11	HC12	HC13	HC14	HC15	HC16	HC17	HC18	HC19	HC20
PCOS1	0	0.224146	0.40081	0.443358	0.433696	0.252983	0.412329	0.353526	0.375903	0.383041	0.473458	0.273998	0.410826	0.465336	0.225701	0.498932	0.527218	0.381571	0.383865	0.404979	0.545321	0.436776	0.451374	0.412955	0.438269	0.428097	0.473218	0.369342	0.406438	0.478155	0.296903	0.539247	0.435871	0.357446	0.467332	0.408386	0.443231	0.417189	0.53209	0.54025
PCOS2	0.224146	0	0.434795	0.432853	0.457153	0.300486	0.360509	0.371644	0.38919	0.279679	0.508325	0.239871	0.483464	0.454437	0.234369	0.544852	0.376376	0.338444	0.34361	0.399092	0.504824	0.423367	0.399439	0.433589	0.458804	0.34266	0.397463	0.352541	0.368345	0.53117	0.287382	0.549317	0.362946	0.32456	0.356696	0.399259	0.391628	0.282231	0.57174	0.530837
PCOS3	0.40081	0.434795	0	0.477488	0.277252	0.333236	0.311457	0.341859	0.259817	0.335251	0.294073	0.412185	0.356541	0.459041	0.298055	0.503641	0.569038	0.342826	0.261088	0.277194	0.450111	0.329918	0.329968	0.309587	0.270174	0.318838	0.367429	0.280985	0.28433	0.270802	0.32949	0.370586	0.318944	0.346729	0.361115	0.328852	0.492345	0.375672	0.310366	0.385768
PCOS4	0.443358	0.432853	0.477488	0	0.51329	0.397318	0.460653	0.587675	0.458134	0.386416	0.58321	0.338442	0.528018	0.508221	0.462355	0.602801	0.499531	0.44128	0.386472	0.504515	0.629149	0.514007	0.483924	0.54821	0.554143	0.445845	0.528386	0.489072	0.479727	0.587455	0.479825	0.639016	0.361761	0.492037	0.492381	0.503457	0.507523	0.453943	0.629314	0.637954
PCOS5	0.433696	0.457153	0.277252	0.51329	0	0.322241	0.275167	0.426482	0.287353	0.335323	0.370928	0.427455	0.416438	0.419966	0.292159	0.533473	0.570306	0.335587	0.230774	0.184951	0.518302	0.241286	0.256348	0.252122	0.256852	0.27227	0.307845	0.23887	0.196555	0.259032	0.326883	0.398721	0.279383	0.314698	0.309153	0.315427	0.500206	0.348719	0.371594	0.419361
PCOS6	0.252983	0.300486	0.333236	0.397318	0.322241	0	0.285095	0.361292	0.269359	0.277465	0.402166	0.207831	0.316415	0.425552	0.237179	0.445045	0.487397	0.311283	0.280769	0.312151	0.47745	0.308844	0.338605	0.31811	0.34686	0.327586	0.372889	0.288604	0.321002	0.3883	0.235111	0.430712	0.334986	0.30847	0.364089	0.288776	0.401098	0.320132	0.440697	0.455747
PCOS7	0.412329	0.360509	0.311457	0.460653	0.275167	0.285095	0	0.429801	0.266498	0.267388	0.406322	0.359742	0.341945	0.405354	0.336236	0.439738	0.440341	0.272249	0.216663	0.251701	0.395483	0.198638	0.28665	0.24636	0.322541	0.20665	0.289934	0.254067	0.250679	0.362605	0.252371	0.321227	0.276894	0.345097	0.264694	0.216221	0.42157	0.288816	0.411896	0.3392
PCOS8	0.353526	0.371644	0.341859	0.587675	0.426482	0.361292	0.429801	0	0.37425	0.44866	0.385617	0.443722	0.42069	0.554291	0.252174	0.481819	0.58209	0.442602	0.420923	0.360151	0.347823	0.434653	0.454453	0.405116	0.250251	0.403614	0.316109	0.385236	0.418763	0.383157	0.284096	0.482919	0.466516	0.240071	0.417125	0.420191	0.406767	0.435566	0.428608	0.482017
PCOS9	0.375903	0.38919	0.259817	0.458134	0.287353	0.269359	0.266498	0.37425	0	0.1924	0.381056	0.358631	0.384778	0.417392	0.261226	0.456533	0.452799	0.363964	0.260065	0.283868	0.464213	0.258729	0.358617	0.303819	0.280188	0.285239	0.387463	0.266415	0.310675	0.297811	0.265825	0.389154	0.322044	0.376441	0.356544	0.30043	0.464718	0.36856	0.340406	0.445827
PCOS10	0.383041	0.279679	0.335251	0.386416	0.335323	0.277465	0.267388	0.44866	0.1924	0	0.459552	0.263231	0.45802	0.414508	0.283663	0.482223	0.357987	0.318244	0.197843	0.292632	0.505115	0.2912	0.308869	0.348067	0.370244	0.223244	0.361455	0.292825	0.309403	0.417556	0.28671	0.454982	0.246085	0.341596	0.313077	0.35009	0.382327	0.223955	0.469516	0.499991
PCOS11	0.473458	0.508325	0.294073	0.58321	0.370928	0.402166	0.406322	0.385617	0.381056	0.459552	0	0.499037	0.255508	0.519099	0.402223	0.49505	0.629141	0.374197	0.382287	0.330574	0.49874	0.36499	0.386992	0.364386	0.314043	0.372925	0.403197	0.356609	0.384528	0.307911	0.41409	0.333258	0.405895	0.432756	0.453543	0.359936	0.47962	0.458432	0.247041	0.358964
PCOS12	0.273998	0.239871	0.412185	0.338442	0.427455	0.207831	0.359742	0.443722	0.358631	0.263231	0.499037	0	0.447592	0.479733	0.296981	0.541879	0.432854	0.350429	0.315815	0.404558	0.55898	0.420175	0.381418	0.450445	0.451895	0.366896	0.437513	0.383498	0.392311	0.508408	0.32981	0.548804	0.303599	0.343781	0.402816	0.420802	0.413211	0.313031	0.546358	0.550634
PCOS13	0.410826	0.483464	0.356541	0.528018	0.416438	0.316415	0.341945	0.42069	0.384778	0.45802	0.255508	0.447592	0	0.507061	0.395102	0.432878	0.628418	0.345553	0.403316	0.398751	0.410383	0.372671	0.42489	0.372865	0.405179	0.414186	0.446821	0.380718	0.407836	0.407521	0.392644	0.249371	0.431385	0.449102	0.461267	0.273381	0.481927	0.470391	0.347381	0.255704
PCOS14	0.465336	0.454437	0.459041	0.508221	0.419966	0.425552	0.405354	0.554291	0.417392	0.414508	0.519099	0.479733	0.507061	0	0.438078	0.540328	0.329637	0.374082	0.371284	0.417289	0.523653	0.40146	0.452801	0.416423	0.467945	0.377455	0.403439	0.393386	0.303399	0.48091	0.444138	0.538259	0.414537	0.479366	0.456458	0.361935	0.523652	0.487199	0.547504	0.540687
PCOS15	0.225701	0.234369	0.298055	0.462355	0.292159	0.237179	0.336236	0.252174	0.261226	0.283663	0.402223	0.296981	0.395102	0.438078	0	0.488684	0.472439	0.354817	0.319813	0.329537	0.501916	0.360842	0.38859	0.37481	0.347003	0.360461	0.39965	0.304675	0.323748	0.377767	0.245892	0.476718	0.379126	0.29276	0.403121	0.353535	0.463203	0.32741	0.413385	0.480502
PCOS16	0.498932	0.544852	0.503641	0.602801	0.533473	0.445045	0.439738	0.481819	0.456533	0.482223	0.49505	0.541879	0.432878	0.540328	0.488684	0	0.601395	0.472	0.501064	0.495156	0.543857	0.458432	0.528212	0.462765	0.499098	0.494854	0.516077	0.496756	0.527046	0.513236	0.467774	0.481604	0.528759	0.543168	0.537935	0.425817	0.454101	0.522702	0.529088	0.51596
PCOS17	0.527218	0.376376	0.569038	0.499531	0.570306	0.487397	0.440341	0.58209	0.452799	0.357987	0.629141	0.432854	0.628418	0.329637	0.472439	0.601395	0	0.478507	0.457973	0.508953	0.51787	0.527267	0.519132	0.556792	0.549579	0.420336	0.448921	0.528168	0.460612	0.602256	0.497747	0.661764	0.485885	0.501634	0.42096	0.484244	0.485751	0.374205	0.598075	0.65027
PCOS18	0.381571	0.338444	0.342826	0.44128	0.335587	0.311283	0.272249	0.442602	0.363964	0.318244	0.374197	0.350429	0.345553	0.374082	0.354817	0.472	0.478507	0	0.252025	0.301937	0.480819	0.283593	0.257336	0.300122	0.36987	0.256229	0.277667	0.264491	0.262185	0.39076	0.316628	0.42459	0.302029	0.332002	0.31109	0.277725	0.31209	0.344213	0.448626	0.418022
PCOS19	0.383865	0.34361	0.261088	0.386472	0.230774	0.280769	0.216663	0.420923	0.260065	0.197843	0.382287	0.315815	0.403316	0.371284	0.319813	0.501064	0.457973	0.252025	0	0.2161	0.463143	0.227152	0.221598	0.263799	0.27634	0.126931	0.281646	0.227148	0.201968	0.318051	0.241852	0.391194	0.1917	0.296699	0.26836	0.295377	0.394477	0.27835	0.394013	0.408459
PCOS20	0.404979	0.399092	0.277194	0.504515	0.184951	0.312151	0.251701	0.360151	0.283868	0.292632	0.330574	0.404558	0.398751	0.417289	0.329537	0.495156	0.508953	0.301937	0.2161	0	0.433254	0.199625	0.20991	0.198015	0.204872	0.198138	0.222382	0.18683	0.190261	0.254576	0.285971	0.370308	0.238312	0.248157	0.248648	0.308591	0.406087	0.289023	0.376772	0.393394
HC1	0.545321	0.504824	0.450111	0.629149	0.518302	0.47745	0.395483	0.347823	0.464213	0.505115	0.49874	0.55898	0.410383	0.523653	0.501916	0.543857	0.51787	0.480819	0.463143	0.433254	0	0.47642	0.510749	0.426227	0.349217	0.42905	0.347286	0.462084	0.442996	0.504932	0.448105	0.407241	0.486855	0.405718	0.41336	0.355466	0.45332	0.466434	0.538241	0.378334
HC2	0.436776	0.423367	0.329918	0.514007	0.241286	0.308844	0.198638	0.434653	0.258729	0.2912	0.36499	0.420175	0.372671	0.40146	0.360842	0.458432	0.527267	0.283593	0.227152	0.199625	0.47642	0	0.259267	0.205771	0.289607	0.221246	0.289307	0.153191	0.221355	0.309708	0.258655	0.298796	0.230809	0.355334	0.31756	0.237643	0.420075	0.338906	0.372575	0.361752
HC3	0.451374	0.399439	0.329968	0.483924	0.256348	0.338605	0.28665	0.454453	0.358617	0.308869	0.386992	0.381418	0.42489	0.452801	0.38859	0.528212	0.519132	0.257336	0.221598	0.20991	0.510749	0.259267	0	0.228591	0.294338	0.235297	0.249176	0.233993	0.236904	0.238376	0.315856	0.411372	0.270394	0.275852	0.217271	0.326616	0.372753	0.298042	0.417885	0.43575
HC4	0.412955	0.433589	0.309587	0.54821	0.252122	0.31811	0.24636	0.405116	0.303819	0.348067	0.364386	0.450445	0.372865	0.416423	0.37481	0.462765	0.556792	0.300122	0.263799	0.198015	0.426227	0.205771	0.228591	0	0.276966	0.278299	0.285164	0.205055	0.217979	0.24863	0.268357	0.295038	0.307356	0.343214	0.290147	0.227752	0.460252	0.347232	0.407076	0.326574
HC5	0.438269	0.458804	0.270174	0.554143	0.256852	0.34686	0.322541	0.250251	0.280188	0.370244	0.314043	0.451895	0.405179	0.467945	0.347003	0.499098	0.549579	0.36987	0.27634	0.204872	0.349217	0.289607	0.294338	0.276966	0	0.283234	0.212275	0.25487	0.284163	0.261701	0.325278	0.385163	0.337743	0.234162	0.302475	0.337857	0.360929	0.352102	0.346164	0.412391
HC6	0.428097	0.34266	0.318838	0.445845	0.27227	0.327586	0.20665	0.403614	0.285239	0.223244	0.372925	0.366896	0.414186	0.377455	0.360461	0.494854	0.420336	0.256229	0.126931	0.198138	0.42905	0.221246	0.235297	0.278299	0.283234	0	0.236035	0.232486	0.218469	0.34131	0.258942	0.386336	0.221305	0.299471	0.244805	0.284319	0.374104	0.292289	0.397634	0.419779
HC7	0.473218	0.397463	0.367429	0.528386	0.307845	0.372889	0.289934	0.316109	0.387463	0.361455	0.403197	0.437513	0.446821	0.403439	0.39965	0.516077	0.448921	0.277667	0.281646	0.222382	0.347286	0.289307	0.249176	0.285164	0.212275	0.236035	0	0.272898	0.222687	0.346817	0.334037	0.442303	0.341009	0.174221	0.219583	0.310791	0.301596	0.30994	0.451553	0.457686
HC8	0.369342	0.352541	0.280985	0.489072	0.23887	0.288604	0.254067	0.385236	0.266415	0.292825	0.356609	0.383498	0.380718	0.393386	0.304675	0.496756	0.528168	0.264491	0.227148	0.18683	0.462084	0.153191	0.233993	0.205055	0.25487	0.232486	0.272898	0	0.184704	0.294916	0.228239	0.346161	0.261213	0.273885	0.302799	0.272678	0.40544	0.322905	0.386181	0.387962
HC9	0.406438	0.368345	0.28433	0.479727	0.196555	0.321002	0.250679	0.418763	0.310675	0.309403	0.384528	0.392311	0.407836	0.303399	0.323748	0.527046	0.460612	0.262185	0.201968	0.190261	0.442996	0.221355	0.236904	0.217979	0.284163	0.218469	0.222687	0.184704	0	0.3019	0.300926	0.395784	0.258299	0.278085	0.282771	0.241089	0.434501	0.311904	0.411843	0.402675
HC10	0.478155	0.53117	0.270802	0.587455	0.259032	0.3883	0.362605	0.383157	0.297811	0.417556	0.307911	0.508408	0.407521	0.48091	0.377767	0.513236	0.602256	0.39076	0.318051	0.254576	0.504932	0.309708	0.238376	0.24863	0.261701	0.34131	0.346817	0.294916	0.3019	0	0.379145	0.377875	0.374786	0.363625	0.298249	0.351154	0.529319	0.428264	0.309434	0.410769
HC11	0.296903	0.287382	0.32949	0.479825	0.326883	0.235111	0.252371	0.284096	0.265825	0.28671	0.41409	0.32981	0.392644	0.444138	0.245892	0.467774	0.497747	0.316628	0.241852	0.285971	0.448105	0.258655	0.315856	0.268357	0.325278	0.258942	0.334037	0.228239	0.300926	0.379145	0	0.403604	0.339487	0.242216	0.337628	0.294746	0.409944	0.319856	0.445057	0.451305
HC12	0.539247	0.549317	0.370586	0.639016	0.398721	0.430712	0.321227	0.482919	0.389154	0.454982	0.333258	0.548804	0.249371	0.538259	0.476718	0.481604	0.661764	0.42459	0.391194	0.370308	0.407241	0.298796	0.411372	0.295038	0.385163	0.386336	0.442303	0.346161	0.395784	0.377875	0.403604	0	0.419452	0.49461	0.458102	0.278924	0.558498	0.466154	0.330898	0.130531
HC13	0.435871	0.362946	0.318944	0.361761	0.279383	0.334986	0.276894	0.466516	0.322044	0.246085	0.405895	0.303599	0.431385	0.414537	0.379126	0.528759	0.485885	0.302029	0.1917	0.238312	0.486855	0.230809	0.270394	0.307356	0.337743	0.221305	0.341009	0.261213	0.258299	0.374786	0.339487	0.419452	0	0.364219	0.342202	0.333276	0.419656	0.32439	0.436362	0.422972
HC14	0.357446	0.32456	0.346729	0.492037	0.314698	0.30847	0.345097	0.240071	0.376441	0.341596	0.432756	0.343781	0.449102	0.479366	0.29276	0.543168	0.501634	0.332002	0.296699	0.248157	0.405718	0.355334	0.275852	0.343214	0.234162	0.299471	0.174221	0.273885	0.278085	0.363625	0.242216	0.49461	0.364219	0	0.251183	0.382714	0.302704	0.292289	0.477038	0.510214
HC15	0.467332	0.356696	0.361115	0.492381	0.309153	0.364089	0.264694	0.417125	0.356544	0.313077	0.453543	0.402816	0.461267	0.456458	0.403121	0.537935	0.42096	0.31109	0.26836	0.248648	0.41336	0.31756	0.217271	0.290147	0.302475	0.244805	0.219583	0.302799	0.282771	0.298249	0.337628	0.458102	0.342202	0.251183	0	0.354048	0.372639	0.258544	0.486466	0.445386
HC16	0.408386	0.399259	0.328852	0.503457	0.315427	0.288776	0.216221	0.420191	0.30043	0.35009	0.359936	0.420802	0.273381	0.361935	0.353535	0.425817	0.484244	0.277725	0.295377	0.308591	0.355466	0.237643	0.326616	0.227752	0.337857	0.284319	0.310791	0.272678	0.241089	0.351154	0.294746	0.278924	0.333276	0.382714	0.354048	0	0.428756	0.381145	0.409134	0.318427
HC17	0.443231	0.391628	0.492345	0.507523	0.500206	0.401098	0.42157	0.406767	0.464718	0.382327	0.47962	0.413211	0.481927	0.523652	0.463203	0.454101	0.485751	0.31209	0.394477	0.406087	0.45332	0.420075	0.372753	0.460252	0.360929	0.374104	0.301596	0.40544	0.434501	0.529319	0.409944	0.558498	0.419656	0.302704	0.372639	0.428756	0	0.38579	0.569184	0.569149
HC18	0.417189	0.282231	0.375672	0.453943	0.348719	0.320132	0.288816	0.435566	0.36856	0.223955	0.458432	0.313031	0.470391	0.487199	0.32741	0.522702	0.374205	0.344213	0.27835	0.289023	0.466434	0.338906	0.298042	0.347232	0.352102	0.292289	0.30994	0.322905	0.311904	0.428264	0.319856	0.466154	0.32439	0.292289	0.258544	0.381145	0.38579	0	0.504442	0.461962
HC19	0.53209	0.57174	0.310366	0.629314	0.371594	0.440697	0.411896	0.428608	0.340406	0.469516	0.247041	0.546358	0.347381	0.547504	0.413385	0.529088	0.598075	0.448626	0.394013	0.376772	0.538241	0.372575	0.417885	0.407076	0.346164	0.397634	0.451553	0.386181	0.411843	0.309434	0.445057	0.330898	0.436362	0.477038	0.486466	0.409134	0.569184	0.504442	0	0.355795
HC20	0.54025	0.530837	0.385768	0.637954	0.419361	0.455747	0.3392	0.482017	0.445827	0.499991	0.358964	0.550634	0.255704	0.540687	0.480502	0.51596	0.65027	0.418022	0.408459	0.393394	0.378334	0.361752	0.43575	0.326574	0.412391	0.419779	0.457686	0.387962	0.402675	0.410769	0.451305	0.130531	0.422972	0.510214	0.445386	0.318427	0.569149	0.461962	0.355795	0
