# Supplementary material for: Gut microbiome in PCOS associates to serum metabolomics: a cross-sectional study
Source: Sci Rep. 2022 Dec 23;12:22184. doi: 10.1038/s41598-022-25041-4 (PMC9789036; doi:10.1038/s41598-022-25041-4)
Supplement: Supplementary file 8 — Supplementary Table 1. [file 41598_2022_25041_MOESM8_ESM.csv]

	Var_1	Var_2	Var_3	Var_4	Var_5	Var_6	Var_7	Var_8	Var_9	Var_10	Var_11	Var_12	Var_13	Var_14	Var_15	Var_16	Var_17	Var_18	Var_19	Var_20	Var_21	Var_22	Var_23	Var_24	Var_25	Var_26	Var_27	Var_28	Var_29	Var_30	Var_31	Var_32	Var_33	Var_34	Var_35	Var_36	Var_37	Var_38	Var_39	Var_40	Var_41	Var_42	Var_43	Var_44	Var_45	Var_46	Var_47	Var_48	Var_49
mzmed	57.07012	59.04932	61.0393	70.06456	72.08099	80.9476	82.94462	84.96001	86.09671	90.97687	96.92914	101.0326	103.0542	104.0529	106.9506	110.0088	113.0279	113.0596	114.0653	114.9877	115.0538	115.1119	116.07	117.0561	118.0653	118.0863	119.0489	119.0728	120.0809	122.0963	125.9863	127.0381	129.0251	130.0635	130.0743	131.0173	131.049	132.1017	133.0317	133.0915	134.0189	135.0027	136.0474	136.0755	137.0153	137.0459	138.9059	140.0678	140.9089
RT(min)	11.97753	8.511842	0.713183	0.711147	0.880947	0.678516	0.678516	0.554688	1.233644	0.623614	0.678078	4.020383	2.202504	1.023602	0.628994	0.554036	1.080917	4.405247	0.68909	0.548507	4.088107	8.514041	0.715773	4.037051	4.037182	0.862781	1.175442	4.020756	2.202527	2.741593	0.554449	0.711448	1.067942	4.090067	0.729927	0.547363	2.20247	1.234333	1.023602	0.572759	0.667245	0.854746	0.694655	1.175953	4.020487	1.026605	0.681281	0.687559	0.684452
C1.mzdata	0.003323179	0.003855918	0.010595627	0.004452703	0.017120475	0.018597548	0.005953475	0.34602266	0.24797313	0.040342028	0.007918545	0.001456266	0.005855043	0.002539779	0.006822347	0.101426369	0.00369258	0.002592512	0.024864112	0.038134763	0.004867787	0.003909029	0.028346464	0.004284551	0.028108108	0.135343559	0.008138821	0.02524559	0.297512003	0.009843001	0.437275994	0.002255352	0.010615834	0.006801679	0.006098468	0.050386704	0.01468476	1.127650677	0.009273898	0.003041702	0.002600341	0.001270697	0.007147581	0.049098505	0.004433238	0.005435276	0.002990761	0.011899819	0.012385822
C10.mzdata	0.003053985	0.004115184	0.010167862	0.005969209	0.049266999	0.01943838	0.006282368	0.327032037	0.256951469	0.040020948	0.007078406	0.001530667	0.00541242	0.002722483	0.00711861	0.087726299	0.003804319	0.002767924	0.013311437	0.03316415	0.005486312	0.003244852	0.045241536	0.005498257	0.030968293	0.144374443	0.008265288	0.026277134	0.268158852	0.003550949	0.414264495	0.001932485	0.006137072	0.008675046	0.011951086	0.04624464	0.014074687	1.241656585	0.011728623	0.00294809	0.00242903	5.28E-05	0.003906153	0.054366293	0.004808718	0.002827322	0.00307507	0.012363882	0.011984454
C11.mzdata	0.003491292	0.004425303	0.012243507	0.003584924	0.016455383	0.025962476	0.00879487	0.003933216	0.245822399	0.071245168	0.003125527	0.00162855	0.003992208	0.002783805	0.003728701	0.015933186	0.005998637	0.002484553	0.01485005	0.008400567	0.004107164	0.00369302	0.028146859	0.005530305	0.027149236	0.141206662	0.007922778	0.027120757	0.216162217	0.003470812	0.0037565	0.002813137	0.004751863	0.006872043	0.009455513	0.004816595	0.010497449	1.185867488	0.011409731	0.003971637	0.004174981	0.003414969	0.00912035	0.04854541	0.005074951	0.005218813	0.004093	0.022227397	0.003223344
C12.mzdata	0.003123208	0.004626315	0.016597732	0.00394501	0.07339752	0.028362875	0.009670577	0.003196485	0.368239271	0.072176546	0.003137819	0.001636747	0.004797911	0.003377339	0.003132277	0.016219895	0.005136517	0.003464949	0.0171486	0.008909343	0.006098594	0.0034067	0.030713144	0.005490882	0.031339919	0.202297562	0.009046852	0.026390184	0.293806267	0.00630946	0.003675977	0.002888763	0.004584335	0.008670495	0.005163849	0.004461199	0.015751996	1.816850137	0.013278653	0.003910861	0.004308629	0.003201614	0.012253349	0.057043989	0.004310382	0.006763616	0.005582295	0.021948189	0.00346494
C13.mzdata	0.002502582	0.004537395	0.012438766	0.005377044	0.01742804	0.028759454	0.009329568	0.002770842	0.296440007	0.072788827	0.003105102	0.002196078	0.004121355	0.003200859	0.003680776	0.013695416	0.005479043	0.002308242	0.014036925	0.007535243	0.00454759	0.003627366	0.037988792	0.005647412	0.028803441	0.15136296	0.007500441	0.026584583	0.220201693	0.00909567	0.002378874	0.002710481	0.004213627	0.007501855	0.022949646	0.004935339	0.010801841	1.408477243	0.013278476	0.006286159	0.005096824	0.003730439	0.006735766	0.050096838	0.004696844	0.004512448	0.004811559	0.031340109	0.003009245
C14.mzdata	0.002603333	0.004600617	0.015285069	0.004845262	0.019848568	0.027316336	0.008848114	0.003543058	0.295132174	0.070480626	0.003213449	0.001752226	0.004682412	0.003733181	0.003843328	0.019311022	0.007199762	0.003014311	0.019682948	0.010041002	0.005710663	0.003118802	0.034035061	0.00535948	0.030082259	0.159882327	0.009787148	0.026759349	0.259102328	0.014605909	0.003986556	0.002875528	0.00572185	0.008512003	0.009578172	0.005500711	0.011845866	1.436077305	0.014267148	0.004818587	0.005072331	0.005170345	0.009541028	0.0638722	0.004275224	0.025501424	0.004027845	0.022179431	0.003064653
C15.mzdata	0.002149861	0.004906462	0.01056248	0.007038087	0.057665013	0.030378812	0.009586508	0.003008879	0.290130955	0.068745657	0.003071781	0.001617295	0.004416774	0.003313834	0.003489636	0.012760734	0.005367077	0.002616049	0.013803791	0.008237168	0.005105388	0.003806581	0.054058393	0.004872182	0.027282208	0.161103623	0.007692892	0.025369098	0.232507459	0.006414851	0.003882102	0.003062599	0.005344615	0.007083673	0.01229458	0.004330243	0.011167049	1.415699575	0.013272111	0.016704398	0.004146271	0.003560399	0.006880162	0.049067141	0.004148508	0.005836671	0.005253787	0.038314274	0.002946804
C16.mzdata	0.003149997	0.005086336	0.010400927	0.006141145	0.058843657	0.032662081	0.010668981	0.002679511	0.308205891	0.072134866	0.002910862	0.001607995	0.004401946	0.003388723	0.003399066	0.016435138	0.00586297	0.003526618	0.020905195	0.008077542	0.005942764	0.003788695	0.046494538	0.004907897	0.030128217	0.158448581	0.011404976	0.027190822	0.247272879	0.002513984	0.003087774	0.003489016	0.00434604	0.00830207	0.020118063	0.004468268	0.011434091	1.53310118	0.014154257	0.004740416	0.005166094	0.005616711	0.012442878	0.070971823	0.004681324	0.005777239	0.0049887	0.025953999	0.003457558
C17.mzdata	0.002965514	0.004959118	0.010548169	0.004838452	0.016783779	0.019555757	0.005869073	0.319626702	0.248173402	0.045151318	0.007008706	0.00153363	0.003416044	0.002481315	0.006801985	0.088527999	0.003357494	0.002570529	0.015436476	0.032264012	0.003686844	0.003467337	0.034910076	0.005813053	0.028512609	0.195315769	0.00565515	0.027719657	0.191912963	0.007369499	0.410506364	0.002343626	0.012217351	0.007675644	0.007605456	0.045797802	0.008865347	1.174551049	0.009277632	0.002584413	0.002860062	0.001264989	0.0046204	0.034348231	0.004756206	0.003243098	0.003483088	0.019938867	0.012874716
C18.mzdata	0.002656562	0.004146808	0.013393766	0.002936164	0.052561591	0.028939195	0.009752467	0.002347726	0.277313601	0.075367009	0.002922975	0.001646946	0.00475514	0.002704601	0.003370774	0.012332894	0.004526062	0.002610045	0.023036185	0.00678141	0.00513003	0.003866424	0.020704736	0.004982522	0.029631032	0.135653497	0.006753312	0.026808568	0.254557781	0.005645802	0.003103595	0.002764533	0.006109917	0.007576599	0.014735212	0.003993128	0.012625189	1.351794095	0.010684064	0.002898569	0.002303347	0.002563586	0.011785867	0.039516714	0.005162527	0.005610861	0.005072844	0.031435894	0.003045467
C19.mzdata	0.00301161	0.004563724	0.014137179	0.006163068	0.019420981	0.031252279	0.009172079	0.00315502	0.326449773	0.074097359	0.003348246	0.001370946	0.004464629	0.003596495	0.002251148	0.010405612	0.005335571	0.002406373	0.020383481	0.006990897	0.005765597	0.003025372	0.053126807	0.005049656	0.031620406	0.159235663	0.010302906	0.028051866	0.285304621	0.005027873	0.002279452	0.003607275	0.004582789	0.007790343	0.012673368	0.004267062	0.012875023	1.564267274	0.013962462	0.004413753	0.005694511	0.004111323	0.014071016	0.059307405	0.004443423	0.005327576	0.004447535	0.031243507	0.003075669
C2.mzdata	0.003755911	0.004722245	0.007025753	0.004126423	0.049662107	0.021086061	0.006784289	0.308707115	0.254634096	0.048203545	0.00522059	0.001546341	0.004563424	0.002392934	0.005249014	0.093516186	0.002776629	0.001905477	0.019392668	0.034718241	0.004223385	0.003697708	0.023326744	0.004657115	0.025241937	0.128374322	0.005839735	0.026560409	0.226790111	0.003960121	0.398049256	0.002864038	0.010543643	0.005606834	0.012316372	0.044752479	0.010730254	1.23718628	0.008061479	0.002931759	0.002198847	0.001305843	0.006054512	0.038510922	0.004892302	0.003493284	0.003030567	0.016438693	0.011187802
C20.mzdata	0.00300198	0.004782132	0.013744234	0.003402259	0.056197225	0.028384567	0.008568696	0.003196492	0.27498039	0.072436902	0.00212348	0.001412843	0.003976892	0.002825127	0.003221741	0.013081754	0.004438908	0.002623005	0.023461279	0.007826896	0.003725904	0.003839009	0.022163029	0.005763083	0.02712732	0.147541486	0.006884503	0.026546384	0.231089179	0.003520726	0.003892512	0.002969212	0.003895945	0.006952631	0.015448074	0.004318694	0.0119163	1.309065449	0.0113607	0.003694467	0.002582207	0.002265507	0.011286924	0.044175752	0.004778809	0.007087789	0.004188323	0.026194827	0.002847819
C3.mzdata	0.003134009	0.004579403	0.013098436	0.00434566	0.021722798	0.028817014	0.009285605	0.002517049	0.332643334	0.071273999	0.003287464	0.001536146	0.005147402	0.003262772	0.003272113	0.014305049	0.004992772	0.003016896	0.022140999	0.007055473	0.002514619	0.003313102	0.028562225	0.006338014	0.027976934	0.157122031	0.009480714	0.025664407	0.250655261	0.006369314	0.003491033	0.003200582	0.004085284	0.006936982	0.013455498	0.003828649	0.011797866	1.672927781	0.012464353	0.004282113	0.004307699	0.003712276	0.011880936	0.065340993	0.004526611	0.006925216	0.004550276	0.027552798	0.003341435
C4.mzdata	0.001680905	0.004150092	0.00753023	0.004903076	0.055454062	0.028174034	0.009368095	0.002679534	0.289463713	0.072934164	0.00222263	0.001594706	0.004141657	0.001848487	0.0026238	0.015592787	0.004876194	0.002019054	0.017714825	0.008201971	0.004597318	0.003994101	0.038065903	0.004551684	0.028454657	0.141040499	0.007840211	0.027304073	0.225093964	0.004843509	0.003125291	0.003244864	0.003630724	0.007180715	0.019546467	0.004979806	0.010849436	1.45250741	0.008307923	0.004360429	0.003202562	0.00271206	0.012148609	0.049041466	0.004164741	0.007298237	0.004428979	0.036861799	0.003310636
C5.mzdata	0.003341007	0.004501542	0.012694857	0.003041716	0.017366812	0.02793013	0.008592483	0.002728998	0.312835313	0.071031405	0.003330063	0.001589529	0.004807076	0.003004851	0.003472888	0.015578819	0.005618691	0.002655751	0.01844814	0.007795264	0.005626006	0.003614301	0.023349957	0.005257432	0.028214225	0.14843081	0.00815024	0.026271028	0.25508322	0.008340434	0.00333655	0.003018669	0.003858629	0.008121245	0.012851908	0.004047649	0.01226744	1.490961938	0.012329654	0.003574163	0.003862966	0.002906236	0.009496948	0.049518645	0.004974832	0.006416671	0.004301543	0.029584637	0.002901945
C6.mzdata	0.002912986	0.00503794	0.008731341	0.003627235	0.017029494	0.018365893	0.005977787	0.301491515	0.261112658	0.043192262	0.007736627	0.001346396	0.00444341	0.002915164	0.007802739	0.110230931	0.003006498	0.001872724	0.025584203	0.041720924	0.004827991	0.003816726	0.024745119	0.003991588	0.026392857	0.121712374	0.007114441	0.028127955	0.274492289	0.006991529	0.383696176	0.002195788	0.012101123	0.006620548	0.013284702	0.044190689	0.013211799	1.191691681	0.011160722	0.003113993	0.002496308	4.25E-05	0.006512472	0.046777086	0.004953201	0.003872562	0.00305873	0.015135536	0.011697684
C7.mzdata	0.002753192	0.004828519	0.010269923	0.004308307	0.019464049	0.027521404	0.008650776	0.002394749	0.301430187	0.070013076	0.002923768	0.001818784	0.004836232	0.002493524	0.003857585	0.014208882	0.004996565	0.002460255	0.013843077	0.007629672	0.005070127	0.00321954	0.03118479	0.003957886	0.02550222	0.158152332	0.010117784	0.025618008	0.248753677	0.004910315	0.003181969	0.002964765	0.004029462	0.00667361	0.02435325	0.004160106	0.01259884	1.452061772	0.011172577	0.004267583	0.004429882	0.003112686	0.008071169	0.060479668	0.004849187	0.009317255	0.004326259	0.023755755	0.003125828
C8.mzdata	0.00315264	0.004097232	0.014000344	0.004599052	0.015117507	0.027609297	0.008587228	0.0029193	0.26245667	0.071945046	0.002295542	0.001505863	0.004642136	0.003168872	0.00330928	0.014380148	0.005161593	0.001948134	0.019976993	0.008133902	0.004849514	0.003391721	0.033750664	0.004811942	0.027916915	0.124562928	0.00738769	0.026515282	0.233930021	0.00959973	0.00312957	0.003327755	0.005960072	0.006852255	0.014910229	0.004990977	0.010927768	1.289448542	0.012037194	0.004788634	0.003856292	0.003611571	0.010106889	0.045128758	0.004597778	0.014086157	0.004086723	0.031670465	0.002836047
C9.mzdata	0.003700303	0.004770188	0.011318617	0.004433775	0.058218715	0.026221126	0.008450389	0.004422575	0.286304852	0.070857552	0.002255144	0.001415315	0.004767365	0.003607128	0.003263122	0.017578028	0.005526856	0.002450595	0.019111908	0.009963485	0.00496113	0.003627484	0.033633211	0.005109173	0.028713683	0.149147244	0.009297422	0.027234268	0.256476199	0.009466724	0.00465996	0.003394883	0.004271705	0.007383091	0.013725379	0.004905232	0.013084441	1.441313343	0.013140722	0.003288803	0.004847199	0.003931328	0.011751951	0.057149006	0.004520664	0.018341125	0.00417634	0.024577386	0.002959998
T1.mzdata	0.002553409	0.004606362	0.011764402	0.005240128	0.087451755	0.031023137	0.009868817	0.003582397	0.47602351	0.070976803	0.004610644	0.001555213	0.005075643	0.003153385	0.003395732	0.010721912	0.006271244	0.003868742	0.010165631	0.006227065	0.003992937	0.003868748	0.037755083	0.006063773	0.028682997	0.150201914	0.009770257	0.025924099	0.267832548	0.010229118	0.003412532	0.009131628	0.00367343	0.007393269	0.007356071	0.003738787	0.013005179	2.329245974	0.012455815	0.003896675	0.003384594	0.00333228	0.033150439	0.060894775	0.004510736	0.010961667	0.002783061	0.125167791	0.002047002
T10.mzdata	0.002313976	0.005239973	0.012311353	0.001916512	0.056707402	0.028553185	0.009259408	0.003249353	0.260234357	0.073557425	0.002680599	0.001830672	0.004737763	0.002634335	0.003757527	0.012465359	0.005102559	0.002117627	0.018688846	0.007359504	0.005540714	0.003466908	0.014898266	0.005981543	0.031343112	0.154647462	0.00606987	0.027027956	0.243085252	0.010260734	0.002767417	0.003147841	0.004067388	0.009039854	0.016138667	0.003799242	0.011604481	1.229737735	0.011096925	0.003059255	0.001758399	0.001871127	0.011716435	0.03889455	0.004835857	0.004524098	0.004264936	0.024659787	0.003319347
T11.mzdata	0.002626388	0.003990683	0.010873692	0.004438186	0.057685562	0.029791566	0.009662371	0.003189751	0.306707878	0.069241427	0.002991803	0.001625372	0.005303459	0.003444682	0.003299208	0.009572983	0.005851468	0.003387589	0.0239548	0.006579396	0.00630106	0.004160541	0.031165591	0.004689849	0.029658994	0.158640088	0.008781012	0.026962314	0.278440499	0.00719516	0.003322842	0.003093056	0.004124963	0.007824728	0.022497132	0.003751767	0.013445188	1.451199697	0.014694035	0.004329953	0.003142637	0.002444009	0.011074681	0.051388401	0.004416138	0.004362541	0.004982536	0.021662526	0.003391461
T12.mzdata	0.00211142	0.004671046	0.009243933	0.006485799	0.018143571	0.030508	0.010259436	0.003594661	0.313755127	0.070547887	0.002771634	0.001353101	0.004385461	0.003312877	0.002926149	0.015295795	0.005360224	0.002549964	0.014445107	0.008587952	0.004837886	0.004206601	0.051377364	0.004590641	0.027235937	0.151583117	0.008889525	0.026239688	0.254465945	0.007008787	0.003771843	0.003043764	0.004806025	0.007496253	0.018457412	0.004701068	0.012334586	1.560054859	0.014946041	0.002891009	0.004680934	0.00448009	0.008034421	0.056140693	0.004275213	0.005394856	0.004927528	0.032439624	0.003703165
T13.mzdata	0.002351138	0.00481263	0.013596007	0.003150055	0.017395187	0.029794365	0.009680423	0.002721038	0.301317449	0.068818071	0.003070959	0.001617953	0.006132814	0.003933448	0.003206157	0.01257438	0.006840662	0.002325368	0.025831853	0.006955278	0.005113512	0.002814243	0.023351984	0.005895537	0.031719132	0.162370078	0.008258318	0.025969074	0.320422163	0.004105507	0.003112982	0.003427509	0.004814285	0.007838869	0.013227289	0.004045951	0.015016346	1.444427873	0.014562822	0.004981378	0.002719541	0.004114549	0.014661141	0.053647361	0.004395028	0.02543224	0.004690394	0.036549582	0.003006628
T14.mzdata	0.002094982	0.004424884	0.01340977	0.002455489	0.014286759	0.030966192	0.009877115	0.002569969	0.23511073	0.073904539	0.002585145	0.001696897	0.003311003	0.002272254	0.002996252	0.014911393	0.005268053	0.001740205	0.020261747	0.008126284	0.003374705	0.003478247	0.01597229	0.005043107	0.026688951	0.131638335	0.004738325	0.026894273	0.203122756	0.006278662	0.003412415	0.003159841	0.005098151	0.005636892	0.01828825	0.004754364	0.010078377	1.153511582	0.009591576	0.004176915	0.002628886	0.003159739	0.008974696	0.032632103	0.004217896	0.004033829	0.004964705	0.03679008	0.003628012
T15.mzdata	0.002505791	0.005031874	0.009977057	0.004777922	0.051163393	0.030364616	0.009295844	0.003359748	0.249631158	0.072709581	0.00248023	0.001980357	0.003531793	0.002816778	0.003267145	0.010385094	0.005802899	0.002365377	0.019932079	0.006716284	0.00409852	0.004575095	0.037357319	0.005229949	0.027911098	0.133539643	0.006234629	0.027873551	0.203072078	0.007111241	0.003170007	0.002793727	0.003894414	0.007381803	0.01375673	0.004599194	0.00956405	1.220050607	0.011556456	0.003955208	0.003307744	0.005097282	0.014355614	0.040083547	0.004555248	0.00936748	0.004549216	0.026590664	0.003631756
T16.mzdata	0.002346688	0.004970734	0.011155163	0.005734716	0.022729421	0.030377936	0.009624252	0.002575553	0.491562983	0.071562186	0.002918334	0.001679007	0.006055003	0.005928788	0.002859392	0.012425066	0.006358148	0.00333083	0.021956499	0.006926384	0.004511071	0.003526541	0.045591522	0.007447195	0.031511971	0.208731163	0.012699449	0.027188377	0.359209788	0.002181035	0.002676168	0.003130208	0.006566417	0.009642573	0.019414474	0.00369754	0.016981212	2.38995051	0.023876069	0.006345264	0.005266786	0.004868027	0.014383142	0.08555207	0.004422013	0.021808817	0.004806854	0.037419786	0.003622191
T17.mzdata	0.002700909	0.004846815	0.011397232	0.003780198	0.014218214	0.030757496	0.010372844	0.00341793	0.238360718	0.071562747	0.002945385	0.001599961	0.004357673	0.003795541	0.003287424	0.016663384	0.005343705	0.002159083	0.018107878	0.008389225	0.004645884	0.004186612	0.0232721	0.005460409	0.029812323	0.124996786	0.007495285	0.026246592	0.244878622	0.012015386	0.00285312	0.002885661	0.010155135	0.007953061	0.028665021	0.003735425	0.01246693	1.133940483	0.015852388	0.003963759	0.004739167	0.003733948	0.008585449	0.049585312	0.004803904	0.005429837	0.005285655	0.025818009	0.003471003
T18.mzdata	0.002331449	0.004843396	0.0155218	0.002941931	0.055247231	0.03186124	0.010130802	0.003731066	0.287132637	0.07136279	0.003178364	0.001622828	0.00483821	0.002573916	0.003082719	0.014129617	0.006707479	0.002422403	0.035412343	0.007384429	0.004046017	0.003555373	0.011892617	0.006077996	0.027671527	0.146234885	0.007071076	0.026454611	0.253228034	0.007417471	0.003803495	0.003790063	0.003653112	0.007578158	0.007816883	0.003598845	0.01311116	1.387712682	0.011247202	0.00354274	0.003027056	0.003967124	0.01974564	0.041999633	0.004649361	0.009943015	0.004951661	0.033052912	0.003399508
T19.mzdata	0.002705136	0.004426911	0.013172806	0.007028031	0.01418842	0.030269448	0.009668835	0.003044301	0.24912834	0.072916249	0.00326671	0.001796873	0.004267722	0.002643442	0.003178647	0.010853462	0.005132341	0.002221513	0.02853939	0.006983781	0.002868934	0.003687208	0.051417845	0.00608506	0.027193564	0.129877283	0.006187133	0.026421021	0.220936126	0.007783848	0.003338475	0.002708412	0.004332231	0.007319723	0.01207816	0.003485752	0.011098212	1.203235755	0.011178611	0.003441316	0.002751679	0.00327098	0.016522658	0.041051116	0.004688825	0.003417207	0.004864107	0.026352599	0.003513257
T2.mzdata	0.003132745	0.00504887	0.00922024	0.005136014	0.015640932	0.03212304	0.010583815	0.003054592	0.317933942	0.071708065	0.002996311	0.001433156	0.004889272	0.002609795	0.003181498	0.013524526	0.005698238	0.002581444	0.023562298	0.007067945	0.005391131	0.003902858	0.038729252	0.004873104	0.027799331	0.140818569	0.007544916	0.026089567	0.264272369	0.006456233	0.003603617	0.0028317	0.00435578	0.007178987	0.016085689	0.003868345	0.013558489	1.534674117	0.010803171	0.002829696	0.002830061	0.003998059	0.009513894	0.048202671	0.004507243	0.010399342	0.005054801	0.022121358	0.003700582
T20.mzdata	0.002126871	0.004440555	0.017056169	0.003409578	0.061134654	0.030005829	0.009520194	0.003950537	0.29160952	0.070611324	0.00296152	0.001451796	0.004563885	0.002684996	0.003313393	0.017832823	0.005067518	0.002091631	0.022867003	0.009618781	0.003393823	0.003178098	0.022759223	0.005534554	0.027562927	0.157309848	0.006312534	0.0272642	0.247188621	0.00800403	0.004321776	0.002835287	0.005973394	0.006174063	0.009872735	0.005244802	0.011650468	1.414641651	0.00959245	0.003797374	0.003280852	0.003086124	0.012440984	0.039101495	0.005262212	0.00393097	0.004622173	0.023087457	0.003264439
T3.mzdata	0.002820887	0.005467079	0.010838521	0.00386136	0.01320684	0.030310661	0.010004472	0.002257967	0.256252367	0.070759766	0.003009419	0.001659851	0.00436308	0.003137809	0.003434932	0.009569319	0.005844286	0.002401754	0.018882016	0.004639584	0.003831819	0.003957303	0.031448823	0.005546469	0.028699823	0.116234594	0.00709543	0.027300422	0.219191895	0.005976052	0.001704997	0.002985309	0.004087419	0.006096985	0.018692329	0.003046127	0.010764981	1.225312296	0.012720211	0.00300101	0.003497802	0.003828394	0.010870792	0.04365274	0.004461299	0.004801183	0.005004389	0.030688132	0.003148966
T4.mzdata	0.002535725	0.00526804	0.014406376	0.00346222	0.04211525	0.029545848	0.009772111	0.004588465	0.226378735	0.073057482	0.003025676	0.001459239	0.00423259	0.002348012	0.003521003	0.011757793	0.005188152	0.002279098	0.034116003	0.006210258	0.002217465	0.004212622	0.018859975	0.006355219	0.028593532	0.112039079	0.006155772	0.027165623	0.235948736	0.006646632	0.004411407	0.003256707	0.003816729	0.006511062	0.007237277	0.00373496	0.01171374	1.069851959	0.010113226	0.002294999	0.002374282	0.003381516	0.018629562	0.034184078	0.004619218	0.007476713	0.004169608	0.034746921	0.0029047
T5.mzdata	0.002388487	0.00491047	0.011093899	0.003352173	0.066492838	0.032201189	0.010664575	0.003474171	0.317866049	0.073230553	0.003295193	0.00208987	0.005133567	0.003432202	0.003361084	0.015942476	0.005549573	0.00243451	0.018125492	0.008456373	0.005032395	0.003816316	0.02433034	0.006687161	0.032728018	0.183485404	0.009004034	0.02716316	0.270300083	0.007216168	0.003721932	0.002764107	0.005271744	0.007997616	0.0150164	0.004746673	0.014064926	1.555268988	0.013395135	0.003377625	0.004340463	0.003328731	0.00739747	0.060729841	0.005218365	0.005391622	0.005106956	0.0319983	0.003358366
T6.mzdata	0.002945826	0.005233533	0.013230678	0.005259437	0.045239282	0.027864125	0.008612185	0.004029481	0.200670815	0.071409081	0.002712128	0.001394657	0.004034514	0.002688442	0.003101606	0.01411561	0.004918895	0.001446528	0.023656803	0.00794951	0.002976939	0.003982467	0.035261555	0.005174115	0.027311303	0.121507956	0.006486669	0.02723361	0.221745012	0.006381035	0.005013432	0.00350859	0.005097944	0.005782657	0.020202438	0.004569569	0.011999587	0.935846473	0.011385987	0.003739588	0.003016323	0.002360756	0.015533817	0.044328366	0.004500093	0.005123077	0.00433046	0.028527875	0.002770634
T7.mzdata	0.002309522	0.0050685	0.00927855	0.003390104	0.013923419	0.035067757	0.011041402	0.004186039	0.277870522	0.069000134	0.004230894	0.001999853	0.005214581	0.003141654	0.004116289	0.019986802	0.00633929	0.002800478	0.04007331	0.009770123	0.006041742	0.003845355	0.016347878	0.005236467	0.031601859	0.121354396	0.005842243	0.027443821	0.269707694	0.0081241	0.004599068	0.003668947	0.007968871	0.007937252	0.028367931	0.005609945	0.01330925	1.338194909	0.013515388	0.002363798	0.003254505	0.004134196	0.015604932	0.043109227	0.004995135	0.003477343	0.005589928	0.023070182	0.003871966
T8.mzdata	0.002590241	0.004779655	0.015473065	0.004445427	0.070418578	0.032588439	0.010641529	0.002380592	0.345395892	0.070588596	0.003135356	0.001807516	0.005449022	0.003234685	0.003142337	0.012361702	0.004905246	0.002723606	0.028909587	0.00744382	0.004988828	0.003708646	0.026879741	0.00490964	0.028265028	0.197218161	0.008563633	0.027792238	0.275473096	0.008265713	0.002992087	0.003436237	0.003896016	0.007939991	0.011198321	0.003443905	0.014190903	1.700134811	0.013147341	0.0053278	0.004323973	0.004323381	0.012081662	0.055508958	0.004213925	0.004031014	0.005358112	0.032728724	0.003307132
T9.mzdata	0.002034047	0.005038296	0.008886664	0.00534718	0.061386401	0.032377419	0.010273816	0.06798125	0.294246083	0.067802079	0.003369666	0.001658085	0.004095299	0.002566065	0.003202905	0.020101312	0.006089497	0.002729308	0.020178761	0.010563878	0.007578842	0.003836128	0.041141358	0.004128965	0.029711118	0.164354293	0.008529068	0.02679593	0.228128004	0.007318942	0.078468912	0.002858253	0.006021232	0.007880154	0.019749138	0.011147228	0.010945443	1.418299643	0.011159646	0.004004052	0.004142671	0.003076914	0.009278387	0.052824841	0.004931149	0.004237384	0.004912895	0.023554017	0.003488338
QC1.mzdata	0.003103812	0.004894977	0.013401781	0.003813104	0.056949152	0.029245129	0.009375457	0.052482515	0.288801705	0.065813747	0.003887594	0.001526037	0.004421588	0.002970972	0.003806485	0.032915889	0.005812347	0.002179408	0.020548747	0.015833361	0.005199309	0.003813137	0.034673638	0.003580311	0.027746352	0.156914536	0.007736678	0.023859777	0.245964009	0.007616384	0.064441052	0.003743662	0.006630768	0.006594099	0.017708569	0.009975515	0.012043448	1.49848471	0.011422287	0.004131402	0.003211023	0.001831464	0.008677643	0.049720117	0.004135792	0.006079802	0.004598616	0.027930488	0.003195996
QC2.mzdata	0.003301417	0.004510907	0.012057162	0.00441842	0.054603852	0.029476159	0.009028459	0.054340124	0.287402757	0.064988622	0.003959663	0.001508605	0.004387673	0.002986496	0.003990571	0.032381995	0.004942381	0.002700467	0.018194084	0.014902711	0.004587453	0.003380205	0.034319016	0.004622567	0.029300528	0.156657725	0.007842973	0.024264552	0.23966954	0.007670497	0.063431403	0.002857227	0.006277371	0.007223057	0.016632571	0.009520034	0.012735087	1.494962016	0.011207287	0.004123167	0.00332044	0.001680018	0.010014505	0.049502608	0.004284481	0.006386571	0.004372495	0.0288014	0.003360179
QC3.mzdata	0.003481952	0.004471256	0.011894525	0.004739594	0.017052423	0.028285492	0.009321533	0.05100325	0.283115076	0.064753925	0.003417298	0.001440653	0.004600509	0.002909681	0.003679875	0.030815505	0.005468232	0.002432791	0.020589194	0.015504333	0.003693921	0.003532333	0.030805738	0.005367166	0.028258643	0.148649975	0.00818595	0.025259197	0.242798274	0.007533324	0.062097847	0.003258452	0.005930037	0.007136906	0.017823627	0.009405334	0.012325779	1.46575398	0.011082162	0.004253796	0.003631027	0.001826481	0.011644823	0.049210379	0.004407575	0.005447053	0.004316853	0.029045867	0.002853471
QC4.mzdata	0.003333379	0.004791701	0.012211908	0.004398699	0.055762668	0.0287608	0.008782894	0.052128545	0.288061673	0.063978586	0.003716806	0.001548533	0.004745395	0.002831846	0.00397261	0.031576478	0.004727378	0.002584948	0.018354033	0.014290352	0.004262226	0.003240651	0.033194532	0.00525119	0.027874518	0.148264484	0.007942568	0.024535896	0.239786484	0.006841608	0.062226825	0.003008573	0.005627633	0.006528133	0.017851667	0.010171698	0.011706182	1.425782389	0.011075636	0.003672469	0.003300196	0.001906197	0.009314167	0.047665178	0.004801459	0.006241735	0.004299014	0.030394774	0.002895397
QC5.mzdata	0.003630403	0.004695787	0.012802632	0.003900928	0.055578815	0.02990308	0.008942417	0.052726329	0.293464436	0.065552098	0.004351982	0.001526041	0.004296473	0.003000196	0.004148114	0.033821577	0.005639917	0.002758187	0.020260939	0.015729289	0.003589845	0.004134839	0.032395223	0.005508048	0.02795061	0.15188649	0.008396418	0.02636797	0.250194242	0.00719195	0.063642863	0.003704489	0.005996925	0.008025521	0.017007384	0.009644313	0.012613866	1.416098004	0.011925938	0.004264678	0.003685898	0.00168574	0.009525779	0.049405734	0.0046383	0.006244901	0.004451582	0.029806967	0.003068486
QC6.mzdata	0.003435539	0.00415197	0.012802938	0.004107905	0.017447976	0.028160495	0.008719822	0.051281799	0.286217324	0.064330595	0.004033671	0.001616595	0.004724468	0.003242481	0.003699784	0.032353377	0.00460822	0.002296956	0.01855192	0.014994398	0.004908862	0.003948606	0.032397028	0.003888102	0.028450286	0.149949587	0.007878918	0.025879397	0.242523818	0.006900068	0.063468819	0.002725818	0.006173726	0.007033185	0.014921059	0.009550921	0.011682522	1.416358849	0.010824535	0.003932804	0.003231371	0.00162798	0.009918851	0.050620534	0.004379752	0.005919848	0.004236395	0.027896291	0.002922167
QC7.mzdata	0.002966666	0.004524826	0.01191018	0.004360328	0.057044571	0.027874662	0.009091954	0.055162886	0.288070129	0.064531081	0.003414231	0.001558034	0.004409911	0.00276145	0.004247084	0.032103117	0.005146108	0.002332619	0.018138646	0.014151847	0.004212126	0.003762551	0.031827411	0.004628743	0.026726405	0.146617179	0.00819134	0.026545561	0.239633128	0.007400448	0.063304848	0.003445072	0.006337531	0.007238961	0.015883238	0.008879073	0.01174912	1.420006169	0.011125352	0.003839268	0.003368822	0.001974439	0.011129113	0.049963057	0.004748974	0.006114515	0.004515723	0.028380604	0.002906761
QC8.mzdata	0.002774616	0.004515224	0.011651139	0.00448337	0.017610907	0.027216784	0.008876	0.054387859	0.290570343	0.066351295	0.003295306	0.00159613	0.005107566	0.002953349	0.004052369	0.032397016	0.004611611	0.002453854	0.020552993	0.014687055	0.004286948	0.003440681	0.032284085	0.005595412	0.029919285	0.144521769	0.007849941	0.026891316	0.252329918	0.006854044	0.062064872	0.002850484	0.005616623	0.006583867	0.015894499	0.009124148	0.011633943	1.407246012	0.011802468	0.004140927	0.003367842	0.001568757	0.011813674	0.050776988	0.004408802	0.00590681	0.004527546	0.030155128	0.003066302
QC9.mzdata	0.002742046	0.004921026	0.010739916	0.004698811	0.057887919	0.029072898	0.009156287	0.054476025	0.289273684	0.06584049	0.003389046	0.001698048	0.00477105	0.003045431	0.004024046	0.033135402	0.00465688	0.002163776	0.021249568	0.01464976	0.004508106	0.003551762	0.031283116	0.006021057	0.029282687	0.148403379	0.008122808	0.027887423	0.2547527	0.006962143	0.065678485	0.003266851	0.005979706	0.00788208	0.017229982	0.00910789	0.012921295	1.434830958	0.011629326	0.004202988	0.003392543	0.001824408	0.010678888	0.052642712	0.004397935	0.005911032	0.004546664	0.028810199	0.002953404
QC10.mzdata	0.002581359	0.004947012	0.011853692	0.004496082	0.017510861	0.030218668	0.009254375	0.055262248	0.288000966	0.066810645	0.003662595	0.001918935	0.004729493	0.00294731	0.004210327	0.032780625	0.005380034	0.002810347	0.019147645	0.01440655	0.003364656	0.004019891	0.031441367	0.006404243	0.029503135	0.148333893	0.008431749	0.027331969	0.252368935	0.007315754	0.065825789	0.003067615	0.005842706	0.007621639	0.016779725	0.009186254	0.013112502	1.392137434	0.01194605	0.00427734	0.003370884	0.00164146	0.010074838	0.050376037	0.004425098	0.006072077	0.004375083	0.029236478	0.003144335
[truncated: 464 more columns]
