# Supplementary material for: Gut microbiome in PCOS associates to serum metabolomics: a cross-sectional study
Source: Sci Rep. 2022 Dec 23;12:22184. doi: 10.1038/s41598-022-25041-4 (PMC9789036; doi:10.1038/s41598-022-25041-4)
Supplement: Supplementary file 9 — Supplementary Table 2. [file 41598_2022_25041_MOESM9_ESM.csv]

	Var_1	Var_2	Var_3	Var_4	Var_5	Var_6	Var_7	Var_8	Var_9	Var_10	Var_11	Var_12	Var_13	Var_14	Var_15	Var_16	Var_17	Var_18	Var_19	Var_20	Var_21	Var_22	Var_23	Var_24	Var_25	Var_26	Var_27	Var_28	Var_29	Var_30	Var_31	Var_32	Var_33	Var_34	Var_35	Var_36	Var_37	Var_38	Var_39	Var_40	Var_41	Var_42	Var_43	Var_44	Var_45	Var_46	Var_47	Var_48	Var_49
mzmed	89.02502	89.02573	92.92889	94.92585	96.92292	102.9579	111.0091	112.9862	119.0361	145.0628	150.8872	152.8842	154.0626	154.8816	158.9788	160.8424	164.0721	165.0558	167.0215	170.9448	172.9917	175.0247	178.0512	179.0573	180.0671	180.9735	181.0071	183.0301	187.008	191.0202	193.0872	194.0824	195.1392	197.0429	199.0385	201.0385	203.0214	203.083	204.0669	208.8459	209.0459	210.843	211.0978	212.0026	213.023	215.0337	220.1471	220.8725	221.1186
RT(min)	1.016969	0.657676	0.674213	0.674271	0.674314	0.641077	1.072982	0.609079	0.658727	0.68121	0.681503	0.681503	0.653209	0.682186	0.552153	0.722945	2.197033	5.458024	0.878658	0.640562	4.783624	1.001398	4.839129	0.660641	1.156904	0.608853	4.020187	5.494725	5.973806	1.071494	8.727552	10.05228	9.805318	4.799977	0.707057	1.017785	0.672526	4.083782	6.017901	0.674271	5.456546	0.674234	7.401444	5.357216	7.629021	0.689263	9.233486	0.649401	8.573612
NEG-C1.mzdata	0.048090969	0.073794706	0.359609696	0.222485681	0.044634522	0.22029016	0.1960008	0.975014936	0.025911339	0.08842737	0.063571076	0.053924808	0.030099105	0.043979722	0.438678861	0.00207228	0.556355111	0.101582911	0.803708713	0.031546064	0.463037122	0.075216094	0.192734653	0.15686251	0.436848725	0.299423637	0.039197537	0.392626134	0.315616325	3.088546129	0.025117092	0.074026233	0.061995649	0.030787564	0.126111592	0.099779815	0.019216832	1.208589477	0.081857561	0.044904283	0.515460433	0.056315799	0.027794969	0.422632579	0.05571863	5.677683696	0.017085569	0.018849238	0.037992926
NEG-C10.mzdata	0.036636692	0.06089956	0.358452003	0.224840608	0.049468829	0.187069578	0.126501315	0.982493306	0.026443195	0.107737946	0.058862049	0.060460359	0.031169175	0.059847856	0.385921397	0.004967398	0.494663572	0.103346222	1.352403732	0.03383986	0.136169278	1.284971319	0.010977815	0.122945657	0.493200847	0.305833765	0.036792708	0.05648383	0.069017575	1.838802274	0.022568271	0.070385338	0.062605943	0.034220287	0.254113614	0.090637766	0.029111071	1.446199175	0.045882602	0.055013912	0.506608827	0.070374776	0.031598449	0.09417488	0.030380597	5.424930758	0.022032983	0.018460386	0.034120154
NEG-C11.mzdata	0.092915712	0.060025515	0.374017531	0.252448099	0.047854645	0.146478737	0.031507877	1.248197818	0.024523076	0.130785795	0.083470965	0.083435967	0.031131245	0.028682655	0.126255116	0.337484964	0.38064274	0.095217604	3.901834072	0.026368493	0.650480362	0.073140936	0.031744833	0.11928352	0.567030107	0.437820745	0.04666823	0.018469104	0.161097819	0.455268538	0.026140907	0.071569521	0.057686904	0.031198886	0.167679748	0.075001306	0.038785841	1.202406256	0.060292044	0.059349484	0.477810155	0.076172542	0.032987748	0.210604339	0.31840059	5.745899712	0.01656831	0.013365344	0.037978221
NEG-C12.mzdata	0.077575809	0.056714984	0.449489671	0.288861794	0.045430397	0.194076123	0.0325629	1.211773286	0.026290389	0.115272922	0.088067965	0.091515626	0.032265992	0.034094606	0.130935708	0.239180482	0.557091841	0.095168893	3.371425477	0.033533899	0.239503245	0.011981153	0.06146181	0.128404174	0.621450103	0.429068078	0.038847455	0.068000031	1.920075133	0.506836336	0.028129224	0.071277474	0.059119861	0.040823544	0.221151648	0.065904688	0.028811779	1.571744294	0.0699889	0.07657169	0.51190573	0.091077947	0.034019514	0.599223888	0.198328061	6.597726418	0.019660359	0.016289365	0.036399032
NEG-C13.mzdata	0.105606793	0.061417358	0.411131664	0.252265665	0.047362311	0.137638526	0.033315504	1.190843773	0.023225247	0.131607476	0.081448606	0.079889601	0.026383788	0.030784344	0.105641165	0.299284149	0.382577264	0.090362161	2.735966461	0.034168082	0.142795711	0.05795075	0.398674717	0.123489153	0.52688162	0.401662535	0.041432045	0.081310641	2.149872904	0.512658455	0.022579925	0.064635364	0.059400892	0.024356078	0.161484526	0.095616876	0.034188455	1.130867062	0.037965952	0.064248797	0.492317984	0.074979835	0.027801605	0.368426267	0.09457527	5.852316006	0.025162898	0.018443975	0.037356774
NEG-C14.mzdata	0.168535834	0.056587572	0.403889261	0.255410753	0.048298901	0.159453317	0.04985971	1.230075376	0.02358897	0.195825695	0.081468248	0.077943843	0.033183224	0.029385308	0.147672969	0.218749736	0.450925584	0.086084262	3.530176557	0.032627792	0.12969058	0.05540259	0.016946711	0.116135114	0.644866351	0.399961368	0.103424907	0.648865559	0.022006976	0.909617679	0.025005166	0.070953899	0.058076449	0.035694247	0.240606256	0.112314108	0.033006528	1.396143091	0.083388509	0.065272682	0.48102844	0.079073191	0.027165942	0.133759337	0.059633842	5.570767692	0.017864424	0.020132696	0.038154121
NEG-C15.mzdata	0.094421397	0.064609974	0.417079227	0.260317848	0.042367673	0.1727136	0.039640113	1.281973283	0.028859824	0.10622154	0.091197766	0.085469838	0.04185492	0.032065265	0.119498696	0.320351769	0.404721022	0.101461591	3.259899032	0.03046285	1.049060566	0.033836402	0.041035362	0.13291855	0.56852969	0.414823766	0.045096084	0.007266001	1.987223571	0.683883141	0.023486653	0.075646263	0.059733163	0.028174173	0.169552561	0.072338779	0.027751835	1.15672921	0.048311795	0.065588983	0.529851355	0.083463515	0.039293907	0.440760171	0.016290109	6.401910549	0.029060677	0.016061598	0.035784588
NEG-C16.mzdata	0.135296483	0.0620335	0.427319357	0.269586426	0.046622192	0.166385019	0.037826287	1.262503743	0.028134397	0.12461168	0.091256623	0.088243652	0.030427324	0.032183317	0.134949064	0.273568781	0.4334211	0.089032103	1.261879135	0.032003757	0.12546202	0.109537225	0.034851018	0.14062523	0.732892595	0.422052881	0.04088619	0.16705978	0.198990122	0.527799109	0.024392315	0.07870723	0.062016981	0.037221529	0.273561298	0.11308927	0.037857488	1.312367189	0.091017291	0.069020639	0.506719813	0.090391112	0.031628307	0.149146564	0.145396877	6.33801126	0.018095482	0.019684184	0.035074162
NEG-C17.mzdata	0.03414437	0.054437633	0.355143832	0.222578593	0.046904733	0.147432344	0.194170567	0.974980242	0.022647917	0.110915421	0.054961959	0.061170572	0.024094006	0.055534797	0.350714975	0.018394473	0.320961013	0.093757002	1.385516127	0.032809809	0.317947536	1.222347634	0.010476905	0.12360898	0.319486254	0.302513615	0.040092777	0.243617815	0.119828577	2.919080066	0.024836771	0.07759601	0.056282525	0.029115998	0.232407787	0.09348954	0.036029567	1.157121453	0.058687875	0.045239522	0.49311733	0.056419996	0.031885305	0.084493737	0.095565797	4.984798859	0.019830405	0.017496111	0.031690207
NEG-C18.mzdata	0.053447814	0.052990489	0.400695716	0.245589589	0.042544939	0.17953501	0.044579416	1.257531855	0.022885085	0.114576087	0.080133721	0.082185547	0.02793659	0.02678784	0.103559194	0.264614902	0.430427585	0.09748032	0.815305781	0.027383587	0.189928058	0.041158887	0.732116808	0.109981106	0.444678673	0.419369762	0.046128167	0.022536757	0.525867	0.68057583	0.023223488	0.079171735	0.061354183	0.037440153	0.138278669	0.046527523	0.027998269	1.208299436	0.057612835	0.063366228	0.512252102	0.077093877	0.031605146	0.700597428	0.043194493	5.57915147	0.02120673	0.016238371	0.035725072
NEG-C19.mzdata	0.089693929	0.070294699	0.422876792	0.278924215	0.044307567	0.182025229	0.045614094	1.220505044	0.031191059	0.136184959	0.082824631	0.094653541	0.036873108	0.02888285	0.100921369	0.246192971	0.456284648	0.102890052	4.674246586	0.02569884	0.544022811	0.041956554	0.077643959	0.13514394	0.658406551	0.421821909	0.067622885	1.336889256	0.290044935	0.651735149	0.029037593	0.08714333	0.065245607	0.023736683	0.237851199	0.065862675	0.033704575	1.240041562	0.087171092	0.069368106	0.501850719	0.085274425	0.025975715	0.680670822	0.091680294	6.545078538	0.026042263	0.019607529	0.034363516
NEG-C2.mzdata	0.032115267	0.062445858	0.364477477	0.219808415	0.051517524	0.137678304	0.198558484	1.023405348	0.026863362	0.081136327	0.073881735	0.065922219	0.02116823	0.079850155	0.406834321	0.03626384	0.39205022	0.085715401	3.078311971	0.027627204	0.412870067	1.220976188	0.083594872	0.141620737	0.374631773	0.302344023	0.045996467	0.475887757	0.337827385	3.058847068	0.028387659	0.068020475	0.066170046	0.033661724	0.307938193	0.014746637	0.026424888	0.975370815	0.062665765	0.050282515	0.49320443	0.067559312	0.028749943	0.516421823	0.148445637	5.963110739	0.018831806	0.014301472	0.034410971
NEG-C20.mzdata	0.070872552	0.057407036	0.418520766	0.25145341	0.040832324	0.172142782	0.035460767	1.201635978	0.025571083	0.120343564	0.079577288	0.081539132	0.034057686	0.031372336	0.109888654	0.329894694	0.42681239	0.093289026	3.224839871	0.029371214	0.259646368	0.068767835	0.444423851	0.113290631	0.496436652	0.388240106	0.046828938	0.257677807	1.80206122	0.541951169	0.023317755	0.080216185	0.058558194	0.031510759	0.258610844	0.054737086	0.037226405	1.095671505	0.051936239	0.066187539	0.48234639	0.083272565	0.035647776	0.360089068	0.056777985	5.821921947	0.027780186	0.020474041	0.034910073
NEG-C3.mzdata	0.107961806	0.067733912	0.422152147	0.277811294	0.044724121	0.178344073	0.033051298	1.291280752	0.026468557	0.125701954	0.088070105	0.083729516	0.029863932	0.034358492	0.118577621	0.448477127	0.473170962	0.099985306	3.799597107	0.031183592	0.546179712	0.041622077	0.198830908	0.135152824	0.737362094	0.421088397	0.078585439	0.181664953	0.216363713	0.537833733	0.026251138	0.069958331	0.05838188	0.035722007	0.224222257	0.087732414	0.027500556	1.207643764	0.067145113	0.065570792	0.513437539	0.089197631	0.030513191	0.617953237	0.360823284	6.614612278	0.015585158	0.021030191	0.036612153
NEG-C4.mzdata	0.071657481	0.053458738	0.41402994	0.272676797	0.048475939	0.150277851	0.037592845	1.331553031	0.026794719	0.086945839	0.083798468	0.090396188	0.060824832	0.032795892	0.135888893	0.323134358	0.413226749	0.106109707	3.774097182	0.026727454	1.199615304	0.009887528	0.260902764	0.135691792	0.610477221	0.412556106	0.043850127	0.050101246	0.47228637	0.610595962	0.028135418	0.083500757	0.06293372	0.028112531	0.146765692	0.056751373	0.019202382	1.275639131	0.06811239	0.060040857	0.517881424	0.081588031	0.031594346	0.760803055	0.073067301	6.00419362	0.025975292	0.014482877	0.041143276
NEG-C5.mzdata	0.067211601	0.05724326	0.408212305	0.253342372	0.042799316	0.16961093	0.039460346	1.250123868	0.021754434	0.112551337	0.080285872	0.082864284	0.034598877	0.035421024	0.12430787	0.266865177	0.462692565	0.092659975	4.114126687	0.02836791	0.353010157	0.03382199	0.043663984	0.136876867	0.593705137	0.412885557	0.048816031	0.124576852	0.195543485	0.603736978	0.022681989	0.065295978	0.056529305	0.036574126	0.309923669	0.058147297	0.031248017	1.40574667	0.059383467	0.060368234	0.499995325	0.08050447	0.034321047	0.344871054	0.140056929	6.057539046	0.024822668	0.01288164	0.031009463
NEG-C6.mzdata	0.018469292	0.061886579	0.318201013	0.220142477	0.03634439	0.165263595	0.203358427	0.945540256	0.028119135	0.110664889	0.058301501	0.062415645	0.038621307	0.048519421	0.458592754	0.005438737	0.482541394	0.091132083	0.510816504	0.030627679	0.569619056	1.127104318	0.060302015	0.129722213	0.397042602	0.270384737	0.035137847	0.012349129	0.338141166	2.973135294	0.027593633	0.065972376	0.055986275	0.029125081	0.096051796	0.087298	0.031631652	1.021992869	0.034828249	0.043445236	0.488971452	0.060358852	0.027762034	0.191868186	0.046958265	5.436701064	0.015406956	0.018844579	0.038724282
NEG-C7.mzdata	0.065458732	0.057128018	0.419404924	0.248149146	0.043992963	0.154663164	0.036214494	1.275191432	0.020417906	0.102598521	0.080687649	0.084944587	0.029522185	0.030644698	0.12227629	0.415315243	0.446099772	0.088202748	4.547143657	0.025681355	0.307506208	0.03881169	0.009909955	0.123842961	0.724512562	0.401241548	0.051364809	0.609078608	0.299171976	0.564265927	0.026626214	0.072997983	0.055481767	0.031268857	0.25597388	0.048975316	0.026949745	1.094606554	0.04399643	0.064091599	0.487282838	0.07381312	0.03362867	0.089463388	0.196665084	5.900830853	0.016407578	0.018376803	0.036666895
NEG-C8.mzdata	0.092101889	0.062268468	0.390082058	0.236772552	0.040997164	0.158776105	0.055015412	1.270195757	0.021846002	0.122310623	0.083548976	0.084298895	0.026538546	0.02375996	0.132073676	0.308585105	0.426997802	0.096010808	3.693445038	0.024280208	0.223760437	0.021193555	0.234862533	0.125513742	0.494258172	0.393409607	0.05388472	0.13683054	3.050415173	0.916880568	0.02642278	0.066296533	0.05856712	0.022297937	0.206914287	0.071833574	0.03079096	1.101398846	0.055231487	0.065083475	0.488347961	0.071928024	0.034725045	0.330725785	0.066849682	5.913946175	0.01672191	0.014384963	0.035939253
NEG-C9.mzdata	0.113433187	0.061432667	0.396705338	0.250576948	0.042710892	0.162188707	0.030277814	1.269432038	0.020289234	0.125947346	0.084080993	0.077831506	0.036641499	0.029960421	0.15714964	0.291207283	0.472437111	0.094406152	3.004791669	0.031790801	0.268233045	0.089288847	0.119836877	0.122264481	0.650148935	0.402855168	0.03626441	0.206128566	2.573940709	0.468011096	0.024299121	0.068409283	0.05510205	0.03216705	0.186384769	0.089758757	0.03332469	1.251869338	0.043483467	0.060890802	0.534647115	0.076341679	0.034642731	0.391427484	0.04024099	6.012174028	0.013291831	0.017548971	0.037955659
NEG-T1.mzdata	0.15028845	0.136408803	0.380178605	0.241293271	0.043685155	0.149926959	0.029834681	1.215416802	0.054511468	0.155635901	0.074685208	0.076156264	0.030639634	0.026710528	0.102103729	0.330401767	0.479493866	0.099179549	3.444103011	0.033236856	0.442288461	0.067618315	0.167814309	0.288390747	0.680311038	0.398596002	0.042826038	0.622263051	0.170910895	0.412685912	0.027077781	0.074606209	0.060562203	0.047413072	0.003163495	0.103868805	0.028552452	1.249939077	0.044386729	0.060806953	0.500421051	0.07707434	0.029001994	0.284428237	0.056149302	14.00463155	0.019982715	0.017262088	0.036646682
NEG-T10.mzdata	0.061916942	0.054287025	0.388344234	0.260998305	0.040120168	0.152485869	0.030452902	1.269958289	0.026153373	0.111484972	0.094793771	0.086614993	0.036162842	0.03028628	0.114858785	0.509763645	0.41935406	0.087753831	2.846443632	0.026926258	0.210920685	0.091076421	0.189595323	0.119381139	0.462789679	0.414149442	0.051102294	0.034093877	5.17155	0.483462528	0.021524791	0.095844593	0.062087153	0.031196151	0.185990742	0.052620843	0.0294264	1.312620871	0.070664686	0.062742182	0.51454494	0.081054887	0.027781269	0.390056741	0.052158316	5.881228336	0.019605278	0.017678874	0.031446501
NEG-T11.mzdata	0.063723568	0.057595598	0.443761454	0.259266245	0.045413803	0.181419255	0.033126052	1.2535156	0.023379038	0.159383487	0.084963011	0.090051293	0.038203055	0.031326622	0.110262636	0.237696917	0.507868459	0.099518225	2.956616126	0.035583349	0.312357317	0.154671802	0.048154253	0.129470195	0.605330007	0.408194049	0.047423593	0.01941719	0.260150633	0.450360984	0.020957596	0.08446979	0.057921375	0.039503513	0.136086303	0.052105712	0.044592229	1.313068478	0.046832197	0.064299498	0.514930978	0.09388082	0.029958928	0.217258309	0.192814017	5.706632769	0.022675825	0.017812027	0.039849751
NEG-T12.mzdata	0.102643935	0.055644877	0.462281495	0.269934638	0.04817107	0.170245215	0.043602673	1.26811482	0.022493239	0.139593833	0.085588276	0.084179295	0.040043864	0.029109452	0.139501296	0.321620454	0.481128129	0.093356093	3.167165439	0.027270835	0.286291968	0.237405402	0.076749464	0.117135403	0.660095845	0.400369253	0.041021776	0.099337233	2.839109375	0.579896392	0.024111785	0.091697762	0.065512395	0.029086828	0.195845593	0.098802904	0.034972712	1.179947815	0.048835266	0.073478009	0.49532417	0.088169954	0.033458658	0.236184652	0.065559872	5.336536103	0.026662892	0.017553696	0.036224553
NEG-T13.mzdata	0.104399303	0.060198323	0.427207634	0.25404845	0.043218608	0.153921502	0.040723264	1.139899981	0.024552809	0.109963083	0.086365277	0.084886151	0.036942136	0.028669962	0.109798035	0.260012709	0.556891119	0.07941303	2.405910943	0.02873446	0.348038668	0.177536186	0.032637497	0.124439574	0.569054192	0.380893357	0.042042289	0.042069919	0.044881708	0.601918338	0.019515908	0.082716806	0.055328025	0.028666168	0.085751815	0.103552047	0.030536072	1.383092072	0.059135894	0.068048384	0.456083951	0.084267306	0.029257533	0.362664752	0.012207787	6.115700407	0.021390238	0.021825802	0.03071542
NEG-T14.mzdata	0.09445539	0.054147327	0.432651609	0.271380021	0.047205634	0.169687276	0.046039301	1.312089467	0.019569501	0.116319663	0.085410211	0.091397077	0.024598908	0.032311686	0.133540639	0.341998914	0.362334018	0.094974237	3.164108214	0.027929993	0.377077625	0.162895467	0.035741536	0.125712368	0.398856846	0.419130586	0.036150847	0.74371313	0.268901389	0.709206193	0.025364961	0.09527033	0.064121237	0.028565016	0.177145011	0.072387377	0.032479735	0.951047414	0.054829854	0.077813136	0.547082554	0.092574325	0.034574066	0.156264333	0.894927351	5.835040616	0.023158967	0.015712655	0.03863359
NEG-T15.mzdata	0.140692191	0.05585308	0.438279005	0.26968137	0.041766552	0.178958729	0.019398427	1.25057663	0.021580875	0.12507757	0.083173277	0.091313641	0.030080189	0.033950332	0.102192246	0.259043491	0.361973574	0.093951818	2.499122769	0.030198721	0.195871448	0.205680401	0.081552976	0.105226042	0.44721586	0.413365467	0.042525738	0.096187106	1.976515288	0.375787524	0.024515375	0.083211728	0.061718602	0.024873097	0.180571349	0.136729118	0.03530544	1.078141641	0.040355029	0.067641958	0.527740712	0.085914173	0.036928958	0.258233752	0.16205665	5.283457444	0.021542779	0.016319651	0.041409759
NEG-T16.mzdata	0.138791601	0.06659185	0.448536468	0.278046967	0.049038071	0.181831667	0.05163467	1.212976018	0.029669093	0.158645557	0.092215885	0.087944721	0.041926215	0.036171945	0.113126661	0.295795366	0.619643826	0.089194794	0.784477738	0.027969064	0.181447736	0.169866535	0.167698763	0.146310125	0.950105577	0.405172325	0.054729872	0.010399299	1.242277935	0.732248977	0.025919303	0.088098006	0.057764799	0.037240249	0.129376125	0.129267552	0.046019883	1.510833891	0.04596913	0.071637002	0.511277092	0.084832822	0.033280528	0.254230142	0.246061686	6.700417145	0.020005964	0.019223465	0.036786041
NEG-T17.mzdata	0.085655416	0.05840289	0.440674691	0.284628289	0.045754106	0.195985512	0.052774742	1.217985033	0.027150896	0.155594769	0.090570781	0.090692186	0.033800935	0.023636038	0.141401905	0.243257738	0.443198909	0.088056177	3.15900557	0.026539545	0.301649055	0.260077355	0.134746463	0.123920507	0.536802898	0.393089146	0.037606477	0.187368714	1.646054933	0.832809201	0.024722833	0.078900501	0.05838659	0.029194468	0.219182153	0.078186334	0.039301325	1.209888583	0.048917093	0.075238433	0.485767668	0.082529426	0.031929743	0.213469657	0.166822756	5.390293999	0.023290663	0.017311258	0.033515223
NEG-T18.mzdata	0.105911295	0.070249169	0.429898057	0.278261699	0.047665232	0.145665024	0.022827552	1.206058417	0.027445164	0.093279863	0.087755761	0.095250734	0.027409228	0.031256138	0.126473835	0.277793247	0.473204341	0.095491877	3.695350407	0.028042436	0.759520599	0.157009791	0.058407997	0.131567535	0.484974246	0.403096429	0.040559343	0.299298177	1.127667366	0.37008237	0.023521297	0.086209696	0.055756977	0.034115396	0.215745988	0.088755217	0.024962351	1.21198766	0.05610967	0.07754145	0.492932901	0.09612278	0.029098728	0.406150033	0.145238472	6.693560943	0.026211404	0.022426068	0.040495722
NEG-T19.mzdata	0.080922283	0.049796615	0.417286502	0.261191554	0.043720974	0.155114856	0.021973949	1.206513489	0.018218538	0.142315589	0.091045331	0.08895775	0.028666583	0.032407745	0.096054647	0.295736014	0.398078692	0.08936536	2.635750511	0.027569167	0.109930329	0.106031757	0.031616444	0.107894172	0.465074011	0.3786034	0.042822657	0.06083096	0.290265318	0.387037209	0.021909831	0.089720044	0.058729756	0.027307549	0.258367236	0.084490285	0.038668164	1.082810841	0.058150129	0.062801808	0.476213772	0.080983257	0.032362072	0.264295343	0.090544025	5.396992896	0.027675323	0.016406177	0.03310867
NEG-T2.mzdata	0.09102378	0.0554959	0.453054469	0.284119782	0.047378169	0.180524669	0.030923676	1.238270042	0.024298042	0.113048425	0.094368005	0.095990365	0.027153225	0.032953326	0.120372296	0.309225739	0.518707942	0.098158494	3.677147911	0.028529325	0.231890299	0.071557624	0.110852126	0.124037935	0.554325502	0.403437113	0.054696628	0.200948404	1.585524432	0.465622697	0.023333265	0.080425767	0.057149288	0.03323484	0.255895536	0.071920729	0.031983375	1.192603945	0.047646414	0.071024756	0.492723104	0.093161223	0.029526163	0.549936561	0.07906538	5.690681205	0.015519432	0.020686083	0.037628213
NEG-T20.mzdata	0.069452033	0.055820205	0.423912828	0.255740918	0.048043874	0.176375087	0.051075626	1.24005823	0.02453335	0.11919579	0.088927444	0.093160678	0.020813263	0.02916731	0.143417208	0.298209437	0.473973518	0.094552186	3.170086088	0.033644941	0.205469926	0.051665153	0.320046755	0.124053195	0.464521626	0.419698468	0.046239478	0.014128385	2.208999739	0.840152011	0.024631072	0.091329105	0.059181624	0.026518248	0.235449809	0.065947788	0.036894931	1.055867902	0.039343382	0.063459783	0.495810921	0.082499962	0.02875312	0.558049576	0.058972602	5.870778085	0.022527044	0.020483421	0.03968241
NEG-T3.mzdata	0.108838761	0.06171023	0.429798864	0.265796595	0.044709701	0.173390782	0.028138583	1.268249695	0.023175257	0.133752877	0.080739454	0.089735057	0.028803694	0.033875947	0.090881755	0.268812959	0.420574088	0.095655392	3.179728303	0.027066495	0.3039546	0.232765513	0.217383171	0.128946823	0.505832386	0.406401136	0.042319376	0.035266786	0.266583592	0.36784299	0.02017646	0.076128476	0.065477375	0.024280126	0.264262939	0.087591607	0.047834277	1.078139053	0.053215082	0.067974734	0.537359843	0.084450829	0.031575423	0.426963684	0.183021106	5.823156755	0.017943588	0.018585404	0.039049798
NEG-T4.mzdata	0.099016127	0.056122921	0.390572879	0.255523225	0.044742325	0.159802953	0.022902605	1.276789262	0.024813984	0.097721469	0.082801443	0.084190029	0.033374609	0.028118518	0.105048775	0.327317662	0.42718754	0.096209748	1.830905475	0.027025192	0.168595788	0.060027139	0.010075267	0.112423229	0.365545558	0.408101391	0.041188156	0.022915901	0.060296604	0.34901829	0.019081511	0.086792492	0.057123686	0.033302438	0.287663389	0.099273216	0.032162397	1.013341937	0.051311878	0.061563916	0.49891795	0.085706879	0.028588008	0.04267435	0.133497559	6.039897969	0.01676696	0.022258791	0.036560603
NEG-T5.mzdata	0.076658963	0.058378856	0.44279905	0.266610921	0.045872535	0.178001437	0.047561419	1.292347443	0.023637314	0.143732458	0.098836573	0.094720968	0.034465708	0.032629555	0.137673576	0.341699499	0.513510694	0.092496728	3.609326064	0.032673701	0.15861817	0.132021377	0.043009252	0.125644445	0.675778248	0.409126975	0.042205674	0.100001901	1.502353217	0.740992475	0.026350938	0.09517562	0.063203668	0.037536026	0.199371931	0.079278535	0.0430544	1.429356147	0.067576579	0.072850462	0.513748392	0.087293958	0.03593788	0.245076167	0.06956136	5.77682919	0.019835488	0.020498392	0.043171946
NEG-T6.mzdata	0.064495999	0.060735002	0.418700765	0.25012424	0.042675425	0.167872862	0.039334252	1.251131587	0.03079268	0.129345335	0.084227096	0.083791875	0.031664037	0.029740693	0.124163136	0.303796332	0.3827594	0.090336868	2.643142587	0.031107077	0.099644742	0.180801835	0.206813802	0.124093611	0.511173728	0.397250421	0.041945738	0.049186258	1.172568758	0.63535029	0.020159102	0.077132228	0.063340217	0.025691276	0.157530982	0.062526911	0.041851972	0.904546634	0.058769821	0.062224571	0.496231773	0.075905407	0.027927388	0.338310005	0.069110447	5.998650187	0.01777042	0.015899345	0.035372624
NEG-T7.mzdata	0.093782421	0.064117815	0.492242287	0.300937081	0.057196819	0.191764552	0.080169795	1.241172775	0.027748084	0.127612772	0.102426283	0.103853698	0.036346768	0.035974119	0.159151802	0.33044904	0.480239784	0.095522598	3.514269551	0.034712273	0.585315074	0.11105581	0.315690693	0.142803823	0.44666362	0.384190124	0.091463607	0.042749484	0.06615867	1.235536447	0.02445534	0.082243919	0.064841479	0.032804315	0.096567069	0.078592005	0.049089604	1.370938571	0.093182244	0.073047104	0.52826659	0.100321352	0.033873071	0.118804385	0.258369311	6.301860324	0.021490198	0.018491674	0.034544499
NEG-T8.mzdata	0.109321479	0.060237785	0.488368942	0.290557229	0.049200958	0.158028241	0.025940061	1.261928793	0.029524512	0.149494966	0.096525832	0.087987693	0.038195797	0.032840013	0.111425092	0.238684567	0.491542308	0.090174638	3.08099735	0.036569403	0.501526509	0.115053159	0.047987103	0.144433663	0.607170748	0.395885085	0.06364571	0.116288849	0.033431835	0.475078076	0.023709442	0.085021268	0.054285568	0.029380101	0.274341529	0.096633957	0.039572883	1.251242569	0.064188351	0.079788591	0.496115458	0.099700791	0.026504486	0.247377622	0.059724116	6.271194256	0.024647501	0.021809095	0.031004419
NEG-T9.mzdata	0.102473633	0.060201856	0.4472325	0.277214364	0.050961054	0.151023301	0.102194335	1.160968776	0.024832351	0.13322102	0.098358222	0.092809454	0.03191947	0.034148153	0.140003072	0.148010932	0.385540485	0.101202576	2.921297565	0.036276385	0.827521634	0.053953765	0.090049505	0.116625618	0.524849958	0.370089014	0.038882516	0.014640897	0.423990031	1.54295464	0.022298042	0.082220703	0.059242869	0.030883793	0.165664022	0.095352151	0.037993081	1.300193064	0.056667742	0.07455708	0.519709122	0.095934014	0.031311228	0.196865757	0.221416726	5.843566379	0.021030143	0.022584692	0.037273797
NEG-QC1.mzdata	0.081315486	0.063242113	0.433007099	0.257475743	0.049702636	0.177572568	0.124505109	1.240377858	0.022999995	0.119992059	0.090190364	0.092110818	0.040597183	0.031249677	0.196872328	0.090888639	0.467552252	0.092952598	2.73046832	0.026267552	0.35861697	0.034799562	0.139680609	0.132702379	0.461939894	0.37438241	0.041466069	0.199582241	0.957054142	1.764260977	0.024303576	0.060439676	0.049628141	0.034360459	0.231681207	0.055823073	0.029615277	1.229062962	0.053105142	0.066034461	0.474643138	0.08404917	0.026844198	0.312436766	0.13878539	6.926886483	0.010911215	0.018508067	0.038192193
NEG-QC10.mzdata	0.077194243	0.057530756	0.397442519	0.254359732	0.039851198	0.144306755	0.107312118	1.152131906	0.032569311	0.119211107	0.089010277	0.077853664	0.034326846	0.029259206	0.194041933	0.073326472	0.444411294	0.0878139	2.802553304	0.028819319	0.35340967	0.035605127	0.14590847	0.139128653	0.511181616	0.374883093	0.045069759	0.203474137	0.986157422	1.739693876	0.026550257	0.088491068	0.052189786	0.029193783	0.230760553	0.05890955	0.02852448	1.210993842	0.059977756	0.063068362	0.50015364	0.075382197	0.028390759	0.330820549	0.137500595	6.60337087	0.019537849	0.018694345	0.043970834
NEG-QC2.mzdata	0.083357263	0.058678327	0.425816525	0.24532003	0.044715332	0.175412329	0.107724557	1.231994892	0.027048789	0.114301871	0.083220712	0.086050513	0.034563374	0.030171942	0.193482276	0.0703621	0.451215436	0.090268408	2.710014181	0.027174198	0.353456497	0.035045542	0.142056507	0.129407609	0.496638813	0.374321383	0.037620863	0.205230802	0.988492769	1.772442146	0.026148583	0.062179529	0.056791879	0.031215556	0.227381152	0.059543194	0.031951568	1.252431674	0.053356507	0.061391913	0.502351414	0.083960496	0.030985927	0.333763664	0.143539503	6.943309788	0.011349986	0.021196766	0.038925165
NEG-QC3.mzdata	0.081107558	0.064651783	0.430688982	0.26815084	0.044807997	0.189692109	0.122538252	1.260932655	0.027146977	0.121615428	0.091908855	0.084872666	0.036273475	0.032733097	0.204124027	0.079831684	0.467050439	0.090878917	2.761805107	0.033269187	0.36189683	0.037973325	0.130098439	0.14009114	0.515492627	0.373340906	0.041040979	0.204881456	0.991781531	1.863391998	0.023933625	0.059106513	0.052862288	0.036518746	0.238960119	0.056556023	0.030109323	1.277931827	0.061629209	0.061217433	0.519741911	0.086803412	0.029904028	0.317836715	0.149203631	7.073206973	0.014506936	0.020047671	0.034744898
NEG-QC4.mzdata	0.090013524	0.072522513	0.439167997	0.272986202	0.049453296	0.153472067	0.121633148	1.277225628	0.029769273	0.131864737	0.083119683	0.098451381	0.035796933	0.034277687	0.211652625	0.081726385	0.455892228	0.102826863	2.91199773	0.032760606	0.366098293	0.032753761	0.144664066	0.142498989	0.535978066	0.370981681	0.044622642	0.212135765	1.00117324	1.8697101	0.02985666	0.060892341	0.056907046	0.030229301	0.254995714	0.063416596	0.030793028	1.297608952	0.061494588	0.068001308	0.521678166	0.08737354	0.02990789	0.336720068	0.148681583	7.353782422	0.012742232	0.019891592	0.04047036
NEG-QC5.mzdata	0.078957362	0.062770512	0.466449335	0.269329505	0.042826974	0.177384616	0.124187027	1.235955543	0.027586301	0.119006025	0.091682879	0.08852859	0.030220161	0.034075652	0.21296825	0.068094555	0.448604142	0.098326413	2.827068719	0.026474042	0.362041427	0.029977002	0.147087594	0.141291524	0.534245015	0.376998315	0.045971028	0.206866256	1.027438662	1.852325874	0.028770628	0.067239538	0.055747386	0.029561017	0.242293562	0.062210809	0.029546366	1.29686291	0.059950891	0.061897543	0.493708979	0.08397727	0.030103608	0.335157122	0.147883514	7.193786797	0.012078687	0.022722624	0.030561769
NEG-QC6.mzdata	0.079780938	0.057316468	0.418488318	0.262178652	0.045068283	0.176993728	0.124388158	1.21918842	0.02240023	0.132311431	0.087791342	0.088078301	0.039596291	0.033851603	0.206690023	0.074702779	0.469247013	0.092485975	2.835053258	0.032208022	0.366365758	0.035394413	0.143818364	0.129973135	0.541934015	0.375632963	0.04520305	0.214376757	0.998792079	1.847568792	0.025948293	0.062822628	0.05697081	0.034431206	0.257486051	0.058336421	0.031502673	1.280803189	0.058524497	0.062559418	0.51588617	0.089419976	0.029427031	0.333316864	0.141927838	7.142552712	0.012842238	0.021283172	0.038399271
NEG-QC7.mzdata	0.074953708	0.063218541	0.441431526	0.263920986	0.051659745	0.164369669	0.120240653	1.265722407	0.028318299	0.124244386	0.088274964	0.086977906	0.041424161	0.036157611	0.210022586	0.067603741	0.450117692	0.101525465	2.856872063	0.034814304	0.370131837	0.032587305	0.150302176	0.143166169	0.528288654	0.384974987	0.038083851	0.195425731	1.00788032	1.848416938	0.026926016	0.066806374	0.059815681	0.028177989	0.240009952	0.058184485	0.03293716	1.258567802	0.051492245	0.06337696	0.499368871	0.084349946	0.030594376	0.342751537	0.140951557	6.914224278	0.014800843	0.020115486	0.033944984
NEG-QC8.mzdata	0.073088609	0.063335946	0.437330814	0.274845182	0.053917055	0.16423863	0.105852174	1.22455539	0.024180712	0.133976665	0.092580893	0.086392361	0.028899993	0.03197752	0.187245046	0.100853456	0.463459894	0.093723897	2.887257694	0.036077262	0.385518495	0.033329002	0.135499442	0.146077779	0.53844273	0.405422107	0.040346338	0.18581453	1.046367478	1.733810894	0.030172104	0.075621473	0.060358223	0.029470317	0.222691414	0.063133605	0.03508015	1.207758336	0.05604062	0.071875546	0.511008035	0.082439836	0.029525513	0.338172229	0.143959432	6.856758865	0.013806622	0.024016958	0.036803848
NEG-QC9.mzdata	0.075898146	0.061538139	0.399375041	0.260993092	0.04621258	0.15429528	0.117362447	1.135358842	0.024541059	0.130667708	0.078102575	0.086829713	0.024758328	0.032822823	0.191426376	0.064847416	0.452445771	0.088826981	2.694815185	0.03271308	0.365121691	0.034394885	0.135839511	0.125100473	0.524185419	0.368812414	0.039965745	0.196718088	1.019762194	1.674614608	0.025341758	0.077292201	0.060694233	0.033153171	0.242788968	0.056729468	0.02949314	1.171556155	0.061403401	0.062257943	0.497406714	0.079370324	0.031017922	0.326979732	0.146042369	6.552987068	0.017539479	0.020719201	0.036121319
[truncated: 153 more columns]
