# Supplementary material for: Gut microbiome in PCOS associates to serum metabolomics: a cross-sectional study
Source: Sci Rep. 2022 Dec 23;12:22184. doi: 10.1038/s41598-022-25041-4 (PMC9789036; doi:10.1038/s41598-022-25041-4)
Supplement: Supplementary file 10 — Supplementary Table 3. [file 41598_2022_25041_MOESM10_ESM.xlsx]

## Sheet: Sheet1
Taxon	HC	PCOS
Firmicutes	0.514263	0.633361
Bacteroidetes	0.188011	0.20413
Proteobacteria	0.243956	0.0943882
Actinobacteria	0.0276438	0.0588172
Verrucomicrobia	0.0210301	0.00622772
Tenericutes	0.00178196	0.00229519
Fusobacteria	0.00203985	1.491e-05
Acidobacteria	0.00029626	0.00017687
Cyanobacteria	0.00020527	0.00010259
Gemmatimonadetes	5.442e-05	0.00016004
Others	0.00071755	0.00032557
supplementary table 4 The relative abundance of the gut microbiota at phylum level
