# Supplementary material for: Gut microbiome in PCOS associates to serum metabolomics: a cross-sectional study
Source: Sci Rep. 2022 Dec 23;12:22184. doi: 10.1038/s41598-022-25041-4 (PMC9789036; doi:10.1038/s41598-022-25041-4)
Supplement: Supplementary file 11 — Supplementary Table 4. [file 41598_2022_25041_MOESM11_ESM.xlsx]

## Sheet: Sheet1
Taxon	HC	PCOS
Faecalibacterium	0.138739	0.0820316
Bacteroides	0.10361	0.106863
Escherichia-Shigella	0.0167541	0.0999463
Subdoligranulum	0.0715517	0.0260225
Prevotella_9	0.0658345	0.0241479
Agathobacter	0.0457968	0.038646
Roseburia	0.05614	0.0266017
Bifidobacterium	0.0524386	0.020756
Megamonas	0.0275124	0.0386535
Parasutterella	0.021167	0.0443831
Romboutsia	0.013817	0.020075
Blautia	0.0135361	0.0189076
Lachnospira	0.0135924	0.0180858
Lysinibacillus	0	0.0289994
Lachnoclostridium	0.0103786	0.0169051
Akkermansia	0.00614165	0.0209637
Dialister	0.00903525	0.0154615
Phascolarctobacterium	0.00821501	0.0135305
Christensenellaceae_R-7_group	0.015475	0.00623618
Erysipelotrichaceae_UCG-003	0.0160697	0.00552984
Others	0.294195	0.327254
supplementary table 5 Differences in the composition of the gut microbiota at genus level
