# Supplementary material for: Gut microbiome in PCOS associates to serum metabolomics: a cross-sectional study
Source: Sci Rep. 2022 Dec 23;12:22184. doi: 10.1038/s41598-022-25041-4 (PMC9789036; doi:10.1038/s41598-022-25041-4)
Supplement: Supplementary file 12 — Supplementary Table 5. [file 41598_2022_25041_MOESM12_ESM.xlsx]

## Sheet: Sheet1
SampleID	Input	Filtered	Denoised	Merged	Nonchimeric	Nonsingleton
HC1	41287	39001	38675	37313	33483	33473
HC2	49123	47055	45875	41503	33884	33830
HC3	44642	42873	42211	39716	36619	36605
HC4	57734	56694	55604	51381	42501	42492
HC5	56618	55665	54530	50550	43374	43332
HC6	54304	53212	52486	48686	37339	37306
HC7	42771	40681	39557	35490	26616	26556
HC8	45317	44515	43662	40644	36106	36086
HC9	38939	36975	36469	34481	33523	33493
HC10	59190	56619	55309	50175	41828	41761
HC11	51114	48559	48082	46811	45082	45080
HC12	38688	37046	36524	35645	34682	34678
HC13	50469	47973	46915	43573	37396	37365
HC14	65220	64150	63363	60916	50323	50314
HC15	56319	55139	54370	51441	44775	44760
HC16	54459	53479	52864	49961	47068	47055
HC17	38868	36856	36284	34745	31523	31513
HC18	50915	48830	47806	43978	36951	36915
HC19	53997	51528	50444	47717	39680	39647
HC20	47661	45898	44877	42664	33071	33018
PCOS1	31386	29680	29420	28998	28795	28792
PCOS2	40174	38348	37934	37144	36532	36528
PCOS3	42223	40330	39834	38570	34238	34222
PCOS4	35258	33788	33446	32983	32380	32380
PCOS5	46980	45056	44251	42552	33400	33380
PCOS6	52160	51211	50531	48970	46527	46523
PCOS7	66422	65023	63622	56107	45865	45803
PCOS8	54458	53520	52730	50416	41319	41304
PCOS9	36402	35710	35232	33947	31637	31632
PCOS10	58198	57022	56221	53639	45286	45260
PCOS11	52895	51956	51307	48273	42013	42003
PCOS12	60720	59462	58471	56814	55186	55171
PCOS13	66816	65747	64722	61202	57290	57281
PCOS14	59307	57794	57132	54547	44879	44854
PCOS15	58390	57387	56746	54241	48369	48347
PCOS16	54529	53304	52127	48324	44452	44437
PCOS17	60903	59202	58457	55443	46929	46899
PCOS18	53843	52853	51824	46037	42359	42335
PCOS19	66254	64973	64241	61369	52123	52096
PCOS20	61625	60498	59593	55822	44085	44057
